# Supplementary material for: Revision of the genus Splanchospora (Pleosporales, Neohendersoniaceae)
Source: IMA Fungus. 2026 Mar 9;17:e179372. doi: 10.3897/imafungus.17.179372 (PMC12993480; doi:10.3897/imafungus.17.179372)
Supplement: XML Treatment for Neohendersoniaceae [file imafungus.17.179372-treatment1.xml]

<!DOCTYPE tp:taxon-treatment
  PUBLIC "-//TaxonX//DTD Taxonomic Treatment Publishing DTD v0 20100105//EN" "tax-treatment-NSO.dtd">
<tp:taxon-treatment xmlns:tp="http://www.plazi.org/taxpub"><tp:treatment-meta><kwd-group><label>Taxon classification</label><kwd>
                <named-content content-type="kingdom">Fungi</named-content>
              </kwd><kwd>
                <named-content content-type="order">Pleosporales</named-content>
              </kwd><kwd>
                <named-content content-type="family">Neohendersoniaceae</named-content>
              </kwd></kwd-group><mixed-citation publication-type="journal"><person-group><name><surname>Yoshioka</surname><given-names>Ryuichi</given-names></name><name><surname>Voglmayr</surname><given-names>Hermann</given-names></name><name><surname>Hashimoto</surname><given-names>Akira</given-names></name><name><surname>Matsumura</surname><given-names>Misato</given-names></name><name><surname>Kudo</surname><given-names>Yoshihiro</given-names></name><name><surname>Tanaka</surname><given-names>Kazuaki</given-names></name></person-group><article-title>Revision of the genus <italic><tp:taxon-name><tp:taxon-name-part taxon-name-part-type="genus" reg="Splanchospora">Splanchospora</tp:taxon-name-part></tp:taxon-name></italic> (<italic><tp:taxon-name><tp:taxon-name-part taxon-name-part-type="order" reg="Pleosporales">Pleosporales</tp:taxon-name-part></tp:taxon-name></italic>, <italic><tp:taxon-name><tp:taxon-name-part taxon-name-part-type="family" reg="Neohendersoniaceae">Neohendersoniaceae</tp:taxon-name-part></tp:taxon-name></italic>)</article-title><source>IMA Fungus</source><day>09</day><month>03</month><year>2026</year><volume>17</volume><pub-id pub-id-type="doi">10.3897/imafungus.17.179372</pub-id></mixed-citation></tp:treatment-meta><tp:nomenclature><tp:taxon-name><object-id xmlns:xlink="http://www.w3.org/1999/xlink" content-type="arpha" xlink:type="simple">BC95C543-D81A-55C2-BE14-EF05EEACA462</object-id>
                    		<tp:taxon-name-part taxon-name-part-type="family" reg="Neohendersoniaceae">Neohendersoniaceae</tp:taxon-name-part>
                    	</tp:taxon-name><tp:taxon-authority>Giraldo &amp; Crous, Mycol. Progr. 16 (4): 343 (2017)</tp:taxon-authority></tp:nomenclature><tp:treatment-sec sec-type="Type genus"><title>Type genus.</title><p><italic><tp:taxon-name><tp:taxon-name-part taxon-name-part-type="genus" reg="Neohendersonia">Neohendersonia</tp:taxon-name-part></tp:taxon-name></italic>.</p></tp:treatment-sec><tp:treatment-sec sec-type="Description"><title>Description.</title><p><bold>Sexual morph</bold>. Ascomata pseudoperithecial, scattered, immersed, erumpent at the ostiolar neck, globose to depressed globose or ampulliform, ostiolate. Ostiolar neck central to excentric. Ascomatal wall composed of brown cells. Pseudoparaphyses septate, branched and anastomosed. Asci bitunicate, fissitunicate, cylindrical to clavate or pyriform, pedicellate. Ascospores broadly ellipsoidal to clavate-ellipsoid or broadly fusiform, 1-septate to multi-septate or muriform, hyaline or pigmented, smooth or faintly roughened.</p><p><bold>Asexual morph</bold>. Conidiomata pycnidial, solitary or gregarious, immersed, globose to depressed globose or ampulliform. Ostiolar neck central. Conidiomatal wall composed of brown cells. Paraphyses absent or present, septate, branched. Conidiophores absent. Conidiogenous cells discrete, determinate or indeterminate, annellidic or phialidic, cylindrical, lageniform, doliiform or ampulliform, hyaline, smooth. Conidia globose to ellipsoid, obovoid, cylindrical, clavate or fusiform, septate or aseptate, hyaline or pigmented. Spermatia subglobose to ellipsoidal.</p></tp:treatment-sec><tp:treatment-sec sec-type="Notes"><title>Notes.</title><p><italic><tp:taxon-name><tp:taxon-name-part taxon-name-part-type="family" reg="Neohendersoniaceae">Neohendersoniaceae</tp:taxon-name-part></tp:taxon-name></italic> accommodates eight genera, <italic><tp:taxon-name><tp:taxon-name-part taxon-name-part-type="genus" reg="Brevicollum">Brevicollum</tp:taxon-name-part></tp:taxon-name></italic>, <italic><tp:taxon-name><tp:taxon-name-part taxon-name-part-type="genus" reg="Crassiparies">Crassiparies</tp:taxon-name-part></tp:taxon-name></italic>, <italic><tp:taxon-name><tp:taxon-name-part taxon-name-part-type="genus" reg="Medicopsis">Medicopsis</tp:taxon-name-part></tp:taxon-name></italic>, <italic><tp:taxon-name><tp:taxon-name-part taxon-name-part-type="genus" reg="Muriformispora">Muriformispora</tp:taxon-name-part></tp:taxon-name></italic>, <italic><tp:taxon-name><tp:taxon-name-part taxon-name-part-type="genus" reg="Neobrevicollum">Neobrevicollum</tp:taxon-name-part></tp:taxon-name></italic>, <italic><tp:taxon-name><tp:taxon-name-part taxon-name-part-type="genus" reg="Neohendersonia">Neohendersonia</tp:taxon-name-part></tp:taxon-name></italic>, <italic><tp:taxon-name><tp:taxon-name-part taxon-name-part-type="genus" reg="Neomedicopsis">Neomedicopsis</tp:taxon-name-part></tp:taxon-name></italic>, and <italic><tp:taxon-name><tp:taxon-name-part taxon-name-part-type="genus" reg="Splanchospora">Splanchospora</tp:taxon-name-part></tp:taxon-name></italic>. ‘<italic><tp:taxon-name><tp:taxon-name-part taxon-name-part-type="genus" reg="Amarenographium">Amarenographium</tp:taxon-name-part></tp:taxon-name></italic>’ <italic><tp:taxon-name><tp:taxon-name-part taxon-name-part-type="genus" reg="Amarenographium"/><tp:taxon-name-part taxon-name-part-type="species" reg="solium">solium</tp:taxon-name-part></tp:taxon-name></italic> is also a member of this family, but its generic placement remains uncertain (<xref ref-type="bibr" rid="B74">Tanaka et al. 2017</xref>). <italic><tp:taxon-name><tp:taxon-name-part taxon-name-part-type="genus" reg="Crassiparies">Crassiparies</tp:taxon-name-part></tp:taxon-name></italic> (<xref ref-type="bibr" rid="B33">Li et al. 2016</xref>; <xref ref-type="bibr" rid="B74">Tanaka et al. 2017</xref>), <italic><tp:taxon-name><tp:taxon-name-part taxon-name-part-type="genus" reg="Medicopsis">Medicopsis</tp:taxon-name-part></tp:taxon-name></italic> (<xref ref-type="bibr" rid="B16">Devadatha et al. 2020</xref>), <italic><tp:taxon-name><tp:taxon-name-part taxon-name-part-type="genus" reg="Muriformispora">Muriformispora</tp:taxon-name-part></tp:taxon-name></italic> (<xref ref-type="bibr" rid="B15">de Silva et al. 2022</xref>; <xref ref-type="bibr" rid="B84">Wu et al. 2024</xref>), <italic><tp:taxon-name><tp:taxon-name-part taxon-name-part-type="genus" reg="Neomedicopsis">Neomedicopsis</tp:taxon-name-part></tp:taxon-name></italic> (<xref ref-type="bibr" rid="B28">Hyde et al. 2018</xref>; <xref ref-type="bibr" rid="B11">Crous et al. 2019</xref>), and <italic><tp:taxon-name><tp:taxon-name-part taxon-name-part-type="genus" reg="Splanchospora">Splanchospora</tp:taxon-name-part></tp:taxon-name></italic> (this study) are known to have both sexual and asexual morphs. On the other hand, <italic><tp:taxon-name><tp:taxon-name-part taxon-name-part-type="genus" reg="Brevicollum">Brevicollum</tp:taxon-name-part></tp:taxon-name></italic> (<xref ref-type="bibr" rid="B74">Tanaka et al. 2017</xref>) and <italic><tp:taxon-name><tp:taxon-name-part taxon-name-part-type="genus" reg="Neobrevicollum">Neobrevicollum</tp:taxon-name-part></tp:taxon-name></italic> (<xref ref-type="bibr" rid="B37">Lu et al. 2024</xref>) are known only from their sexual morphs, whereas <italic><tp:taxon-name><tp:taxon-name-part taxon-name-part-type="genus" reg="Neohendersonia">Neohendersonia</tp:taxon-name-part></tp:taxon-name></italic> (<xref ref-type="bibr" rid="B20">Giraldo et al. 2017</xref>) and ‘<italic><tp:taxon-name><tp:taxon-name-part taxon-name-part-type="genus" reg="Amarenographium">Amarenographium</tp:taxon-name-part></tp:taxon-name></italic>’ <italic><tp:taxon-name><tp:taxon-name-part taxon-name-part-type="genus" reg="Amarenographium"/><tp:taxon-name-part taxon-name-part-type="species" reg="solium">solium</tp:taxon-name-part></tp:taxon-name></italic> (<xref ref-type="bibr" rid="B26">Hodhod et al. 2012</xref>) are known only from their asexual morphs. In this study, we show that the presence of paraphyses in the conidiomata of <italic><tp:taxon-name><tp:taxon-name-part taxon-name-part-type="genus" reg="Splanchospora">Splanchospora</tp:taxon-name-part></tp:taxon-name></italic> expands the morphological concept of the asexual stage in <italic><tp:taxon-name><tp:taxon-name-part taxon-name-part-type="family" reg="Neohendersoniaceae">Neohendersoniaceae</tp:taxon-name-part></tp:taxon-name></italic>.</p></tp:treatment-sec><ref-list><ref id="B74"><mixed-citation xmlns:xlink="http://www.w3.org/1999/xlink" xlink:type="simple">Tanaka K, Hashimoto A, Matsumura M et al. (2017) <italic><tp:taxon-name><tp:taxon-name-part taxon-name-part-type="genus">Brevicollum</tp:taxon-name-part></tp:taxon-name></italic>, a new genus in <italic><tp:taxon-name><tp:taxon-name-part taxon-name-part-type="family">Neohendersoniaceae</tp:taxon-name-part></tp:taxon-name></italic>, <italic><tp:taxon-name><tp:taxon-name-part taxon-name-part-type="order">Pleosporales</tp:taxon-name-part></tp:taxon-name></italic>. Mycologia 109(4): 608–619. <ext-link xlink:href="10.1080/00275514.2017.1387432" ext-link-type="doi" xlink:type="simple">https://doi.org/10.1080/00275514.2017.1387432</ext-link></mixed-citation></ref><ref id="B33"><mixed-citation xmlns:xlink="http://www.w3.org/1999/xlink" xlink:type="simple">Li GJ, Hyde KD, Zhao RL et al. (2016) Fungal diversity notes 253–366: taxonomic and phylogenetic contributions to fungal taxa. Fungal Diversity 78: 1–237. <ext-link xlink:href="10.1007/s13225-016-0366-9" ext-link-type="doi" xlink:type="simple">https://doi.org/10.1007/s13225-016-0366-9</ext-link></mixed-citation></ref><ref id="B16"><mixed-citation xmlns:xlink="http://www.w3.org/1999/xlink" xlink:type="simple">Devadatha B, Prakash PY, Jones EBG et al. (2020) Do mangrove habitats serve as a reservoir for <italic><tp:taxon-name><tp:taxon-name-part taxon-name-part-type="genus">Medicopsis</tp:taxon-name-part> <tp:taxon-name-part taxon-name-part-type="species">romeroi</tp:taxon-name-part></tp:taxon-name></italic>, a clinically important fungus. Mycological Progress 19: 1267–1280. <ext-link xlink:href="10.1007/s11557-020-01623-2" ext-link-type="doi" xlink:type="simple">https://doi.org/10.1007/s11557-020-01623-2</ext-link></mixed-citation></ref><ref id="B15"><mixed-citation xmlns:xlink="http://www.w3.org/1999/xlink" xlink:type="simple">de Silva NI, Hyde KD, Lumyong S et al. (2022) Morphology, phylogeny, host association and geography of fungi associated with plants of <italic><tp:taxon-name><tp:taxon-name-part taxon-name-part-type="family">Annonaceae</tp:taxon-name-part></tp:taxon-name></italic>, <italic><tp:taxon-name><tp:taxon-name-part taxon-name-part-type="family">Apocynaceae</tp:taxon-name-part></tp:taxon-name></italic> and <italic><tp:taxon-name><tp:taxon-name-part taxon-name-part-type="family">Magnoliaceae</tp:taxon-name-part></tp:taxon-name></italic>. Mycosphere 13(1): 955–1076. <ext-link xlink:href="10.5943/mycosphere/13/1/12" ext-link-type="doi" xlink:type="simple">https://doi.org/10.5943/mycosphere/13/1/12</ext-link></mixed-citation></ref><ref id="B84"><mixed-citation xmlns:xlink="http://www.w3.org/1999/xlink" xlink:type="simple">Wu J, de Silva NI, Tennakoon DS et al. (2024) Morphology and phylogeny reveal the asexual morph of <italic><tp:taxon-name><tp:taxon-name-part taxon-name-part-type="genus">Muriformispora</tp:taxon-name-part></tp:taxon-name> (<tp:taxon-name><tp:taxon-name-part taxon-name-part-type="family">Neohendersoniaceae</tp:taxon-name-part></tp:taxon-name>)</italic>, <italic><tp:taxon-name><tp:taxon-name-part taxon-name-part-type="genus">M.</tp:taxon-name-part> <tp:taxon-name-part taxon-name-part-type="species">thailandica</tp:taxon-name-part></tp:taxon-name></italic> sp. nov., and a new host and geographical record for <italic><tp:taxon-name><tp:taxon-name-part taxon-name-part-type="genus">M.</tp:taxon-name-part> <tp:taxon-name-part taxon-name-part-type="species">magnoliae</tp:taxon-name-part></tp:taxon-name></italic>. Phytotaxa 678(2): 135–145. <ext-link xlink:href="10.11646/phytotaxa.678.2.4" ext-link-type="doi" xlink:type="simple">https://doi.org/10.11646/phytotaxa.678.2.4</ext-link></mixed-citation></ref><ref id="B28"><mixed-citation xmlns:xlink="http://www.w3.org/1999/xlink" xlink:type="simple">Hyde KD, Chaiwan N, Norphanphoun C et al. (2018) Mycosphere notes 169–224. Mycosphere 9(2): 271–430. <ext-link xlink:href="10.5943/mycosphere/9/2/8" ext-link-type="doi" xlink:type="simple">https://doi.org/10.5943/mycosphere/9/2/8</ext-link></mixed-citation></ref><ref id="B11"><mixed-citation xmlns:xlink="http://www.w3.org/1999/xlink" xlink:type="simple">Crous PW, Schumacher RK, Akulov A et al. (2019) New and interesting fungi. 2. Fungal Systematics and Evolution 3: 57–134. <ext-link xlink:href="10.3114/fuse.2019.03.06" ext-link-type="doi" xlink:type="simple">https://doi.org/10.3114/fuse.2019.03.06</ext-link></mixed-citation></ref><ref id="B37"><mixed-citation xmlns:xlink="http://www.w3.org/1999/xlink" xlink:type="simple">Lu YH, Zhang SN, Du HZ et al. (2024) Additions to <italic><tp:taxon-name><tp:taxon-name-part taxon-name-part-type="genus">Crassiparies</tp:taxon-name-part></tp:taxon-name></italic> and <italic><tp:taxon-name><tp:taxon-name-part taxon-name-part-type="genus">Neobrevicollum</tp:taxon-name-part></tp:taxon-name></italic> (<italic><tp:taxon-name><tp:taxon-name-part taxon-name-part-type="family">Neohendersoniaceae</tp:taxon-name-part></tp:taxon-name></italic>, <italic><tp:taxon-name><tp:taxon-name-part taxon-name-part-type="order">Pleosporales</tp:taxon-name-part></tp:taxon-name></italic>) associated with woody hosts in Southwest China. Phytotaxa 636(2): 126–138. <ext-link xlink:href="10.11646/phytotaxa.636.2.2" ext-link-type="doi" xlink:type="simple">https://doi.org/10.11646/phytotaxa.636.2.2</ext-link></mixed-citation></ref><ref id="B20"><mixed-citation xmlns:xlink="http://www.w3.org/1999/xlink" xlink:type="simple">Giraldo A, Crous PW, Schumacher RK et al. (2017) The genera of fungi—G3: <italic><tp:taxon-name><tp:taxon-name-part taxon-name-part-type="genus">Aleurocystis</tp:taxon-name-part></tp:taxon-name></italic>, <italic><tp:taxon-name><tp:taxon-name-part taxon-name-part-type="genus">Blastacervulus</tp:taxon-name-part></tp:taxon-name></italic>, <italic><tp:taxon-name><tp:taxon-name-part taxon-name-part-type="genus">Clypeophysalospora</tp:taxon-name-part></tp:taxon-name></italic>, <italic><tp:taxon-name><tp:taxon-name-part taxon-name-part-type="genus">Licrostroma</tp:taxon-name-part></tp:taxon-name></italic>, <italic><tp:taxon-name><tp:taxon-name-part taxon-name-part-type="genus">Neohendersonia</tp:taxon-name-part></tp:taxon-name></italic> and <italic><tp:taxon-name><tp:taxon-name-part taxon-name-part-type="genus">Spumatoria</tp:taxon-name-part></tp:taxon-name></italic>. Mycological Progress 16: 325–348. <ext-link xlink:href="10.1007/s11557-017-1270-8" ext-link-type="doi" xlink:type="simple">https://doi.org/10.1007/s11557-017-1270-8</ext-link></mixed-citation></ref><ref id="B26"><mixed-citation xmlns:xlink="http://www.w3.org/1999/xlink" xlink:type="simple">Hodhod MS, Abdel-Wahab MA, Bahkali AHA et al. (2012) <italic><tp:taxon-name><tp:taxon-name-part taxon-name-part-type="genus">Amarenographium</tp:taxon-name-part> <tp:taxon-name-part taxon-name-part-type="species">solium</tp:taxon-name-part></tp:taxon-name></italic> sp. nov. from Yanbu mangroves in the Kingdom of Saudi Arabia. Cryptogamie, Mycologie 33(3): 285–294. <ext-link xlink:href="10.7872/crym.v33.iss3.2012.285" ext-link-type="doi" xlink:type="simple">https://doi.org/10.7872/crym.v33.iss3.2012.285</ext-link></mixed-citation></ref></ref-list></tp:taxon-treatment>
