# Supplementary material for: Revision of the genus Splanchospora (Pleosporales, Neohendersoniaceae)
Source: IMA Fungus. 2026 Mar 9;17:e179372. doi: 10.3897/imafungus.17.179372 (PMC12993480; doi:10.3897/imafungus.17.179372)
Supplement: XML Treatment for Splanchospora [file imafungus.17.179372-treatment2.xml]

<!DOCTYPE tp:taxon-treatment
  PUBLIC "-//TaxonX//DTD Taxonomic Treatment Publishing DTD v0 20100105//EN" "tax-treatment-NSO.dtd">
<tp:taxon-treatment xmlns:tp="http://www.plazi.org/taxpub"><tp:treatment-meta><kwd-group><label>Taxon classification</label><kwd>
                <named-content content-type="kingdom">Fungi</named-content>
              </kwd><kwd>
                <named-content content-type="order">Pleosporales</named-content>
              </kwd><kwd>
                <named-content content-type="family">Neohendersoniaceae</named-content>
              </kwd></kwd-group><mixed-citation publication-type="journal"><person-group><name><surname>Yoshioka</surname><given-names>Ryuichi</given-names></name><name><surname>Voglmayr</surname><given-names>Hermann</given-names></name><name><surname>Hashimoto</surname><given-names>Akira</given-names></name><name><surname>Matsumura</surname><given-names>Misato</given-names></name><name><surname>Kudo</surname><given-names>Yoshihiro</given-names></name><name><surname>Tanaka</surname><given-names>Kazuaki</given-names></name></person-group><article-title>Revision of the genus <italic><tp:taxon-name><tp:taxon-name-part taxon-name-part-type="genus" reg="Splanchospora">Splanchospora</tp:taxon-name-part></tp:taxon-name></italic> (<italic><tp:taxon-name><tp:taxon-name-part taxon-name-part-type="order" reg="Pleosporales">Pleosporales</tp:taxon-name-part></tp:taxon-name></italic>, <italic><tp:taxon-name><tp:taxon-name-part taxon-name-part-type="family" reg="Neohendersoniaceae">Neohendersoniaceae</tp:taxon-name-part></tp:taxon-name></italic>)</article-title><source>IMA Fungus</source><day>09</day><month>03</month><year>2026</year><volume>17</volume><pub-id pub-id-type="doi">10.3897/imafungus.17.179372</pub-id></mixed-citation></tp:treatment-meta><tp:nomenclature><tp:taxon-name><object-id xmlns:xlink="http://www.w3.org/1999/xlink" content-type="arpha" xlink:type="simple">BF552B1D-3B7E-50B6-937F-1D066A97827C</object-id>
                    		<tp:taxon-name-part taxon-name-part-type="genus" reg="Splanchospora">Splanchospora</tp:taxon-name-part>
                    	</tp:taxon-name><tp:taxon-authority>Lar.N. Vassiljeva, Nizshie Rasteniya, Griby i Mokhoobraznye Dalnego Vostoka Rossii 4: 237 (1998)</tp:taxon-authority></tp:nomenclature><tp:treatment-sec sec-type="Type species"><title>Type species.</title><p>
              <italic>
                <tp:taxon-name><tp:taxon-name-part taxon-name-part-type="genus" reg="Splanchospora">Splanchospora</tp:taxon-name-part> <tp:taxon-name-part taxon-name-part-type="species" reg="ampullacea">ampullacea</tp:taxon-name-part></tp:taxon-name>
              </italic>
            </p></tp:treatment-sec><tp:treatment-sec sec-type="Description"><title>Description.</title><p><bold>Sexual morph</bold>. Ascomata pseudoperithecial, scattered, immersed, erumpent at the ostiolar neck, subglobose to depressed globose or ampulliform, ostiolate. Ostiolar neck central, developed or less developed. Ascomatal wall composed of brown cells. Pseudoparaphyses septate, branched and anastomosed. Asci bitunicate, clavate, short-stalked, with 8, rarely 2–7 ascospores. Ascospores clavate-ellipsoid, 1-septate, with a submedian septum, strongly constricted at the septum, thick-walled, pale to dark brown, smooth or faintly roughened, with an entire sheath.</p><p><bold>Asexual morph</bold>. Conidiomata pycnidial, scattered, immersed, subglobose to depressed globose or ampulliform. Ostiolar neck central. Conidiomatal wall composed of brown cells. Paraphyses septate, branched. Conidiophores absent. Conidiogenous cells annellidic, cylindrical to ampulliform. Conidia globose to ellipsoid, aseptate, hyaline or yellowish brown, smooth, thick-walled.</p></tp:treatment-sec><tp:treatment-sec sec-type="Notes"><title>Notes.</title><p><italic><tp:taxon-name><tp:taxon-name-part taxon-name-part-type="genus" reg="Splanchospora">Splanchospora</tp:taxon-name-part></tp:taxon-name></italic> formed a monophyletic clade that was distinctly separated from any genera in the family <italic><tp:taxon-name><tp:taxon-name-part taxon-name-part-type="family" reg="Neohendersoniaceae">Neohendersoniaceae</tp:taxon-name-part></tp:taxon-name></italic> (Fig. <xref ref-type="fig" rid="F1">1</xref>). <italic><tp:taxon-name><tp:taxon-name-part taxon-name-part-type="genus" reg="Splanchospora">Splanchospora</tp:taxon-name-part></tp:taxon-name></italic> is similar to the genera with sexual morphs in having immersed ascomata with a central ostiolar neck, except for <italic><tp:taxon-name><tp:taxon-name-part taxon-name-part-type="genus" reg="Brevicollum">Brevicollum</tp:taxon-name-part></tp:taxon-name></italic>, which has an excentric to ostiolar neck (<xref ref-type="bibr" rid="B74">Tanaka et al. 2017</xref>). However, <italic><tp:taxon-name><tp:taxon-name-part taxon-name-part-type="genus" reg="Splanchospora">Splanchospora</tp:taxon-name-part></tp:taxon-name></italic> differs from <italic><tp:taxon-name><tp:taxon-name-part taxon-name-part-type="genus" reg="Crassiparies">Crassiparies</tp:taxon-name-part></tp:taxon-name></italic>, <italic><tp:taxon-name><tp:taxon-name-part taxon-name-part-type="genus" reg="Medicopsis">Medicopsis</tp:taxon-name-part></tp:taxon-name></italic>, <italic><tp:taxon-name><tp:taxon-name-part taxon-name-part-type="genus" reg="Muriformispora">Muriformispora</tp:taxon-name-part></tp:taxon-name></italic>, <italic><tp:taxon-name><tp:taxon-name-part taxon-name-part-type="genus" reg="Neobrevicollum">Neobrevicollum</tp:taxon-name-part></tp:taxon-name></italic>, and <italic><tp:taxon-name><tp:taxon-name-part taxon-name-part-type="genus" reg="Neomedicopsis">Neomedicopsis</tp:taxon-name-part></tp:taxon-name></italic> in having clavate-ellipsoid, thick-walled ascospores strongly constricted at the submedian septum. Amongst the members of <italic><tp:taxon-name><tp:taxon-name-part taxon-name-part-type="family" reg="Neohendersoniaceae">Neohendersoniaceae</tp:taxon-name-part></tp:taxon-name></italic> with asexual morphs, <italic><tp:taxon-name><tp:taxon-name-part taxon-name-part-type="genus" reg="Neohendersonia">Neohendersonia</tp:taxon-name-part></tp:taxon-name></italic> and <italic><tp:taxon-name><tp:taxon-name-part taxon-name-part-type="genus" reg="Neomedicopsis">Neomedicopsis</tp:taxon-name-part></tp:taxon-name></italic> are more similar to <italic><tp:taxon-name><tp:taxon-name-part taxon-name-part-type="genus" reg="Splanchospora">Splanchospora</tp:taxon-name-part></tp:taxon-name></italic> in having annellidic conidiogenous cells (those of <italic><tp:taxon-name><tp:taxon-name-part taxon-name-part-type="genus" reg="Neomedicopsis">Neomedicopsis</tp:taxon-name-part></tp:taxon-name></italic> were described as ‘proliferating percurrently’ and illustrated in fig. 34B in <xref ref-type="bibr" rid="B11">Crous et al. 2019</xref>) and thick-walled conidia. Notably, <italic><tp:taxon-name><tp:taxon-name-part taxon-name-part-type="genus" reg="Neomedicopsis">Neomedicopsis</tp:taxon-name-part></tp:taxon-name></italic> shares long conidiogenous cells and aseptate conidia with <italic><tp:taxon-name><tp:taxon-name-part taxon-name-part-type="genus" reg="Splanchospora">Splanchospora</tp:taxon-name-part></tp:taxon-name></italic> and is sister to the latter genus. However, <italic><tp:taxon-name><tp:taxon-name-part taxon-name-part-type="genus" reg="Splanchospora">Splanchospora</tp:taxon-name-part></tp:taxon-name></italic> is distinguished from <italic><tp:taxon-name><tp:taxon-name-part taxon-name-part-type="genus" reg="Neohendersonia">Neohendersonia</tp:taxon-name-part></tp:taxon-name></italic> and <italic><tp:taxon-name><tp:taxon-name-part taxon-name-part-type="genus" reg="Neomedicopsis">Neomedicopsis</tp:taxon-name-part></tp:taxon-name></italic> by the presence of paraphyses in the conidiomata.</p></tp:treatment-sec><tp:treatment-sec><!--Section generated to contain objects referenced in tp:taxon-treatment.--><fig id="F1" position="float" orientation="portrait"><object-id xmlns:xlink="http://www.w3.org/1999/xlink" content-type="doi" xlink:type="simple">10.3897/imafungus.17.179372.figure1</object-id><object-id xmlns:xlink="http://www.w3.org/1999/xlink" content-type="arpha" xlink:type="simple">42931919-B4AE-5F63-89C0-6BD2E50183AF</object-id><label>Figure 1.</label><caption><p>Maximum-likelihood (<abbrev xmlns:xlink="http://www.w3.org/1999/xlink" xlink:title="Maximum-likelihood" xlink:type="simple">ML</abbrev>) tree of <italic><tp:taxon-name><tp:taxon-name-part taxon-name-part-type="order" reg="Pleosporales">Pleosporales</tp:taxon-name-part></tp:taxon-name></italic> based on combined <abbrev xmlns:xlink="http://www.w3.org/1999/xlink" xlink:title="small subunit" xlink:type="simple">SSU</abbrev>, <abbrev xmlns:xlink="http://www.w3.org/1999/xlink" xlink:title="internal transcribed spacer" xlink:type="simple">ITS</abbrev>, <abbrev xmlns:xlink="http://www.w3.org/1999/xlink" xlink:title="large subunit" xlink:type="simple">LSU</abbrev>, <italic><abbrev xmlns:xlink="http://www.w3.org/1999/xlink" xlink:title="second largest RNA polymerase II subunit" xlink:type="simple">RPB2</abbrev></italic>, and <italic><abbrev xmlns:xlink="http://www.w3.org/1999/xlink" xlink:title="translation elongation factor 1-alpha" xlink:type="simple">TEF1</abbrev></italic> regions. <abbrev xmlns:xlink="http://www.w3.org/1999/xlink" xlink:title="Maximum-likelihood" xlink:type="simple">ML</abbrev> bootstrap support (MLBS) values above 70% and Bayesian posterior probability (<abbrev xmlns:xlink="http://www.w3.org/1999/xlink" xlink:title="Bayesian posterior probability" xlink:type="simple">BPP</abbrev>) values above 0.95 are presented at the nodes as MLBS/<abbrev xmlns:xlink="http://www.w3.org/1999/xlink" xlink:title="Bayesian posterior probability" xlink:type="simple">BPP</abbrev>. A hyphen (‘-’) indicates values lower than 70% MLBS or 0.95 <abbrev xmlns:xlink="http://www.w3.org/1999/xlink" xlink:title="Bayesian posterior probability" xlink:type="simple">BPP</abbrev>. The newly obtained sequences are shown in bold. The scale bar represents nucleotide substitutions per site. Ex-epitype, ex-holotype, ex-isotype, ex-neotype, ex-paratype, and ex-type strains are indicated as E, H, I, N, P, and T, respectively.</p></caption><graphic xmlns:xlink="http://www.w3.org/1999/xlink" xlink:href="imafungus-17-e179372-g001.jpg" id="oo_1557630.jpg" position="float" orientation="portrait" xlink:type="simple"><uri content-type="original_file" xlink:type="simple">https://binary.pensoft.net/fig/1557630</uri></graphic></fig></tp:treatment-sec><ref-list><ref id="B74"><mixed-citation xmlns:xlink="http://www.w3.org/1999/xlink" xlink:type="simple">Tanaka K, Hashimoto A, Matsumura M et al. (2017) <italic><tp:taxon-name><tp:taxon-name-part taxon-name-part-type="genus">Brevicollum</tp:taxon-name-part></tp:taxon-name></italic>, a new genus in <italic><tp:taxon-name><tp:taxon-name-part taxon-name-part-type="family">Neohendersoniaceae</tp:taxon-name-part></tp:taxon-name></italic>, <italic><tp:taxon-name><tp:taxon-name-part taxon-name-part-type="order">Pleosporales</tp:taxon-name-part></tp:taxon-name></italic>. Mycologia 109(4): 608–619. <ext-link xlink:href="10.1080/00275514.2017.1387432" ext-link-type="doi" xlink:type="simple">https://doi.org/10.1080/00275514.2017.1387432</ext-link></mixed-citation></ref><ref id="B11"><mixed-citation xmlns:xlink="http://www.w3.org/1999/xlink" xlink:type="simple">Crous PW, Schumacher RK, Akulov A et al. (2019) New and interesting fungi. 2. Fungal Systematics and Evolution 3: 57–134. <ext-link xlink:href="10.3114/fuse.2019.03.06" ext-link-type="doi" xlink:type="simple">https://doi.org/10.3114/fuse.2019.03.06</ext-link></mixed-citation></ref></ref-list></tp:taxon-treatment>
