# Supplementary material for: Revision of the genus Splanchospora (Pleosporales, Neohendersoniaceae)
Source: IMA Fungus. 2026 Mar 9;17:e179372. doi: 10.3897/imafungus.17.179372 (PMC12993480; doi:10.3897/imafungus.17.179372)
Supplement: XML Treatment for Splanchospora ampullacea [file imafungus.17.179372-treatment3.xml]

<!DOCTYPE tp:taxon-treatment
  PUBLIC "-//TaxonX//DTD Taxonomic Treatment Publishing DTD v0 20100105//EN" "tax-treatment-NSO.dtd">
<tp:taxon-treatment xmlns:tp="http://www.plazi.org/taxpub"><tp:treatment-meta><kwd-group><label>Taxon classification</label><kwd>
                <named-content content-type="kingdom">Fungi</named-content>
              </kwd><kwd>
                <named-content content-type="order">Pleosporales</named-content>
              </kwd><kwd>
                <named-content content-type="family">Neohendersoniaceae</named-content>
              </kwd></kwd-group><mixed-citation publication-type="journal"><person-group><name><surname>Yoshioka</surname><given-names>Ryuichi</given-names></name><name><surname>Voglmayr</surname><given-names>Hermann</given-names></name><name><surname>Hashimoto</surname><given-names>Akira</given-names></name><name><surname>Matsumura</surname><given-names>Misato</given-names></name><name><surname>Kudo</surname><given-names>Yoshihiro</given-names></name><name><surname>Tanaka</surname><given-names>Kazuaki</given-names></name></person-group><article-title>Revision of the genus <italic><tp:taxon-name><tp:taxon-name-part taxon-name-part-type="genus" reg="Splanchospora">Splanchospora</tp:taxon-name-part></tp:taxon-name></italic> (<italic><tp:taxon-name><tp:taxon-name-part taxon-name-part-type="order" reg="Pleosporales">Pleosporales</tp:taxon-name-part></tp:taxon-name></italic>, <italic><tp:taxon-name><tp:taxon-name-part taxon-name-part-type="family" reg="Neohendersoniaceae">Neohendersoniaceae</tp:taxon-name-part></tp:taxon-name></italic>)</article-title><source>IMA Fungus</source><day>09</day><month>03</month><year>2026</year><volume>17</volume><pub-id pub-id-type="doi">10.3897/imafungus.17.179372</pub-id></mixed-citation></tp:treatment-meta><tp:nomenclature><tp:taxon-name><object-id xmlns:xlink="http://www.w3.org/1999/xlink" content-type="arpha" xlink:type="simple">6EF5D60F-95CB-568F-8092-BD1A2F2006B1</object-id>
                    		<tp:taxon-name-part taxon-name-part-type="genus" reg="Splanchospora">Splanchospora</tp:taxon-name-part> <tp:taxon-name-part taxon-name-part-type="species" reg="ampullacea">ampullacea</tp:taxon-name-part>
                    	</tp:taxon-name><tp:taxon-authority>(Pers.) Lar.N. Vassiljeva, Nizshie Rasteniya, Griby i Mokhoobraznye Dalnego Vostoka Rossii 4: 238 (1998)</tp:taxon-authority><xref ref-type="fig" rid="F4">Figs 4</xref><xref ref-type="fig" rid="F10">, 10 A, F</xref><tp:nomenclature-citation-list><tp:nomenclature-citation><tp:taxon-name><tp:taxon-name-part taxon-name-part-type="genus" reg="Splanchnonema"/> <tp:taxon-name-part taxon-name-part-type="species" reg="ampullaceum"/></tp:taxon-name><comment> ≡ <tp:taxon-name><tp:taxon-name-part taxon-name-part-type="genus" reg="Splanchnonema">Splanchnonema</tp:taxon-name-part> <tp:taxon-name-part taxon-name-part-type="species" reg="ampullaceum">ampullaceum</tp:taxon-name-part></tp:taxon-name> (Pers.) Shoemaker &amp; P.M. LeClair, Canad. J. Bot. 53(15): 1570 (1975).</comment></tp:nomenclature-citation><tp:nomenclature-citation><tp:taxon-name><tp:taxon-name-part taxon-name-part-type="genus" reg="Massaria"/> <tp:taxon-name-part taxon-name-part-type="species" reg="curreyi"/></tp:taxon-name><comment> = <tp:taxon-name><tp:taxon-name-part taxon-name-part-type="genus" reg="Massaria">Massaria</tp:taxon-name-part> <tp:taxon-name-part taxon-name-part-type="species" reg="curreyi">curreyi</tp:taxon-name-part></tp:taxon-name> Tul. &amp; C. Tul. (as ‘<italic>curreii</italic>’), Selecta Fungorum Carpologia, Tomus Secundus. Xylariei - Valsei - Sphaeriei 2: 231 (1863).</comment></tp:nomenclature-citation><tp:nomenclature-citation><tp:taxon-name><tp:taxon-name-part taxon-name-part-type="genus" reg="Massariella"/> <tp:taxon-name-part taxon-name-part-type="species" reg="curreyi"/></tp:taxon-name><comment> ≡ <tp:taxon-name><tp:taxon-name-part taxon-name-part-type="genus" reg="Massariella">Massariella</tp:taxon-name-part> <tp:taxon-name-part taxon-name-part-type="species" reg="curreyi">curreyi</tp:taxon-name-part></tp:taxon-name> (Tul. &amp; C. Tul.) Sacc., Syll. Fung. 1: 717 (1882).</comment></tp:nomenclature-citation></tp:nomenclature-citation-list></tp:nomenclature><tp:treatment-sec sec-type="Basionym"><title>Basionym.</title><p><italic><tp:taxon-name><tp:taxon-name-part taxon-name-part-type="genus" reg="Sphaeria">Sphaeria</tp:taxon-name-part> <tp:taxon-name-part taxon-name-part-type="species" reg="ampullacea">ampullacea</tp:taxon-name-part></tp:taxon-name></italic> Pers., Synopsis methodica fungorum: 41 (1801).</p><fig id="F3" position="float" orientation="portrait"><object-id xmlns:xlink="http://www.w3.org/1999/xlink" content-type="doi" xlink:type="simple">10.3897/imafungus.17.179372.figure3</object-id><object-id xmlns:xlink="http://www.w3.org/1999/xlink" content-type="arpha" xlink:type="simple">AF87315E-D7DB-501A-B859-92F1F6E45E92</object-id><label>Figure 3.</label><caption><p>Scatter plot comparisons of spore size amongst <italic><tp:taxon-name><tp:taxon-name-part taxon-name-part-type="genus" reg="Splanchospora">Splanchospora</tp:taxon-name-part></tp:taxon-name></italic> species. <bold>A</bold> ascospores; <bold>B</bold> conidia on specimen; <bold>C</bold> conidia in culture. The vertical and horizontal axes indicate width and length, respectively. The purple, orange, red, green, blue, and gray circles represent spore sizes of <italic><tp:taxon-name><tp:taxon-name-part taxon-name-part-type="genus" reg="Splanchospora">S.</tp:taxon-name-part> <tp:taxon-name-part taxon-name-part-type="species" reg="ampullacea">ampullacea</tp:taxon-name-part></tp:taxon-name></italic>, <italic><tp:taxon-name><tp:taxon-name-part taxon-name-part-type="genus" reg="Splanchospora">S.</tp:taxon-name-part> <tp:taxon-name-part taxon-name-part-type="species" reg="fulviconidia">fulviconidia</tp:taxon-name-part></tp:taxon-name></italic>, <italic><tp:taxon-name><tp:taxon-name-part taxon-name-part-type="genus" reg="Splanchospora">S.</tp:taxon-name-part> <tp:taxon-name-part taxon-name-part-type="species" reg="microspora">microspora</tp:taxon-name-part></tp:taxon-name></italic>, <italic><tp:taxon-name><tp:taxon-name-part taxon-name-part-type="genus" reg="Splanchospora">S.</tp:taxon-name-part> <tp:taxon-name-part taxon-name-part-type="species" reg="oblongiconidia">oblongiconidia</tp:taxon-name-part></tp:taxon-name></italic>, <italic><tp:taxon-name><tp:taxon-name-part taxon-name-part-type="genus" reg="Splanchospora">S.</tp:taxon-name-part> <tp:taxon-name-part taxon-name-part-type="species" reg="pseudomicrospora">pseudomicrospora</tp:taxon-name-part></tp:taxon-name></italic>, and <italic><tp:taxon-name><tp:taxon-name-part taxon-name-part-type="genus" reg="Splanchospora">Splanchospora</tp:taxon-name-part></tp:taxon-name></italic> sp., respectively.</p></caption><graphic xmlns:xlink="http://www.w3.org/1999/xlink" xlink:href="imafungus-17-e179372-g003.jpg" id="oo_1557632.jpg" position="float" orientation="portrait" xlink:type="simple"><uri content-type="original_file" xlink:type="simple">https://binary.pensoft.net/fig/1557632</uri></graphic></fig><fig id="F4" position="float" orientation="portrait"><object-id xmlns:xlink="http://www.w3.org/1999/xlink" content-type="doi" xlink:type="simple">10.3897/imafungus.17.179372.figure4</object-id><object-id xmlns:xlink="http://www.w3.org/1999/xlink" content-type="arpha" xlink:type="simple">D9550B4E-B61F-54D4-ADB9-55D7708AE23A</object-id><label>Figure 4.</label><caption><p><italic><tp:taxon-name><tp:taxon-name-part taxon-name-part-type="genus" reg="Splanchospora">Splanchospora</tp:taxon-name-part> <tp:taxon-name-part taxon-name-part-type="species" reg="ampullacea">ampullacea</tp:taxon-name-part></tp:taxon-name></italic>. <bold>A–L</bold> Sexual morph. <bold>M–V</bold> Asexual morph. <bold>A</bold> Ascomata in face view. <bold>B</bold> Slimy mass of ascospores exuded though the ostiole of ascoma. <bold>C</bold> Ascoma in lateral section. <bold>D</bold> Ascoma in longitudinal section. <bold>E</bold> Ascomatal wall at side. <bold>F</bold> Pseudoparaphyses. <bold>G, H</bold> Asci. <bold>I–L</bold> Ascospores. <bold>M</bold> Conidiomata in face view. <bold>N</bold> Slimy mass of conidia exuded though the ostiole of conidioma. <bold>O</bold> Conidioma under bark. <bold>P</bold> Conidioma in longitudinal section. <bold>Q</bold> Conidiomatal wall at side. <bold>R</bold> Paraphyses. <bold>S</bold> Conidiogenous cells and immature conidia. <bold>T–V</bold> Conidia. Specimen: L179 (<bold>A–V</bold>). Scale bars: 1 mm (<bold>A, M</bold>); 200 μm (<bold>B–D, N–P</bold>); 20 μm (<bold>E–H, Q, R</bold>); 10 μm (<bold>I–L, S–V</bold>).</p></caption><graphic xmlns:xlink="http://www.w3.org/1999/xlink" xlink:href="imafungus-17-e179372-g004.jpg" id="oo_1557633.jpg" position="float" orientation="portrait" xlink:type="simple"><uri content-type="original_file" xlink:type="simple">https://binary.pensoft.net/fig/1557633</uri></graphic></fig><fig id="F5" position="float" orientation="portrait"><object-id xmlns:xlink="http://www.w3.org/1999/xlink" content-type="doi" xlink:type="simple">10.3897/imafungus.17.179372.figure5</object-id><object-id xmlns:xlink="http://www.w3.org/1999/xlink" content-type="arpha" xlink:type="simple">549C4232-0387-5E78-B547-53BE6B8064BF</object-id><label>Figure 5.</label><caption><p><italic><tp:taxon-name><tp:taxon-name-part taxon-name-part-type="genus" reg="Splanchospora">Splanchospora</tp:taxon-name-part> <tp:taxon-name-part taxon-name-part-type="species" reg="fulviconidia">fulviconidia</tp:taxon-name-part></tp:taxon-name></italic>. <bold>A–L</bold> Sexual morph. <bold>M–Z</bold> Asexual morph. <bold>A</bold> Ascomata in face view. <bold>B</bold> Slimy mass of ascospores exuded though the ostiole of ascoma. <bold>C</bold> Ascoma in lateral section. <bold>D</bold> Ascoma in longitudinal section. <bold>E</bold> Ascomatal wall at side. <bold>F</bold> Pseudoparaphyses. <bold>G, H</bold> Asci. <bold>I–K</bold> Ascospores. <bold>L</bold> Germinating ascospore. <bold>M, O</bold> Conidiomata in face view (<bold>M</bold> on natural substrate, <bold>O</bold> on a rice straw in culture). <bold>N, P</bold> Slimy mass of conidia exuded though the ostiole of conidiomata (<bold>N</bold> on natural substrate, <bold>P</bold> on a rice straw in culture). <bold>Q</bold> Conidioma in longitudinal section. <bold>R</bold> Conidiomatal wall at side. <bold>S</bold> Paraphyses. <bold>T</bold> Conidiogenous cell and immature conidium (arrowheads indicate annellations). <bold>U, V, X–Z</bold> Conidia (<bold>U, V</bold> from specimens; <bold>X–Z</bold> from culture; <bold>X</bold> immature; <bold>Z</bold> senescent). <bold>W</bold> Germinating conidium. Specimens: RY 73 (<bold>A–E, G, H, J, L</bold>); RY 91 (<bold>F, K</bold>); RY 69 (<bold>I</bold>); RY 71 (<bold>M, N, Q, R, V, W</bold>); RY 112 (<bold>U</bold>). Strains: culture RY 92 (<bold>O, P, S, X</bold>); culture RY 71 (<bold>T, Y</bold>); culture RY 91 (<bold>Z</bold>). Scale bars: 1 mm (<bold>A, M, O</bold>); 200 μm (<bold>B–D, N, P, Q</bold>); 20 μm (<bold>E–H, R, S</bold>); 10 μm (<bold>I–L, T–Z</bold>).</p></caption><graphic xmlns:xlink="http://www.w3.org/1999/xlink" xlink:href="imafungus-17-e179372-g005.jpg" id="oo_1557634.jpg" position="float" orientation="portrait" xlink:type="simple"><uri content-type="original_file" xlink:type="simple">https://binary.pensoft.net/fig/1557634</uri></graphic></fig><fig id="F6" position="float" orientation="portrait"><object-id xmlns:xlink="http://www.w3.org/1999/xlink" content-type="doi" xlink:type="simple">10.3897/imafungus.17.179372.figure6</object-id><object-id xmlns:xlink="http://www.w3.org/1999/xlink" content-type="arpha" xlink:type="simple">A456D3B6-68DE-550D-BEA5-3DCB06FBA0BB</object-id><label>Figure 6.</label><caption><p><italic><tp:taxon-name><tp:taxon-name-part taxon-name-part-type="genus" reg="Splanchospora">Splanchospora</tp:taxon-name-part> <tp:taxon-name-part taxon-name-part-type="species" reg="microspora">microspora</tp:taxon-name-part></tp:taxon-name></italic>. <bold>A–L</bold> Sexual morph. <bold>M–Y</bold> Asexual morph. <bold>A</bold> Ascomata in face view. <bold>B</bold> Ostiole in face view. <bold>C</bold> Ascoma in lateral section. <bold>D</bold> Ascoma in longitudinal section. <bold>E</bold> Ascomatal wall at side. <bold>F</bold> Pseudoparaphyses. <bold>G, H</bold> Asci. <bold>I–K</bold> Ascospores. <bold>L</bold> Germinating ascospore. <bold>M, Q</bold> Conidiomata in face view (<bold>M</bold> on natural substrate, <bold>Q</bold> on a beech twig in culture). <bold>N, R</bold> Slimy mass of conidia exuded though the ostiole of conidiomata (<bold>N</bold> on natural substrate, <bold>R</bold> on a rice straw in culture). <bold>O</bold> Ostiole in face view. <bold>P</bold> Conidioma in lateral section. <bold>S</bold> Conidioma in longitudinal section. <bold>T</bold> Conidiomatal wall at side. <bold>U</bold> Paraphyses. <bold>V</bold> Conidiogenous cell and immature conidium. <bold>W–Y</bold> Conidia (<bold>W</bold> from specimen; <bold>X, Y</bold> from culture). Specimens: KT 2906 (<bold>A–L</bold>); KT 2905 (<bold>M–P, S, T, V, W</bold>). Strains: culture KT 2905 (<bold>Q, R, U, X</bold>); culture KT 2906 (<bold>Y</bold>). Scale bars: 1 mm (<bold>A, M, Q</bold>); 200 μm (<bold>B–D, N–P, R, S</bold>); 20 μm (<bold>E–H, T, U</bold>); 10 μm (<bold>I–L, V–Y</bold>).</p></caption><graphic xmlns:xlink="http://www.w3.org/1999/xlink" xlink:href="imafungus-17-e179372-g006.jpg" id="oo_1557635.jpg" position="float" orientation="portrait" xlink:type="simple"><uri content-type="original_file" xlink:type="simple">https://binary.pensoft.net/fig/1557635</uri></graphic></fig><fig id="F7" position="float" orientation="portrait"><object-id xmlns:xlink="http://www.w3.org/1999/xlink" content-type="doi" xlink:type="simple">10.3897/imafungus.17.179372.figure7</object-id><object-id xmlns:xlink="http://www.w3.org/1999/xlink" content-type="arpha" xlink:type="simple">E06E9464-63E9-5A47-9C21-F8862EDAAF30</object-id><label>Figure 7.</label><caption><p><italic><tp:taxon-name><tp:taxon-name-part taxon-name-part-type="genus" reg="Splanchospora">Splanchospora</tp:taxon-name-part> <tp:taxon-name-part taxon-name-part-type="species" reg="oblongiconidia">oblongiconidia</tp:taxon-name-part></tp:taxon-name></italic>. <bold>A–L</bold> Sexual morph. <bold>M–Y</bold> Asexual morph. <bold>A</bold> Ascomata in face view. <bold>B</bold> Slimy mass of ascospores exuded though the ostiole of ascoma. <bold>C</bold> Ascoma in lateral section. <bold>D</bold> Ascoma in longitudinal section. <bold>E</bold> Ascomatal wall at side. <bold>F</bold> Pseudoparaphyses. <bold>G, H</bold> Asci. <bold>I–K</bold> Ascospores. <bold>L</bold> Germinating ascospore. <bold>M, O</bold> Conidiomata in face view (<bold>M</bold> on natural substrate, <bold>O</bold> on a rice straw in culture). <bold>N, P</bold> Slimy mass of conidia exuded though the ostiole of conidiomata (<bold>N</bold> on natural substrate, <bold>P</bold> on a beech twig in culture). <bold>Q</bold> Conidioma in longitudinal section. <bold>R</bold> Conidiomatal wall at side. <bold>S</bold> Paraphyses. <bold>T</bold> Conidiogenous cell (arrowheads indicate annellations). <bold>U</bold> Conidiogenous cell and conidium. <bold>V, X, Y</bold> Conidia (<bold>V</bold> from specimen; <bold>X, Y</bold> from culture). <bold>W</bold> Germinating conidium. Specimens: RY 83 (<bold>A–D, F–J, M, N, Q</bold>); AH 478 (<bold>E, K, L</bold>); KT 3610 (<bold>V, W</bold>). Strains: culture RY 83 (<bold>O, S–U, Y</bold>); culture AH 478 (<bold>P, R, X</bold>). Scale bars: 1 mm (<bold>A, M, O</bold>); 200 μm (<bold>B–D, N, P, Q</bold>); 20 μm (<bold>E–H, R, S</bold>); 10 μm (<bold>I–L, T–Y</bold>).</p></caption><graphic xmlns:xlink="http://www.w3.org/1999/xlink" xlink:href="imafungus-17-e179372-g007.jpg" id="oo_1557637.jpg" position="float" orientation="portrait" xlink:type="simple"><uri content-type="original_file" xlink:type="simple">https://binary.pensoft.net/fig/1557637</uri></graphic></fig><fig id="F8" position="float" orientation="portrait"><object-id xmlns:xlink="http://www.w3.org/1999/xlink" content-type="doi" xlink:type="simple">10.3897/imafungus.17.179372.figure8</object-id><object-id xmlns:xlink="http://www.w3.org/1999/xlink" content-type="arpha" xlink:type="simple">36552E5E-1325-5CAF-B4D5-C6981BAEE4C9</object-id><label>Figure 8.</label><caption><p><italic><tp:taxon-name><tp:taxon-name-part taxon-name-part-type="genus" reg="Splanchospora">Splanchospora</tp:taxon-name-part> <tp:taxon-name-part taxon-name-part-type="species" reg="pseudomicrospora">pseudomicrospora</tp:taxon-name-part></tp:taxon-name></italic>. <bold>A–M</bold> Sexual morph. <bold>N–X</bold> Asexual morph. <bold>A</bold> Ascomata in face view. <bold>B</bold> Slimy mass of ascospores exuded though the ostiole of ascoma. <bold>C</bold> Ascoma in lateral section. <bold>D</bold> Ascoma in longitudinal section. <bold>E</bold> Ascomatal wall at side. <bold>F</bold> Pseudoparaphyses. <bold>G–I</bold> Asci. <bold>J–L</bold> Ascospores. <bold>M</bold> Germinating ascospore. <bold>N, P</bold> Conidiomata in face view (<bold>N</bold> on natural substrate, <bold>P</bold> on a rice straw in culture). <bold>O, Q</bold> Slimy mass of conidia exuded though the ostiole of conidiomata (<bold>O</bold> on natural substrate, <bold>Q</bold> on a beech twig in culture). <bold>R</bold> Conidioma in longitudinal section. <bold>S</bold> Conidiomatal wall at side. <bold>T</bold> Paraphyses. <bold>U</bold> Conidiogenous cell and immature conidium (arrowheads indicate annellations). <bold>V–X</bold> Conidia (<bold>V</bold> from specimen; <bold>W, X</bold> from culture). Specimens: RY 50 (<bold>A–I, L</bold>); KT 3680 (<bold>J</bold>); KT 4246 (<bold>K, M</bold>); KT 4247 (<bold>N, O, R, S</bold>); KT 4324 (<bold>V</bold>). Strains: culture KT 4247 (<bold>P, Q, T</bold>); culture KT 4324 (<bold>U, X</bold>); culture RY 50 (<bold>W</bold>). Scale bars: 1 mm (<bold>A, N, P</bold>); 200 μm (<bold>B–D, O, Q, R</bold>); 20 μm (<bold>E–I, S, T</bold>); 10 μm (<bold>J–M, U–X</bold>).</p></caption><graphic xmlns:xlink="http://www.w3.org/1999/xlink" xlink:href="imafungus-17-e179372-g008.jpg" id="oo_1557638.jpg" position="float" orientation="portrait" xlink:type="simple"><uri content-type="original_file" xlink:type="simple">https://binary.pensoft.net/fig/1557638</uri></graphic></fig><fig id="F9" position="float" orientation="portrait"><object-id xmlns:xlink="http://www.w3.org/1999/xlink" content-type="doi" xlink:type="simple">10.3897/imafungus.17.179372.figure9</object-id><object-id xmlns:xlink="http://www.w3.org/1999/xlink" content-type="arpha" xlink:type="simple">5A2B6D99-EC71-5B03-89FF-80533A0871A1</object-id><label>Figure 9.</label><caption><p><italic><tp:taxon-name><tp:taxon-name-part taxon-name-part-type="genus" reg="Splanchospora">Splanchospora</tp:taxon-name-part></tp:taxon-name></italic> sp. <bold>A, B</bold> Conidiogenous cells and conidia. <bold>C–E</bold> Conidia. Specimen: L181 (<bold>A–E</bold>). Scale bars: 10 μm (<bold>A–E</bold>).</p></caption><graphic xmlns:xlink="http://www.w3.org/1999/xlink" xlink:href="imafungus-17-e179372-g009.jpg" id="oo_1557639.jpg" position="float" orientation="portrait" xlink:type="simple"><uri content-type="original_file" xlink:type="simple">https://binary.pensoft.net/fig/1557639</uri></graphic></fig><fig id="F10" position="float" orientation="portrait"><object-id xmlns:xlink="http://www.w3.org/1999/xlink" content-type="doi" xlink:type="simple">10.3897/imafungus.17.179372.figure10</object-id><object-id xmlns:xlink="http://www.w3.org/1999/xlink" content-type="arpha" xlink:type="simple">D66DAE0A-4B3E-5C1D-94EB-B3B9D0C4FE56</object-id><label>Figure 10.</label><caption><p>Colony characters of <italic><tp:taxon-name><tp:taxon-name-part taxon-name-part-type="genus" reg="Splanchospora">Splanchospora</tp:taxon-name-part></tp:taxon-name></italic> species on <abbrev xmlns:xlink="http://www.w3.org/1999/xlink" xlink:title="potato dextrose agar" xlink:type="simple">PDA</abbrev> at 20 °C in the dark after 2 weeks. <bold>A–E</bold> Surface; <bold>F–J</bold> Reverse. Species: <italic><tp:taxon-name><tp:taxon-name-part taxon-name-part-type="genus" reg="Splanchospora">S.</tp:taxon-name-part> <tp:taxon-name-part taxon-name-part-type="species" reg="ampullacea">ampullacea</tp:taxon-name-part></tp:taxon-name></italic> (<named-content xmlns:xlink="http://www.w3.org/1999/xlink" content-type="dwc:institutional_code" xlink:title="Westerdijk Fungal Biodiversity Institute" xlink:href="https://scientific-collections.gbif.org/institution/1370bc72-540f-4ff0-aefd-2358971299be" xlink:type="simple">CBS</named-content> 116578) (<bold>A, F</bold>); <italic><tp:taxon-name><tp:taxon-name-part taxon-name-part-type="genus" reg="Splanchospora">S.</tp:taxon-name-part> <tp:taxon-name-part taxon-name-part-type="species" reg="fulviconidia">fulviconidia</tp:taxon-name-part></tp:taxon-name></italic> (culture RY 91 = <named-content xmlns:xlink="http://www.w3.org/1999/xlink" content-type="dwc:institutional_code" xlink:title="MAFF Genebank, Ministry of Agriculture Forestry and Fisheries" xlink:href="https://scientific-collections.gbif.org/institution/34aef8d1-945d-4f3b-b5b9-a604ced2096b" xlink:type="simple">MAFF</named-content> 248153) (<bold>B, G</bold>); <italic><tp:taxon-name><tp:taxon-name-part taxon-name-part-type="genus" reg="Splanchospora">S.</tp:taxon-name-part> <tp:taxon-name-part taxon-name-part-type="species" reg="microspora">microspora</tp:taxon-name-part></tp:taxon-name></italic> (culture KT 2906 = <named-content xmlns:xlink="http://www.w3.org/1999/xlink" content-type="dwc:institutional_code" xlink:title="MAFF Genebank, Ministry of Agriculture Forestry and Fisheries" xlink:href="https://scientific-collections.gbif.org/institution/34aef8d1-945d-4f3b-b5b9-a604ced2096b" xlink:type="simple">MAFF</named-content> 248150) (<bold>C, H</bold>); <italic><tp:taxon-name><tp:taxon-name-part taxon-name-part-type="genus" reg="Splanchospora">S.</tp:taxon-name-part> <tp:taxon-name-part taxon-name-part-type="species" reg="oblongiconidia">oblongiconidia</tp:taxon-name-part></tp:taxon-name></italic> (culture RY 83 = <named-content xmlns:xlink="http://www.w3.org/1999/xlink" content-type="dwc:institutional_code" xlink:title="MAFF Genebank, Ministry of Agriculture Forestry and Fisheries" xlink:href="https://scientific-collections.gbif.org/institution/34aef8d1-945d-4f3b-b5b9-a604ced2096b" xlink:type="simple">MAFF</named-content> 248152) (<bold>D, I</bold>); <italic><tp:taxon-name><tp:taxon-name-part taxon-name-part-type="genus" reg="Splanchospora">S.</tp:taxon-name-part> <tp:taxon-name-part taxon-name-part-type="species" reg="pseudomicrospora">pseudomicrospora</tp:taxon-name-part></tp:taxon-name></italic> (culture KT 4246 = <named-content xmlns:xlink="http://www.w3.org/1999/xlink" content-type="dwc:institutional_code" xlink:title="MAFF Genebank, Ministry of Agriculture Forestry and Fisheries" xlink:href="https://scientific-collections.gbif.org/institution/34aef8d1-945d-4f3b-b5b9-a604ced2096b" xlink:type="simple">MAFF</named-content> 248151) (<bold>E, J</bold>). Scale bar: 1 cm.</p></caption><graphic xmlns:xlink="http://www.w3.org/1999/xlink" xlink:href="imafungus-17-e179372-g010.jpg" id="oo_1557640.jpg" position="float" orientation="portrait" xlink:type="simple"><uri content-type="original_file" xlink:type="simple">https://binary.pensoft.net/fig/1557640</uri></graphic></fig></tp:treatment-sec><tp:treatment-sec sec-type="Type"><title>Type.</title><p>AUSTRIA • Burgenland, Hornstein, Lindenallee, <italic><tp:taxon-name><tp:taxon-name-part taxon-name-part-type="genus" reg="Tilia">T.</tp:taxon-name-part> <tp:taxon-name-part taxon-name-part-type="species" reg="cordata">cordata</tp:taxon-name-part></tp:taxon-name></italic> Mill., 4 Nov 2017, H. Voglmayr &amp; I. Greilhuber L179 (<bold>neotype</bold><abbrev xmlns:xlink="http://www.w3.org/1999/xlink" content-type="institution" xlink:title="Department of Botany and Biodiversity Research, University of Vienna" xlink:type="simple">WU</abbrev>-MYC 0057753 here designated, MBT 10029611, <bold>isoneotype</bold><abbrev xmlns:xlink="http://www.w3.org/1999/xlink" content-type="institution" xlink:title="Fungaria of Hirosaki University" xlink:type="simple">HHUF</abbrev> 30704, ex-neotype <named-content xmlns:xlink="http://www.w3.org/1999/xlink" content-type="dwc:institutional_code" xlink:title="Westerdijk Fungal Biodiversity Institute" xlink:href="https://scientific-collections.gbif.org/institution/1370bc72-540f-4ff0-aefd-2358971299be" xlink:type="simple">CBS</named-content> 154683 = culture L179).</p></tp:treatment-sec><tp:treatment-sec sec-type="Description"><title>Description.</title><p><bold>Sexual morph</bold>. Ascomata pseudoperithecial, scattered, immersed, erumpent at the ostiolar neck, subglobose to depressed globose, 480–770 μm high, 530–800 μm diam, ostiolate. Ostiolar neck central, 80–120 μm long, 110–180 μm wide. Ascomatal wall (24–)35–45 μm thick at the sides, composed of 5–6 layers of polygonal, 10–21 × 5–8(–9) μm, brown cells. Pseudoparaphyses 2.5–4 μm wide, septate, branched and anastomosed. Asci bitunicate, clavate, 181–230(–245) × 30–39 μm (mean ± <abbrev xmlns:xlink="http://www.w3.org/1999/xlink" xlink:title="standard deviation" xlink:type="simple">SD</abbrev> = 212.6 ± 13.3 × 34.4 ± 2.2 μm, n = 33), short-stalked (30–70 μm long, mean ± <abbrev xmlns:xlink="http://www.w3.org/1999/xlink" xlink:title="standard deviation" xlink:type="simple">SD</abbrev> = 46.1 ± 11.1 μm, n = 33), 8-spored, rarely 4-, 6- or 7-spored due to meiotic failure or stunted spores, with uni- to bi-seriate ascospores. Ascospores clavate-ellipsoid, 30–45 × 13–18 μm (mean ± <abbrev xmlns:xlink="http://www.w3.org/1999/xlink" xlink:title="standard deviation" xlink:type="simple">SD</abbrev> = 37.0 ± 3.4 × 15.6 ± 1.2 μm, n = 197), l/w = 1.9–3.1(–3.3) (mean ± <abbrev xmlns:xlink="http://www.w3.org/1999/xlink" xlink:title="standard deviation" xlink:type="simple">SD</abbrev> = 2.4 ± 0.3, n = 197), 1-septate, with a submedian septum [(0.55–)0.58–0.67(–0.70), mean ± <abbrev xmlns:xlink="http://www.w3.org/1999/xlink" xlink:title="standard deviation" xlink:type="simple">SD</abbrev> = 0.63 ± 0.03, n = 100], strongly constricted at the septum, brown to dark brown, smooth to faintly roughened, with an entire sheath.</p><p><bold>Asexual morph</bold>. Conidiomata pycnidial, scattered, immersed, ampulliform, 310–560 μm high, 240–450 μm diam, ostiolate. Ostiolar neck central, 80–140 μm long, 100–220 μm wide. Conidiomatal wall 20–47 μm thick, composed of 4–6 layers of polygonal, 7.5–16 × 4.5–8 μm, brown cells. Paraphyses 2.5–3.5 μm wide, septate, branched. Conidiophores absent. Conidiogenous cells annellidic, cylindrical, (12–)15–23(–29) × 3–7.5(–11) μm (mean ± <abbrev xmlns:xlink="http://www.w3.org/1999/xlink" xlink:title="standard deviation" xlink:type="simple">SD</abbrev> = 19.8 ± 5.1 × 5.8 ± 2.0 μm, n = 13). Conidia globose to subglobose, 14.5–22.5 × 14–17 μm (mean ± <abbrev xmlns:xlink="http://www.w3.org/1999/xlink" xlink:title="standard deviation" xlink:type="simple">SD</abbrev> = 18.8 ± 1.7 × 15.1 ± 0.7 μm, n = 102), l/w = 1.1–1.4(–1.6) (mean ± <abbrev xmlns:xlink="http://www.w3.org/1999/xlink" xlink:title="standard deviation" xlink:type="simple">SD</abbrev> = 1.2 ± 0.1, n = 102), aseptate, hyaline, smooth, with thick spore wall (1–1.5 μm).</p><p>Colonies on <abbrev xmlns:xlink="http://www.w3.org/1999/xlink" xlink:title="potato dextrose agar" xlink:type="simple">PDA</abbrev> (after 2 weeks) attaining a diam of 2.7–3.2 cm, white; reverse isabelline; no pigment produced.</p></tp:treatment-sec><tp:treatment-sec sec-type="Distribution"><title>Distribution.</title><p>Asia [Georgia (<xref ref-type="bibr" rid="B46">Nakhutsrishvili 1986</xref>), the Russian Far East (<xref ref-type="bibr" rid="B78">Vasilyeva 1998</xref>)]; Europe [Austria (this study), Belgium, Czech Republic, Denmark (<xref ref-type="bibr" rid="B45">Munk 1957</xref>), Finland, France, Germany, Hungary, Italy, Lithuania (<xref ref-type="bibr" rid="B77">Treigienė 1999</xref>), Luxembourg, Netherlands, Norway (<xref ref-type="bibr" rid="B47">Nordén et al. 2018</xref>), Poland (<xref ref-type="bibr" rid="B43">Mułenko et al. 2008</xref>), Portugal, Russia (<xref ref-type="bibr" rid="B41">Mel’nik 2011</xref>), Spain, Sweden (<xref ref-type="bibr" rid="B18">Eriksson 2014</xref>; this study), Switzerland (<xref ref-type="bibr" rid="B76">Tonolo 1956</xref>), UK (<xref ref-type="bibr" rid="B52">Pirozynski and Morgan-Jones 1968</xref>; <xref ref-type="bibr" rid="B5">Barr 1982</xref>; this study), Ukraine]; North America [Canada, USA (<xref ref-type="bibr" rid="B5">Barr 1982</xref>)]. Records of countries without references are based on specimens recorded in Cybertruffle (<ext-link xmlns:xlink="http://www.w3.org/1999/xlink" xlink:href="http://www.cybertruffle.org.uk/eng/" ext-link-type="uri" xlink:type="simple">http://www.cybertruffle.org.uk/eng/</ext-link>), <xref ref-type="bibr" rid="B19">GBIF Secretariat (2023)</xref>, or MyCoPortal (<ext-link xmlns:xlink="http://www.w3.org/1999/xlink" xlink:href="https://www.mycoportal.org/portal/index.php" ext-link-type="uri" xlink:type="simple">https://www.mycoportal.org/portal/index.php</ext-link>); true species identities of collections outside of Europe require additional studies.</p></tp:treatment-sec><tp:treatment-sec sec-type="Additional specimens examined"><title>Additional specimens examined.</title><p>AUSTRIA • Wien, 3. Bez., Botanical Garden of the University of Vienna (<abbrev xmlns:xlink="http://www.w3.org/1999/xlink" content-type="institution" xlink:title="Botanical Garden of the University of Vienna" xlink:type="simple">HBV</abbrev>), <italic><tp:taxon-name><tp:taxon-name-part taxon-name-part-type="genus" reg="Tilia">Tilia</tp:taxon-name-part> <tp:taxon-name-part taxon-name-part-type="species" reg="platyphyllos">platyphyllos</tp:taxon-name-part></tp:taxon-name></italic> Scop., 4 Apr 2006, H. Voglmayr, L20 (<abbrev xmlns:xlink="http://www.w3.org/1999/xlink" content-type="institution" xlink:title="Department of Botany and Biodiversity Research, University of Vienna" xlink:type="simple">WU</abbrev>-MYC 0057750 = <abbrev xmlns:xlink="http://www.w3.org/1999/xlink" content-type="institution" xlink:title="Fungaria of Hirosaki University" xlink:type="simple">HHUF</abbrev> 30703; <named-content xmlns:xlink="http://www.w3.org/1999/xlink" content-type="dwc:institutional_code" xlink:title="Westerdijk Fungal Biodiversity Institute" xlink:href="https://scientific-collections.gbif.org/institution/1370bc72-540f-4ff0-aefd-2358971299be" xlink:type="simple">CBS</named-content> 122932 = culture L20); Wien, 21. Bez., Donauinsel near Nordbrücke, <italic><tp:taxon-name><tp:taxon-name-part taxon-name-part-type="genus" reg="Tilia">Tilia</tp:taxon-name-part> <tp:taxon-name-part taxon-name-part-type="uncertainty-rank">cf.</tp:taxon-name-part> <tp:taxon-name-part taxon-name-part-type="species" reg="cordata">cordata</tp:taxon-name-part></tp:taxon-name></italic>, 5 May 2013, W. Jaklitsch, L104 (<abbrev xmlns:xlink="http://www.w3.org/1999/xlink" content-type="institution" xlink:title="Department of Botany and Biodiversity Research, University of Vienna" xlink:type="simple">WU</abbrev>-MYC 0057752, culture L104). UK • London, Richmond, Kew Gardens, <italic><tp:taxon-name><tp:taxon-name-part taxon-name-part-type="genus" reg="Tilia">Tilia</tp:taxon-name-part></tp:taxon-name></italic> sp., 11 Nov 2008, H. Voglmayr, L39 (<abbrev xmlns:xlink="http://www.w3.org/1999/xlink" content-type="institution" xlink:title="Department of Botany and Biodiversity Research, University of Vienna" xlink:type="simple">WU</abbrev>-MYC 0057751, <named-content xmlns:xlink="http://www.w3.org/1999/xlink" content-type="dwc:institutional_code" xlink:title="Westerdijk Fungal Biodiversity Institute" xlink:href="https://scientific-collections.gbif.org/institution/1370bc72-540f-4ff0-aefd-2358971299be" xlink:type="simple">CBS</named-content> 124477 = culture L39).</p></tp:treatment-sec><tp:treatment-sec sec-type="Additional strain examined"><title>Additional strain examined.</title><p>SWEDEN • Uppland, Dalby parish, Ekbacken, <italic><tp:taxon-name><tp:taxon-name-part taxon-name-part-type="genus" reg="Tilia">Tilia</tp:taxon-name-part> <tp:taxon-name-part taxon-name-part-type="species" reg="cordata">cordata</tp:taxon-name-part></tp:taxon-name></italic>, 9 Mar 1991, K. &amp; L. Holm, <named-content xmlns:xlink="http://www.w3.org/1999/xlink" content-type="dwc:institutional_code" xlink:title="Westerdijk Fungal Biodiversity Institute" xlink:href="https://scientific-collections.gbif.org/institution/1370bc72-540f-4ff0-aefd-2358971299be" xlink:type="simple">CBS</named-content> 116578 = UPSC 3376.</p></tp:treatment-sec><tp:treatment-sec sec-type="Notes"><title>Notes.</title><p>For further synonyms, please refer to <xref ref-type="bibr" rid="B5">Barr (1982)</xref>. The location of the type specimen of <italic><tp:taxon-name><tp:taxon-name-part taxon-name-part-type="genus" reg="Sphaeria">Sphaeria</tp:taxon-name-part> <tp:taxon-name-part taxon-name-part-type="species" reg="ampullacea">ampullacea</tp:taxon-name-part></tp:taxon-name></italic> is unknown, and the original description of the species did not provide information on the ascospores (<xref ref-type="bibr" rid="B49">Persoon 1801</xref>). The only extant collection of <italic><tp:taxon-name><tp:taxon-name-part taxon-name-part-type="genus" reg="Sphaeria">Sphaeria</tp:taxon-name-part> <tp:taxon-name-part taxon-name-part-type="species" reg="ampullacea">ampullacea</tp:taxon-name-part></tp:taxon-name></italic> in the Persoon herbarium (L0112460) cannot represent the type, because this collection was evidently collected after its description (<xref ref-type="bibr" rid="B49">Persoon 1801</xref>), as brought forward in a detailed note by R. A. Shoemaker attached to this specimen (see <ext-link xmlns:xlink="http://www.w3.org/1999/xlink" xlink:href="https://bioportal.naturalis.nl/nl/multimedia/L0112460" ext-link-type="uri" xlink:type="simple">https://bioportal.naturalis.nl/nl/multimedia/L0112460</ext-link>). To stabilize the species concept, we therefore here designate collection <abbrev xmlns:xlink="http://www.w3.org/1999/xlink" content-type="institution" xlink:title="Department of Botany and Biodiversity Research, University of Vienna" xlink:type="simple">WU</abbrev>-MYC 0057753, for which detailed morphological data as well as sequences are available, as the neotype for <italic><tp:taxon-name><tp:taxon-name-part taxon-name-part-type="genus" reg="Sphaeria">Sphaeria</tp:taxon-name-part> <tp:taxon-name-part taxon-name-part-type="species" reg="ampullacea">ampullacea</tp:taxon-name-part></tp:taxon-name></italic> Persoon. <xref ref-type="bibr" rid="B65">Shoemaker and LeClair (1975)</xref> designated the neotype specimen of <italic><tp:taxon-name><tp:taxon-name-part taxon-name-part-type="genus" reg="Massaria">Massaria</tp:taxon-name-part> <tp:taxon-name-part taxon-name-part-type="species" reg="curreyi">curreyi</tp:taxon-name-part></tp:taxon-name></italic>, which is a heterotypic synonym of <italic><tp:taxon-name><tp:taxon-name-part taxon-name-part-type="genus" reg="Sphaeria">Sphaeria</tp:taxon-name-part> <tp:taxon-name-part taxon-name-part-type="species" reg="ampullacea">ampullacea</tp:taxon-name-part></tp:taxon-name></italic>, and examined its ascospores. Although the ascospores from our specimens (30–45 × 13–18 μm) are broader than those from the neotype of <italic><tp:taxon-name><tp:taxon-name-part taxon-name-part-type="genus" reg="Massaria">Massaria</tp:taxon-name-part> <tp:taxon-name-part taxon-name-part-type="species" reg="curreyi">curreyi</tp:taxon-name-part></tp:taxon-name></italic> (36–42 × 13–14.5 μm; <xref ref-type="bibr" rid="B65">Shoemaker and LeClair 1975</xref>), the values partially overlap. In our specimens, pycnidia with 1-celled conidia are closely associated with the species. Although the strains examined in this study were sterile in culture, we recognised the pycnidia on the natural specimens as being asexual morphs on the basis of their similarity to those of other <italic><tp:taxon-name><tp:taxon-name-part taxon-name-part-type="genus" reg="Splanchospora">Splanchospora</tp:taxon-name-part></tp:taxon-name></italic> spp.</p></tp:treatment-sec><ref-list><ref id="B46"><mixed-citation xmlns:xlink="http://www.w3.org/1999/xlink" xlink:type="simple">Nakhutsrishvili IG (1986) Flora of spore-producing plants of Georgia (Summary). Metsniereba, Tbilisi, 888 pp.</mixed-citation></ref><ref id="B78"><mixed-citation xmlns:xlink="http://www.w3.org/1999/xlink" xlink:type="simple">Vasilyeva LN (1998) <italic><tp:taxon-name><tp:taxon-name-part taxon-name-part-type="family">Pyrenomycetes</tp:taxon-name-part></tp:taxon-name></italic> and <italic><tp:taxon-name><tp:taxon-name-part taxon-name-part-type="class">Loculoascomycetes</tp:taxon-name-part></tp:taxon-name></italic>. In: Azbukina ZM (Ed) Lower plants, fungi, and bryophytes of the Russian Far East. Vol. IV. Nauka, St. Petersburg, 1–419.</mixed-citation></ref><ref id="B45"><mixed-citation xmlns:xlink="http://www.w3.org/1999/xlink" xlink:type="simple">Munk A (1957) Danish <italic><tp:taxon-name><tp:taxon-name-part taxon-name-part-type="family">Pyrenomycetes</tp:taxon-name-part></tp:taxon-name></italic>. A preliminary flora. Dansk Botanisk Arkiv 17(1): 1–491.</mixed-citation></ref><ref id="B77"><mixed-citation xmlns:xlink="http://www.w3.org/1999/xlink" xlink:type="simple">Treigienė A (1999) New, comparatively rare <italic><tp:taxon-name><tp:taxon-name-part taxon-name-part-type="order">Dothideales</tp:taxon-name-part></tp:taxon-name></italic> species on woody plants in Lithuania. Botanica Lithuanica 5(3): 289–294.</mixed-citation></ref><ref id="B47"><mixed-citation xmlns:xlink="http://www.w3.org/1999/xlink" xlink:type="simple">Nordén B, Jäntti M, Jordal JB et al. (2018) Twenty species of bitunicate ascomycetes new to Norway. Agarica 38: 47–56. <ext-link xlink:href="10.5617/agarica.11644" ext-link-type="doi" xlink:type="simple">https://doi.org/10.5617/agarica.11644</ext-link></mixed-citation></ref><ref id="B43"><mixed-citation xmlns:xlink="http://www.w3.org/1999/xlink" xlink:type="simple">Mułenko W, Majewski T, Ruszkiewicz-Michalska M (2008) A preliminary checklist of micromycetes in Poland. Biodiversity of Poland, vol 9. W. Szafer Institute of Botany, Polish Academy of Sciences, Kraków, 752 pp.</mixed-citation></ref><ref id="B41"><mixed-citation xmlns:xlink="http://www.w3.org/1999/xlink" xlink:type="simple">Mel’nik VA (2011) Contributions to the study of micromycetes in the park and greenhouses of the Komarov Botanical Institute RAS (St. Petersburg). Novosti sistematiki nizshikh rastenii 45: 118–132. <ext-link xlink:href="10.31111/nsnr/2011.45.118" ext-link-type="doi" xlink:type="simple">https://doi.org/10.31111/nsnr/2011.45.118</ext-link></mixed-citation></ref><ref id="B18"><mixed-citation xmlns:xlink="http://www.w3.org/1999/xlink" xlink:type="simple">Eriksson OE (2014) Checklist of the non-lichenized ascomycetes of Sweden. Symbolae Botanicae Upsalienses 36(2): 1–499.</mixed-citation></ref><ref id="B76"><mixed-citation xmlns:xlink="http://www.w3.org/1999/xlink" xlink:type="simple">Tonolo A (1956) Ricerche colturali su alcune specie della famiglia delle <italic><tp:taxon-name><tp:taxon-name-part taxon-name-part-type="family">Massariaceae</tp:taxon-name-part></tp:taxon-name></italic>. Phytopathologische Zeitschrift 26: 131–142.</mixed-citation></ref><ref id="B52"><mixed-citation xmlns:xlink="http://www.w3.org/1999/xlink" xlink:type="simple">Pirozynski KA, Morgan-Jones G (1968) Notes on microfungi. III. Transactions of the British Mycological Society 51(2): 185–206. <ext-link xlink:href="10.1016/S0007-1536(68)80052-X" ext-link-type="doi" xlink:type="simple">https://doi.org/10.1016/S0007-1536(68)80052-X</ext-link></mixed-citation></ref><ref id="B5"><mixed-citation xmlns:xlink="http://www.w3.org/1999/xlink" xlink:type="simple">Barr ME (1982) On the <italic><tp:taxon-name><tp:taxon-name-part taxon-name-part-type="family">Pleomassariaceae</tp:taxon-name-part></tp:taxon-name> (<tp:taxon-name><tp:taxon-name-part taxon-name-part-type="order">Pleosporales</tp:taxon-name-part></tp:taxon-name>)</italic> in North America. Mycotaxon 15: 349–383. <ext-link xlink:href="10.5962/p.417409" ext-link-type="doi" xlink:type="simple">https://doi.org/10.5962/p.417409</ext-link></mixed-citation></ref><ref id="B19"><mixed-citation xmlns:xlink="http://www.w3.org/1999/xlink" xlink:type="simple">GBIF Secretariat (2023) GBIF backbone taxonomy. Checklist dataset. <ext-link xlink:href="10.15468/39omei" ext-link-type="doi" xlink:type="simple">https://doi.org/10.15468/39omei</ext-link> [accessed via GBIF.org on 23 September 2025]</mixed-citation></ref><ref id="B49"><mixed-citation xmlns:xlink="http://www.w3.org/1999/xlink" xlink:type="simple">Persoon CH (1801) Synopsis methodica fungorum. Apvd Henricus Dieterich, Göttingen, 706 pp. <ext-link xlink:href="https://bibdigital.rjb.csic.es/en/records/item/12263-synopsis-methodica-fungorum-pars-prima" ext-link-type="uri" xlink:type="simple">https://bibdigital.rjb.csic.es/en/records/item/12263-synopsis-methodica-fungorum-pars-prima</ext-link></mixed-citation></ref><ref id="B65"><mixed-citation xmlns:xlink="http://www.w3.org/1999/xlink" xlink:type="simple">Shoemaker RA, LeClair PM (1975) Type studies of <italic><tp:taxon-name><tp:taxon-name-part taxon-name-part-type="genus">Massaria</tp:taxon-name-part></tp:taxon-name></italic> from the Wehmeyer collection. Canadian Journal of Botany 53(15): 1568–1598. <ext-link xlink:href="10.1139/b75-188" ext-link-type="doi" xlink:type="simple">https://doi.org/10.1139/b75-188</ext-link></mixed-citation></ref></ref-list></tp:taxon-treatment>
