# Supplementary material for: Revision of the genus Splanchospora (Pleosporales, Neohendersoniaceae)
Source: IMA Fungus. 2026 Mar 9;17:e179372. doi: 10.3897/imafungus.17.179372 (PMC12993480; doi:10.3897/imafungus.17.179372)
Supplement: XML Treatment for Splanchospora fulviconidia [file imafungus.17.179372-treatment4.xml]

<!DOCTYPE tp:taxon-treatment
  PUBLIC "-//TaxonX//DTD Taxonomic Treatment Publishing DTD v0 20100105//EN" "tax-treatment-NSO.dtd">
<tp:taxon-treatment xmlns:tp="http://www.plazi.org/taxpub"><tp:treatment-meta><kwd-group><label>Taxon classification</label><kwd>
                <named-content content-type="kingdom">Fungi</named-content>
              </kwd><kwd>
                <named-content content-type="order">Pleosporales</named-content>
              </kwd><kwd>
                <named-content content-type="family">Neohendersoniaceae</named-content>
              </kwd></kwd-group><mixed-citation publication-type="journal"><person-group><name><surname>Yoshioka</surname><given-names>Ryuichi</given-names></name><name><surname>Voglmayr</surname><given-names>Hermann</given-names></name><name><surname>Hashimoto</surname><given-names>Akira</given-names></name><name><surname>Matsumura</surname><given-names>Misato</given-names></name><name><surname>Kudo</surname><given-names>Yoshihiro</given-names></name><name><surname>Tanaka</surname><given-names>Kazuaki</given-names></name></person-group><article-title>Revision of the genus <italic><tp:taxon-name><tp:taxon-name-part taxon-name-part-type="genus" reg="Splanchospora">Splanchospora</tp:taxon-name-part></tp:taxon-name></italic> (<italic><tp:taxon-name><tp:taxon-name-part taxon-name-part-type="order" reg="Pleosporales">Pleosporales</tp:taxon-name-part></tp:taxon-name></italic>, <italic><tp:taxon-name><tp:taxon-name-part taxon-name-part-type="family" reg="Neohendersoniaceae">Neohendersoniaceae</tp:taxon-name-part></tp:taxon-name></italic>)</article-title><source>IMA Fungus</source><day>09</day><month>03</month><year>2026</year><volume>17</volume><pub-id pub-id-type="doi">10.3897/imafungus.17.179372</pub-id></mixed-citation></tp:treatment-meta><tp:nomenclature><tp:taxon-name><object-id xmlns:xlink="http://www.w3.org/1999/xlink" content-type="arpha" xlink:type="simple">CB97A67B-BB2D-5EB4-BCE9-526B4EFA716C</object-id>
                    		<tp:taxon-name-part taxon-name-part-type="genus" reg="Splanchospora">Splanchospora</tp:taxon-name-part> <tp:taxon-name-part taxon-name-part-type="species" reg="fulviconidia">fulviconidia</tp:taxon-name-part>
                    	
                    		<object-id xmlns:xlink="http://www.w3.org/1999/xlink" content-type="mycobank" xlink:type="simple">860946</object-id>
                    	</tp:taxon-name><tp:taxon-authority>R. Yoshioka, Voglmayr &amp; Kaz. Tanaka</tp:taxon-authority><tp:taxon-status xmlns:xlink="http://www.w3.org/1999/xlink" xlink:type="simple">sp. nov.</tp:taxon-status><xref ref-type="fig" rid="F5">Figs 5</xref><xref ref-type="fig" rid="F10">, 10 B, G</xref></tp:nomenclature><tp:treatment-sec sec-type="Etymology"><title>Etymology.</title><p>From the Latin <italic>fulvi</italic>, meaning tawny, in reference to the tawny conidia.</p></tp:treatment-sec><tp:treatment-sec sec-type="Diagnosis"><title>Diagnosis.</title><p><italic><tp:taxon-name><tp:taxon-name-part taxon-name-part-type="genus" reg="Splanchospora">Splanchospora</tp:taxon-name-part> <tp:taxon-name-part taxon-name-part-type="species" reg="fulviconidia">fulviconidia</tp:taxon-name-part></tp:taxon-name></italic> can be easily distinguished from other species by its large-sized, yellowish-brown conidia.</p></tp:treatment-sec><tp:treatment-sec sec-type="Type"><title>Type.</title><p>JAPAN • Ibaraki: Tsukuba, Kannondai, Forest Research and Management Organization, Arboretum 2, dead twigs of <italic><tp:taxon-name><tp:taxon-name-part taxon-name-part-type="genus" reg="Tilia">Tilia</tp:taxon-name-part> <tp:taxon-name-part taxon-name-part-type="species" reg="japonica">japonica</tp:taxon-name-part></tp:taxon-name></italic> (Miq.) Simonk., 27 Mar 2024, R. Yoshioka, Y. Kudo &amp; K. Tanaka, RY 91 (<bold>holotype</bold><abbrev xmlns:xlink="http://www.w3.org/1999/xlink" content-type="institution" xlink:title="Fungaria of Hirosaki University" xlink:type="simple">HHUF</abbrev> 30708, ex-type <named-content xmlns:xlink="http://www.w3.org/1999/xlink" content-type="dwc:institutional_code" xlink:title="MAFF Genebank, Ministry of Agriculture Forestry and Fisheries" xlink:href="https://scientific-collections.gbif.org/institution/34aef8d1-945d-4f3b-b5b9-a604ced2096b" xlink:type="simple">MAFF</named-content> 248153 = culture RY 91).</p></tp:treatment-sec><tp:treatment-sec sec-type="Description"><title>Description.</title><p><bold>Sexual morph</bold>. Ascomata pseudoperithecial, scattered, immersed, erumpent at the ostiolar neck, subglobose to depressed globose or ampulliform, 560–570 μm high, 500–600 μm diam, ostiolate. Ostiolar neck central, 90–120 μm long, 80–110 μm wide. Ascomatal wall 34–39 μm thick at the sides, composed of 4–5 layers of polygonal, 6–14.5(–17) × 4–7 μm, brown cells. Pseudoparaphyses 2.5–3.5 μm wide, septate, branched and anastomosed. Asci bitunicate, clavate, 162–212(–296) × 27.5–41(–44) μm (mean ± <abbrev xmlns:xlink="http://www.w3.org/1999/xlink" xlink:title="standard deviation" xlink:type="simple">SD</abbrev> = 196.3 ± 23.0 × 34.1 ± 3.3 μm, n = 62), short-stalked (25–63 μm long, mean ± <abbrev xmlns:xlink="http://www.w3.org/1999/xlink" xlink:title="standard deviation" xlink:type="simple">SD</abbrev> = 40.1 ± 11.5 μm, n = 11), 8-spored, rarely 2- or 6-spored due to meiotic failure or stunted spores, with bi- to tri-seriate ascospores. Ascospores clavate-ellipsoid to fusoid, 34.5–45 × 14–20 μm (mean ± <abbrev xmlns:xlink="http://www.w3.org/1999/xlink" xlink:title="standard deviation" xlink:type="simple">SD</abbrev> = 39.4 ± 2.4 × 17.1 ± 1.2 μm, n = 128), l/w = 1.9–3.0 (mean ± <abbrev xmlns:xlink="http://www.w3.org/1999/xlink" xlink:title="standard deviation" xlink:type="simple">SD</abbrev> = 2.3 ± 0.3, n = 128), 1-septate, with a submedian septum [0.54–0.62(–0.68), mean ± <abbrev xmlns:xlink="http://www.w3.org/1999/xlink" xlink:title="standard deviation" xlink:type="simple">SD</abbrev> = 0.59 ± 0.02, n = 128), strongly constricted at the septum, pale brown to brown, smooth, with an entire sheath.</p><p><bold>Asexual morph</bold>. Conidiomata pycnidial, scattered, immersed, subglobose to depressed globose or ampulliform, 460–490 μm high, 350–460 μm diam, ostiolate. Ostiolar neck central, 150–170 μm long, 100–110 μm wide. Conidiomatal wall 19–26 μm thick, composed of 4–5 layers of polygonal, 5–11(–12.5) × 2.5–5 μm, brown cells. Paraphyses 2.5–4 μm wide, septate, branched. Conidiophores absent. Conidiogenous cells annellidic, cylindrical to ampulliform, 11–17.5(–20) × 3–5 μm (mean ± <abbrev xmlns:xlink="http://www.w3.org/1999/xlink" xlink:title="standard deviation" xlink:type="simple">SD</abbrev> = 15.6 ± 2.3 × 4.2 ± 0.6 μm, n = 11). Conidia ellipsoid to irregularly ellipsoid, 29.5–37(–38.5) × 15–19 μm (mean ± <abbrev xmlns:xlink="http://www.w3.org/1999/xlink" xlink:title="standard deviation" xlink:type="simple">SD</abbrev> = 33.9 ± 1.9 × 17.0 ± 0.8 μm, n = 90), l/w = (1.7–)1.8–2.2(–2.3) (mean ± <abbrev xmlns:xlink="http://www.w3.org/1999/xlink" xlink:title="standard deviation" xlink:type="simple">SD</abbrev> = 2.0 ± 0.1, n = 90), aseptate, pale to yellowish brown, becoming dark brown during senescence, smooth, with thick spore wall (2–3 μm).</p><p>Colonies on <abbrev xmlns:xlink="http://www.w3.org/1999/xlink" xlink:title="potato dextrose agar" xlink:type="simple">PDA</abbrev> (after 2 weeks) attaining a diam of 3.2–4 cm, white; reverse sienna; no pigment produced. In culture same coelomycetous asexual morph formed. Conidia 30.5–42 × 15–20 μm (mean ± <abbrev xmlns:xlink="http://www.w3.org/1999/xlink" xlink:title="standard deviation" xlink:type="simple">SD</abbrev> = 36.2 ± 2.7 × 16.8 ± 1.0 μm, n = 150), l/w = (1.7–)1.8–2.5(–2.8) (mean ± <abbrev xmlns:xlink="http://www.w3.org/1999/xlink" xlink:title="standard deviation" xlink:type="simple">SD</abbrev> = 2.2 ± 0.2, n = 150).</p></tp:treatment-sec><tp:treatment-sec sec-type="Distribution"><title>Distribution.</title><p>Japan.</p></tp:treatment-sec><tp:treatment-sec sec-type="Additional specimens examined"><title>Additional specimens examined.</title><p>JAPAN • Aomori: Aomori, Komagome, Fukazawa, Tsukimino Forest Park, dead twigs of <italic><tp:taxon-name><tp:taxon-name-part taxon-name-part-type="genus" reg="Tilia">T.</tp:taxon-name-part> <tp:taxon-name-part taxon-name-part-type="species" reg="japonica">japonica</tp:taxon-name-part></tp:taxon-name></italic> or <italic><tp:taxon-name><tp:taxon-name-part taxon-name-part-type="genus" reg="Tilia">T.</tp:taxon-name-part> <tp:taxon-name-part taxon-name-part-type="species" reg="maximowicziana">maximowicziana</tp:taxon-name-part></tp:taxon-name></italic> Shiraz., 14 Oct 2023, R. Yoshioka, Y. Kudo &amp; K. Tanaka, RY 69 (<bold>paratype</bold><abbrev xmlns:xlink="http://www.w3.org/1999/xlink" content-type="institution" xlink:title="Fungaria of Hirosaki University" xlink:type="simple">HHUF</abbrev> 30705, culture RY 69); ibid., RY 71 (<bold>paratype</bold><abbrev xmlns:xlink="http://www.w3.org/1999/xlink" content-type="institution" xlink:title="Fungaria of Hirosaki University" xlink:type="simple">HHUF</abbrev> 30706, culture RY 71); ibid., RY 73 (<bold>paratype</bold><abbrev xmlns:xlink="http://www.w3.org/1999/xlink" content-type="institution" xlink:title="Fungaria of Hirosaki University" xlink:type="simple">HHUF</abbrev> 30707, culture RY 73); ibid., dead twigs of <italic><tp:taxon-name><tp:taxon-name-part taxon-name-part-type="genus" reg="Tilia">T.</tp:taxon-name-part> <tp:taxon-name-part taxon-name-part-type="species" reg="japonica">japonica</tp:taxon-name-part></tp:taxon-name></italic> or <italic><tp:taxon-name><tp:taxon-name-part taxon-name-part-type="genus" reg="Tilia">T.</tp:taxon-name-part> <tp:taxon-name-part taxon-name-part-type="species" reg="maximowicziana">maximowicziana</tp:taxon-name-part></tp:taxon-name></italic>, 9 Sep 2024, R. Yoshioka &amp; Y. Kudo, RY 152 (<bold>paratype</bold><abbrev xmlns:xlink="http://www.w3.org/1999/xlink" content-type="institution" xlink:title="Fungaria of Hirosaki University" xlink:type="simple">HHUF</abbrev> 30711, culture RY 152); ibid., RY 153 (<bold>paratype</bold><abbrev xmlns:xlink="http://www.w3.org/1999/xlink" content-type="institution" xlink:title="Fungaria of Hirosaki University" xlink:type="simple">HHUF</abbrev> 30712, culture RY 153); ibid., RY 161 (<bold>paratype</bold><abbrev xmlns:xlink="http://www.w3.org/1999/xlink" content-type="institution" xlink:title="Fungaria of Hirosaki University" xlink:type="simple">HHUF</abbrev> 30713, culture RY 161); Ibaraki: Tsukuba, Kannondai, Forest Research and Management Organization, Arboretum 2, dead twigs of <italic><tp:taxon-name><tp:taxon-name-part taxon-name-part-type="genus" reg="Tilia">T.</tp:taxon-name-part> <tp:taxon-name-part taxon-name-part-type="species" reg="japonica">japonica</tp:taxon-name-part></tp:taxon-name></italic>, 27 Mar 2024, R. Yoshioka, Y. Kudo &amp; K. Tanaka, RY 92 (<bold>paratype</bold><abbrev xmlns:xlink="http://www.w3.org/1999/xlink" content-type="institution" xlink:title="Fungaria of Hirosaki University" xlink:type="simple">HHUF</abbrev> 30709, culture RY 92); Tsukuba, Matsunosato, Forest Research and Management Organization, Arboretum 1, dead twigs of <italic><tp:taxon-name><tp:taxon-name-part taxon-name-part-type="genus" reg="Tilia">T.</tp:taxon-name-part> <tp:taxon-name-part taxon-name-part-type="species" reg="kiusiana">kiusiana</tp:taxon-name-part></tp:taxon-name></italic>, 27 Mar 2024, R. Yoshioka, Y. Kudo &amp; K. Tanaka, RY 112 (<bold>paratype</bold><abbrev xmlns:xlink="http://www.w3.org/1999/xlink" content-type="institution" xlink:title="Fungaria of Hirosaki University" xlink:type="simple">HHUF</abbrev> 30710, culture RY 112).</p></tp:treatment-sec><tp:treatment-sec sec-type="Notes"><title>Notes.</title><p><italic><tp:taxon-name><tp:taxon-name-part taxon-name-part-type="genus" reg="Splanchospora">Splanchospora</tp:taxon-name-part> <tp:taxon-name-part taxon-name-part-type="species" reg="fulviconidia">fulviconidia</tp:taxon-name-part></tp:taxon-name></italic> differs from all other <italic><tp:taxon-name><tp:taxon-name-part taxon-name-part-type="genus" reg="Splanchospora">Splanchospora</tp:taxon-name-part></tp:taxon-name></italic> species in having yellowish-brown conidia. Moreover, the conidia [29.5–37(–38.5) × 15–19 μm] are the largest amongst the six <italic><tp:taxon-name><tp:taxon-name-part taxon-name-part-type="genus" reg="Splanchospora">Splanchospora</tp:taxon-name-part></tp:taxon-name></italic> species examined. The position of the primary septum in the ascospores (mean 0.59) is more central than that of the other <italic><tp:taxon-name><tp:taxon-name-part taxon-name-part-type="genus" reg="Splanchospora">Splanchospora</tp:taxon-name-part></tp:taxon-name></italic> species (mean ≥0.63).</p></tp:treatment-sec><tp:treatment-sec><!--Section generated to contain objects referenced in tp:taxon-treatment.--><fig id="F5" position="float" orientation="portrait"><object-id xmlns:xlink="http://www.w3.org/1999/xlink" content-type="doi" xlink:type="simple">10.3897/imafungus.17.179372.figure5</object-id><object-id xmlns:xlink="http://www.w3.org/1999/xlink" content-type="arpha" xlink:type="simple">549C4232-0387-5E78-B547-53BE6B8064BF</object-id><label>Figure 5.</label><caption><p><italic><tp:taxon-name><tp:taxon-name-part taxon-name-part-type="genus" reg="Splanchospora">Splanchospora</tp:taxon-name-part> <tp:taxon-name-part taxon-name-part-type="species" reg="fulviconidia">fulviconidia</tp:taxon-name-part></tp:taxon-name></italic>. <bold>A–L</bold> Sexual morph. <bold>M–Z</bold> Asexual morph. <bold>A</bold> Ascomata in face view. <bold>B</bold> Slimy mass of ascospores exuded though the ostiole of ascoma. <bold>C</bold> Ascoma in lateral section. <bold>D</bold> Ascoma in longitudinal section. <bold>E</bold> Ascomatal wall at side. <bold>F</bold> Pseudoparaphyses. <bold>G, H</bold> Asci. <bold>I–K</bold> Ascospores. <bold>L</bold> Germinating ascospore. <bold>M, O</bold> Conidiomata in face view (<bold>M</bold> on natural substrate, <bold>O</bold> on a rice straw in culture). <bold>N, P</bold> Slimy mass of conidia exuded though the ostiole of conidiomata (<bold>N</bold> on natural substrate, <bold>P</bold> on a rice straw in culture). <bold>Q</bold> Conidioma in longitudinal section. <bold>R</bold> Conidiomatal wall at side. <bold>S</bold> Paraphyses. <bold>T</bold> Conidiogenous cell and immature conidium (arrowheads indicate annellations). <bold>U, V, X–Z</bold> Conidia (<bold>U, V</bold> from specimens; <bold>X–Z</bold> from culture; <bold>X</bold> immature; <bold>Z</bold> senescent). <bold>W</bold> Germinating conidium. Specimens: RY 73 (<bold>A–E, G, H, J, L</bold>); RY 91 (<bold>F, K</bold>); RY 69 (<bold>I</bold>); RY 71 (<bold>M, N, Q, R, V, W</bold>); RY 112 (<bold>U</bold>). Strains: culture RY 92 (<bold>O, P, S, X</bold>); culture RY 71 (<bold>T, Y</bold>); culture RY 91 (<bold>Z</bold>). Scale bars: 1 mm (<bold>A, M, O</bold>); 200 μm (<bold>B–D, N, P, Q</bold>); 20 μm (<bold>E–H, R, S</bold>); 10 μm (<bold>I–L, T–Z</bold>).</p></caption><graphic xmlns:xlink="http://www.w3.org/1999/xlink" xlink:href="imafungus-17-e179372-g005.jpg" id="oo_1557634.jpg" position="float" orientation="portrait" xlink:type="simple"><uri content-type="original_file" xlink:type="simple">https://binary.pensoft.net/fig/1557634</uri></graphic></fig><fig id="F10" position="float" orientation="portrait"><object-id xmlns:xlink="http://www.w3.org/1999/xlink" content-type="doi" xlink:type="simple">10.3897/imafungus.17.179372.figure10</object-id><object-id xmlns:xlink="http://www.w3.org/1999/xlink" content-type="arpha" xlink:type="simple">D66DAE0A-4B3E-5C1D-94EB-B3B9D0C4FE56</object-id><label>Figure 10.</label><caption><p>Colony characters of <italic><tp:taxon-name><tp:taxon-name-part taxon-name-part-type="genus" reg="Splanchospora">Splanchospora</tp:taxon-name-part></tp:taxon-name></italic> species on <abbrev xmlns:xlink="http://www.w3.org/1999/xlink" xlink:title="potato dextrose agar" xlink:type="simple">PDA</abbrev> at 20 °C in the dark after 2 weeks. <bold>A–E</bold> Surface; <bold>F–J</bold> Reverse. Species: <italic><tp:taxon-name><tp:taxon-name-part taxon-name-part-type="genus" reg="Splanchospora">S.</tp:taxon-name-part> <tp:taxon-name-part taxon-name-part-type="species" reg="ampullacea">ampullacea</tp:taxon-name-part></tp:taxon-name></italic> (<named-content xmlns:xlink="http://www.w3.org/1999/xlink" content-type="dwc:institutional_code" xlink:title="Westerdijk Fungal Biodiversity Institute" xlink:href="https://scientific-collections.gbif.org/institution/1370bc72-540f-4ff0-aefd-2358971299be" xlink:type="simple">CBS</named-content> 116578) (<bold>A, F</bold>); <italic><tp:taxon-name><tp:taxon-name-part taxon-name-part-type="genus" reg="Splanchospora">S.</tp:taxon-name-part> <tp:taxon-name-part taxon-name-part-type="species" reg="fulviconidia">fulviconidia</tp:taxon-name-part></tp:taxon-name></italic> (culture RY 91 = <named-content xmlns:xlink="http://www.w3.org/1999/xlink" content-type="dwc:institutional_code" xlink:title="MAFF Genebank, Ministry of Agriculture Forestry and Fisheries" xlink:href="https://scientific-collections.gbif.org/institution/34aef8d1-945d-4f3b-b5b9-a604ced2096b" xlink:type="simple">MAFF</named-content> 248153) (<bold>B, G</bold>); <italic><tp:taxon-name><tp:taxon-name-part taxon-name-part-type="genus" reg="Splanchospora">S.</tp:taxon-name-part> <tp:taxon-name-part taxon-name-part-type="species" reg="microspora">microspora</tp:taxon-name-part></tp:taxon-name></italic> (culture KT 2906 = <named-content xmlns:xlink="http://www.w3.org/1999/xlink" content-type="dwc:institutional_code" xlink:title="MAFF Genebank, Ministry of Agriculture Forestry and Fisheries" xlink:href="https://scientific-collections.gbif.org/institution/34aef8d1-945d-4f3b-b5b9-a604ced2096b" xlink:type="simple">MAFF</named-content> 248150) (<bold>C, H</bold>); <italic><tp:taxon-name><tp:taxon-name-part taxon-name-part-type="genus" reg="Splanchospora">S.</tp:taxon-name-part> <tp:taxon-name-part taxon-name-part-type="species" reg="oblongiconidia">oblongiconidia</tp:taxon-name-part></tp:taxon-name></italic> (culture RY 83 = <named-content xmlns:xlink="http://www.w3.org/1999/xlink" content-type="dwc:institutional_code" xlink:title="MAFF Genebank, Ministry of Agriculture Forestry and Fisheries" xlink:href="https://scientific-collections.gbif.org/institution/34aef8d1-945d-4f3b-b5b9-a604ced2096b" xlink:type="simple">MAFF</named-content> 248152) (<bold>D, I</bold>); <italic><tp:taxon-name><tp:taxon-name-part taxon-name-part-type="genus" reg="Splanchospora">S.</tp:taxon-name-part> <tp:taxon-name-part taxon-name-part-type="species" reg="pseudomicrospora">pseudomicrospora</tp:taxon-name-part></tp:taxon-name></italic> (culture KT 4246 = <named-content xmlns:xlink="http://www.w3.org/1999/xlink" content-type="dwc:institutional_code" xlink:title="MAFF Genebank, Ministry of Agriculture Forestry and Fisheries" xlink:href="https://scientific-collections.gbif.org/institution/34aef8d1-945d-4f3b-b5b9-a604ced2096b" xlink:type="simple">MAFF</named-content> 248151) (<bold>E, J</bold>). Scale bar: 1 cm.</p></caption><graphic xmlns:xlink="http://www.w3.org/1999/xlink" xlink:href="imafungus-17-e179372-g010.jpg" id="oo_1557640.jpg" position="float" orientation="portrait" xlink:type="simple"><uri content-type="original_file" xlink:type="simple">https://binary.pensoft.net/fig/1557640</uri></graphic></fig></tp:treatment-sec></tp:taxon-treatment>
