# Supplementary material for: Revision of the genus Splanchospora (Pleosporales, Neohendersoniaceae)
Source: IMA Fungus. 2026 Mar 9;17:e179372. doi: 10.3897/imafungus.17.179372 (PMC12993480; doi:10.3897/imafungus.17.179372)
Supplement: XML Treatment for Splanchospora microspora [file imafungus.17.179372-treatment5.xml]

<!DOCTYPE tp:taxon-treatment
  PUBLIC "-//TaxonX//DTD Taxonomic Treatment Publishing DTD v0 20100105//EN" "tax-treatment-NSO.dtd">
<tp:taxon-treatment xmlns:tp="http://www.plazi.org/taxpub"><tp:treatment-meta><kwd-group><label>Taxon classification</label><kwd>
                <named-content content-type="kingdom">Fungi</named-content>
              </kwd><kwd>
                <named-content content-type="order">Pleosporales</named-content>
              </kwd><kwd>
                <named-content content-type="family">Neohendersoniaceae</named-content>
              </kwd></kwd-group><mixed-citation publication-type="journal"><person-group><name><surname>Yoshioka</surname><given-names>Ryuichi</given-names></name><name><surname>Voglmayr</surname><given-names>Hermann</given-names></name><name><surname>Hashimoto</surname><given-names>Akira</given-names></name><name><surname>Matsumura</surname><given-names>Misato</given-names></name><name><surname>Kudo</surname><given-names>Yoshihiro</given-names></name><name><surname>Tanaka</surname><given-names>Kazuaki</given-names></name></person-group><article-title>Revision of the genus <italic><tp:taxon-name><tp:taxon-name-part taxon-name-part-type="genus" reg="Splanchospora">Splanchospora</tp:taxon-name-part></tp:taxon-name></italic> (<italic><tp:taxon-name><tp:taxon-name-part taxon-name-part-type="order" reg="Pleosporales">Pleosporales</tp:taxon-name-part></tp:taxon-name></italic>, <italic><tp:taxon-name><tp:taxon-name-part taxon-name-part-type="family" reg="Neohendersoniaceae">Neohendersoniaceae</tp:taxon-name-part></tp:taxon-name></italic>)</article-title><source>IMA Fungus</source><day>09</day><month>03</month><year>2026</year><volume>17</volume><pub-id pub-id-type="doi">10.3897/imafungus.17.179372</pub-id></mixed-citation></tp:treatment-meta><tp:nomenclature><tp:taxon-name><object-id xmlns:xlink="http://www.w3.org/1999/xlink" content-type="arpha" xlink:type="simple">F77A4A81-9641-5A26-923E-1E2079EA6F03</object-id>
                    		<tp:taxon-name-part taxon-name-part-type="genus" reg="Splanchospora">Splanchospora</tp:taxon-name-part> <tp:taxon-name-part taxon-name-part-type="species" reg="microspora">microspora</tp:taxon-name-part>
                    	
                    		<object-id xmlns:xlink="http://www.w3.org/1999/xlink" content-type="mycobank" xlink:type="simple">860947</object-id>
                    	</tp:taxon-name><tp:taxon-authority>R. Yoshioka, Voglmayr &amp; Kaz. Tanaka</tp:taxon-authority><tp:taxon-status xmlns:xlink="http://www.w3.org/1999/xlink" xlink:type="simple">sp. nov.</tp:taxon-status><xref ref-type="fig" rid="F6">Figs 6</xref><xref ref-type="fig" rid="F10">, 10 C, H</xref></tp:nomenclature><tp:treatment-sec sec-type="Etymology"><title>Etymology.</title><p>From the Greek <italic>micro</italic>, meaning small, referring to the small ascospores and conidia of this species relative to those of other <italic><tp:taxon-name><tp:taxon-name-part taxon-name-part-type="genus" reg="Splanchospora">Splanchospora</tp:taxon-name-part></tp:taxon-name></italic> species in Japan.</p><p><bold>Diagnosis</bold>. <italic><tp:taxon-name><tp:taxon-name-part taxon-name-part-type="genus" reg="Splanchospora">Splanchospora</tp:taxon-name-part> <tp:taxon-name-part taxon-name-part-type="species" reg="microspora">microspora</tp:taxon-name-part></tp:taxon-name></italic> can be distinguished from <italic><tp:taxon-name><tp:taxon-name-part taxon-name-part-type="genus" reg="Splanchospora">S.</tp:taxon-name-part> <tp:taxon-name-part taxon-name-part-type="species" reg="ampullacea">ampullacea</tp:taxon-name-part></tp:taxon-name></italic> in having a thicker conidial wall and being native to Japan.</p><p><bold>Type</bold>. JAPAN • Aomori: Aomori, Komagome, Fukazawa, Tsukimino Forest Park, dead twigs of <italic><tp:taxon-name><tp:taxon-name-part taxon-name-part-type="genus" reg="Tilia">Tilia</tp:taxon-name-part></tp:taxon-name></italic> sp., 19 Sep 2011, K. Tanaka, KT 2906 (<bold>holotype</bold><abbrev xmlns:xlink="http://www.w3.org/1999/xlink" content-type="institution" xlink:title="Fungaria of Hirosaki University" xlink:type="simple">HHUF</abbrev> 30715, ex-type <named-content xmlns:xlink="http://www.w3.org/1999/xlink" content-type="dwc:institutional_code" xlink:title="MAFF Genebank, Ministry of Agriculture Forestry and Fisheries" xlink:href="https://scientific-collections.gbif.org/institution/34aef8d1-945d-4f3b-b5b9-a604ced2096b" xlink:type="simple">MAFF</named-content> 248150 = culture KT 2906).</p><p>
              <bold>Description</bold>
            </p><p><bold>Sexual morph</bold>. Ascomata pseudoperithecial, scattered, immersed, depressed globose, 320–570 μm high, 410–700 μm diam, ostiolate. Ostiolar neck central, 60–100 μm long, 80–200 μm wide. Ascomatal wall 23–30 μm thick at the sides, composed of 4–5 layers of polygonal, 6.5–16(–29) × 3–6.5(–8.5) μm, brown cells. Pseudoparaphyses 2–3 μm wide, septate, branched and anastomosed. Asci bitunicate, clavate, (118–)127–179 × 27.5–35 μm (mean ± <abbrev xmlns:xlink="http://www.w3.org/1999/xlink" xlink:title="standard deviation" xlink:type="simple">SD</abbrev> = 155.4 ± 20.1 × 30.8 ± 2.4 μm, n = 14), short-stalked (23–50 μm long, mean ± <abbrev xmlns:xlink="http://www.w3.org/1999/xlink" xlink:title="standard deviation" xlink:type="simple">SD</abbrev> = 37.5 ± 7.9 μm, n = 14), 8-spored, rarely 4-, or 6-spored due to meiotic failure, with uni- to tri-seriate ascospores. Ascospores clavate-ellipsoid, 25–36 × (11–)12–17.5 μm (mean ± <abbrev xmlns:xlink="http://www.w3.org/1999/xlink" xlink:title="standard deviation" xlink:type="simple">SD</abbrev> = 30.0 ± 2.1 × 14.3 ± 1.3 μm, n = 137), l/w = (1.7–)1.8–2.5(–2.6) (mean ± <abbrev xmlns:xlink="http://www.w3.org/1999/xlink" xlink:title="standard deviation" xlink:type="simple">SD</abbrev> = 2.1 ± 0.2, n = 137), 1-septate, with a submedian septum (0.59–0.71, mean ± <abbrev xmlns:xlink="http://www.w3.org/1999/xlink" xlink:title="standard deviation" xlink:type="simple">SD</abbrev> = 0.65 ± 0.02, n = 137), strongly constricted at the septum, pale brown to brown, smooth, with an entire sheath.</p><p><bold>Asexual morph</bold>. Conidiomata pycnidial, scattered, immersed, depressed globose, 280–500 μm high, 380–520 μm diam, ostiolate. Ostiolar neck central, 65–110 μm long, 90–160 μm wide. Conidiomatal wall 27–37 μm thick, composed of 4–6 layers of polygonal, 6–11.5 × 3–6(–7) μm, brown cells. Paraphyses 2–3 μm wide, septate, branched. Conidiophores absent. Conidiogenous cells annellidic, cylindrical to ampulliform, 6.5–19(–23) × 3–5(–6.5) μm (mean ± <abbrev xmlns:xlink="http://www.w3.org/1999/xlink" xlink:title="standard deviation" xlink:type="simple">SD</abbrev> = 11.7 ± 3.8 × 4.7 ± 0.5 μm, n = 42). Conidia subglobose to ellipsoid, 19–25(–28) × 13–17 μm (mean ± <abbrev xmlns:xlink="http://www.w3.org/1999/xlink" xlink:title="standard deviation" xlink:type="simple">SD</abbrev> = 22.3 ± 1.7 × 15.0 ± 0.9 μm, n = 80), l/w = 1.3–1.8(–1.9) (mean ± <abbrev xmlns:xlink="http://www.w3.org/1999/xlink" xlink:title="standard deviation" xlink:type="simple">SD</abbrev> = 1.5 ± 0.1, n = 80), aseptate, hyaline, smooth, with thick spore wall (2.5–3 μm).</p><p>Colonies on <abbrev xmlns:xlink="http://www.w3.org/1999/xlink" xlink:title="potato dextrose agar" xlink:type="simple">PDA</abbrev> (after 2 weeks) attaining a diam of 4.6–4.8 cm, white; reverse buff; no pigment produced. In culture same coelomycetous asexual morph formed. Conidia 19–25.5 × 13–18 μm (mean ± <abbrev xmlns:xlink="http://www.w3.org/1999/xlink" xlink:title="standard deviation" xlink:type="simple">SD</abbrev> = 23.1 ± 1.0 × 15.3 ± 0.9 μm, n = 112), l/w = (1.1–)1.3–1.7(–1.8) (mean ± <abbrev xmlns:xlink="http://www.w3.org/1999/xlink" xlink:title="standard deviation" xlink:type="simple">SD</abbrev> = 1.5 ± 0.1, n = 112).</p></tp:treatment-sec><tp:treatment-sec sec-type="Distribution"><title>Distribution.</title><p>Japan.</p></tp:treatment-sec><tp:treatment-sec sec-type="Additional specimen examined"><title>Additional specimen examined.</title><p>JAPAN • Aomori: Aomori, Komagome, Fukazawa, Tsukimino Forest Park, dead twigs of <italic><tp:taxon-name><tp:taxon-name-part taxon-name-part-type="genus" reg="Tilia">Tilia</tp:taxon-name-part></tp:taxon-name></italic> sp., 19 Sep 2011, K. Tanaka, KT 2905 (<bold>paratype</bold><abbrev xmlns:xlink="http://www.w3.org/1999/xlink" content-type="institution" xlink:title="Fungaria of Hirosaki University" xlink:type="simple">HHUF</abbrev> 30714, culture KT 2905).</p></tp:treatment-sec><tp:treatment-sec sec-type="Notes"><title>Notes.</title><p><italic><tp:taxon-name><tp:taxon-name-part taxon-name-part-type="genus" reg="Splanchospora">Splanchospora</tp:taxon-name-part> <tp:taxon-name-part taxon-name-part-type="species" reg="microspora">microspora</tp:taxon-name-part></tp:taxon-name></italic> is phylogenetically close to <italic><tp:taxon-name><tp:taxon-name-part taxon-name-part-type="genus" reg="Splanchospora">S.</tp:taxon-name-part> <tp:taxon-name-part taxon-name-part-type="species" reg="ampullacea">ampullacea</tp:taxon-name-part></tp:taxon-name></italic> and <italic><tp:taxon-name><tp:taxon-name-part taxon-name-part-type="genus" reg="Splanchospora">Splanchospora</tp:taxon-name-part></tp:taxon-name></italic> sp. from Europe (Fig. <xref ref-type="fig" rid="F2">2</xref>, Suppl. material <xref ref-type="supplementary-material" rid="S1">1</xref>: fig. S1B). However, its conidial length [19–25(–28) μm, mean 22.3 μm] is somewhat longer than that of <italic><tp:taxon-name><tp:taxon-name-part taxon-name-part-type="genus" reg="Splanchospora">S.</tp:taxon-name-part> <tp:taxon-name-part taxon-name-part-type="species" reg="ampullacea">ampullacea</tp:taxon-name-part></tp:taxon-name></italic> (14.5–22.5 μm, mean 18.8 μm) and <italic><tp:taxon-name><tp:taxon-name-part taxon-name-part-type="genus" reg="Splanchospora">Splanchospora</tp:taxon-name-part></tp:taxon-name></italic> sp. (14–20.5 μm, mean 17.0 μm). Moreover, the conidial wall of <italic><tp:taxon-name><tp:taxon-name-part taxon-name-part-type="genus" reg="Splanchospora">S.</tp:taxon-name-part> <tp:taxon-name-part taxon-name-part-type="species" reg="microspora">microspora</tp:taxon-name-part></tp:taxon-name></italic> (2.5–3 μm) is thicker than that of <italic><tp:taxon-name><tp:taxon-name-part taxon-name-part-type="genus" reg="Splanchospora">S.</tp:taxon-name-part> <tp:taxon-name-part taxon-name-part-type="species" reg="ampullacea">ampullacea</tp:taxon-name-part></tp:taxon-name></italic> (1–1.5 μm) and <italic><tp:taxon-name><tp:taxon-name-part taxon-name-part-type="genus" reg="Splanchospora">Splanchospora</tp:taxon-name-part></tp:taxon-name></italic> sp. (0.9–1.1 μm).</p></tp:treatment-sec><tp:treatment-sec><!--Section generated to contain objects referenced in tp:taxon-treatment.--><fig id="F6" position="float" orientation="portrait"><object-id xmlns:xlink="http://www.w3.org/1999/xlink" content-type="doi" xlink:type="simple">10.3897/imafungus.17.179372.figure6</object-id><object-id xmlns:xlink="http://www.w3.org/1999/xlink" content-type="arpha" xlink:type="simple">A456D3B6-68DE-550D-BEA5-3DCB06FBA0BB</object-id><label>Figure 6.</label><caption><p><italic><tp:taxon-name><tp:taxon-name-part taxon-name-part-type="genus" reg="Splanchospora">Splanchospora</tp:taxon-name-part> <tp:taxon-name-part taxon-name-part-type="species" reg="microspora">microspora</tp:taxon-name-part></tp:taxon-name></italic>. <bold>A–L</bold> Sexual morph. <bold>M–Y</bold> Asexual morph. <bold>A</bold> Ascomata in face view. <bold>B</bold> Ostiole in face view. <bold>C</bold> Ascoma in lateral section. <bold>D</bold> Ascoma in longitudinal section. <bold>E</bold> Ascomatal wall at side. <bold>F</bold> Pseudoparaphyses. <bold>G, H</bold> Asci. <bold>I–K</bold> Ascospores. <bold>L</bold> Germinating ascospore. <bold>M, Q</bold> Conidiomata in face view (<bold>M</bold> on natural substrate, <bold>Q</bold> on a beech twig in culture). <bold>N, R</bold> Slimy mass of conidia exuded though the ostiole of conidiomata (<bold>N</bold> on natural substrate, <bold>R</bold> on a rice straw in culture). <bold>O</bold> Ostiole in face view. <bold>P</bold> Conidioma in lateral section. <bold>S</bold> Conidioma in longitudinal section. <bold>T</bold> Conidiomatal wall at side. <bold>U</bold> Paraphyses. <bold>V</bold> Conidiogenous cell and immature conidium. <bold>W–Y</bold> Conidia (<bold>W</bold> from specimen; <bold>X, Y</bold> from culture). Specimens: KT 2906 (<bold>A–L</bold>); KT 2905 (<bold>M–P, S, T, V, W</bold>). Strains: culture KT 2905 (<bold>Q, R, U, X</bold>); culture KT 2906 (<bold>Y</bold>). Scale bars: 1 mm (<bold>A, M, Q</bold>); 200 μm (<bold>B–D, N–P, R, S</bold>); 20 μm (<bold>E–H, T, U</bold>); 10 μm (<bold>I–L, V–Y</bold>).</p></caption><graphic xmlns:xlink="http://www.w3.org/1999/xlink" xlink:href="imafungus-17-e179372-g006.jpg" id="oo_1557635.jpg" position="float" orientation="portrait" xlink:type="simple"><uri content-type="original_file" xlink:type="simple">https://binary.pensoft.net/fig/1557635</uri></graphic></fig><fig id="F10" position="float" orientation="portrait"><object-id xmlns:xlink="http://www.w3.org/1999/xlink" content-type="doi" xlink:type="simple">10.3897/imafungus.17.179372.figure10</object-id><object-id xmlns:xlink="http://www.w3.org/1999/xlink" content-type="arpha" xlink:type="simple">D66DAE0A-4B3E-5C1D-94EB-B3B9D0C4FE56</object-id><label>Figure 10.</label><caption><p>Colony characters of <italic><tp:taxon-name><tp:taxon-name-part taxon-name-part-type="genus" reg="Splanchospora">Splanchospora</tp:taxon-name-part></tp:taxon-name></italic> species on <abbrev xmlns:xlink="http://www.w3.org/1999/xlink" xlink:title="potato dextrose agar" xlink:type="simple">PDA</abbrev> at 20 °C in the dark after 2 weeks. <bold>A–E</bold> Surface; <bold>F–J</bold> Reverse. Species: <italic><tp:taxon-name><tp:taxon-name-part taxon-name-part-type="genus" reg="Splanchospora">S.</tp:taxon-name-part> <tp:taxon-name-part taxon-name-part-type="species" reg="ampullacea">ampullacea</tp:taxon-name-part></tp:taxon-name></italic> (<named-content xmlns:xlink="http://www.w3.org/1999/xlink" content-type="dwc:institutional_code" xlink:title="Westerdijk Fungal Biodiversity Institute" xlink:href="https://scientific-collections.gbif.org/institution/1370bc72-540f-4ff0-aefd-2358971299be" xlink:type="simple">CBS</named-content> 116578) (<bold>A, F</bold>); <italic><tp:taxon-name><tp:taxon-name-part taxon-name-part-type="genus" reg="Splanchospora">S.</tp:taxon-name-part> <tp:taxon-name-part taxon-name-part-type="species" reg="fulviconidia">fulviconidia</tp:taxon-name-part></tp:taxon-name></italic> (culture RY 91 = <named-content xmlns:xlink="http://www.w3.org/1999/xlink" content-type="dwc:institutional_code" xlink:title="MAFF Genebank, Ministry of Agriculture Forestry and Fisheries" xlink:href="https://scientific-collections.gbif.org/institution/34aef8d1-945d-4f3b-b5b9-a604ced2096b" xlink:type="simple">MAFF</named-content> 248153) (<bold>B, G</bold>); <italic><tp:taxon-name><tp:taxon-name-part taxon-name-part-type="genus" reg="Splanchospora">S.</tp:taxon-name-part> <tp:taxon-name-part taxon-name-part-type="species" reg="microspora">microspora</tp:taxon-name-part></tp:taxon-name></italic> (culture KT 2906 = <named-content xmlns:xlink="http://www.w3.org/1999/xlink" content-type="dwc:institutional_code" xlink:title="MAFF Genebank, Ministry of Agriculture Forestry and Fisheries" xlink:href="https://scientific-collections.gbif.org/institution/34aef8d1-945d-4f3b-b5b9-a604ced2096b" xlink:type="simple">MAFF</named-content> 248150) (<bold>C, H</bold>); <italic><tp:taxon-name><tp:taxon-name-part taxon-name-part-type="genus" reg="Splanchospora">S.</tp:taxon-name-part> <tp:taxon-name-part taxon-name-part-type="species" reg="oblongiconidia">oblongiconidia</tp:taxon-name-part></tp:taxon-name></italic> (culture RY 83 = <named-content xmlns:xlink="http://www.w3.org/1999/xlink" content-type="dwc:institutional_code" xlink:title="MAFF Genebank, Ministry of Agriculture Forestry and Fisheries" xlink:href="https://scientific-collections.gbif.org/institution/34aef8d1-945d-4f3b-b5b9-a604ced2096b" xlink:type="simple">MAFF</named-content> 248152) (<bold>D, I</bold>); <italic><tp:taxon-name><tp:taxon-name-part taxon-name-part-type="genus" reg="Splanchospora">S.</tp:taxon-name-part> <tp:taxon-name-part taxon-name-part-type="species" reg="pseudomicrospora">pseudomicrospora</tp:taxon-name-part></tp:taxon-name></italic> (culture KT 4246 = <named-content xmlns:xlink="http://www.w3.org/1999/xlink" content-type="dwc:institutional_code" xlink:title="MAFF Genebank, Ministry of Agriculture Forestry and Fisheries" xlink:href="https://scientific-collections.gbif.org/institution/34aef8d1-945d-4f3b-b5b9-a604ced2096b" xlink:type="simple">MAFF</named-content> 248151) (<bold>E, J</bold>). Scale bar: 1 cm.</p></caption><graphic xmlns:xlink="http://www.w3.org/1999/xlink" xlink:href="imafungus-17-e179372-g010.jpg" id="oo_1557640.jpg" position="float" orientation="portrait" xlink:type="simple"><uri content-type="original_file" xlink:type="simple">https://binary.pensoft.net/fig/1557640</uri></graphic></fig><fig id="F2" position="float" orientation="portrait"><object-id xmlns:xlink="http://www.w3.org/1999/xlink" content-type="doi" xlink:type="simple">10.3897/imafungus.17.179372.figure2</object-id><object-id xmlns:xlink="http://www.w3.org/1999/xlink" content-type="arpha" xlink:type="simple">155822A1-4A39-5FCC-8E50-8A9A7F3F0DE6</object-id><label>Figure 2.</label><caption><p>Maximum-likelihood (<abbrev xmlns:xlink="http://www.w3.org/1999/xlink" xlink:title="Maximum-likelihood" xlink:type="simple">ML</abbrev>) tree of <italic><tp:taxon-name><tp:taxon-name-part taxon-name-part-type="genus" reg="Splanchospora">Splanchospora</tp:taxon-name-part></tp:taxon-name></italic> based on combined <abbrev xmlns:xlink="http://www.w3.org/1999/xlink" xlink:title="internal transcribed spacer" xlink:type="simple">ITS</abbrev>, <italic><abbrev xmlns:xlink="http://www.w3.org/1999/xlink" xlink:title="second largest RNA polymerase II subunit" xlink:type="simple">RPB2</abbrev></italic> and <italic><abbrev xmlns:xlink="http://www.w3.org/1999/xlink" xlink:title="translation elongation factor 1-alpha" xlink:type="simple">TEF1</abbrev></italic> regions. <abbrev xmlns:xlink="http://www.w3.org/1999/xlink" xlink:title="Maximum-likelihood" xlink:type="simple">ML</abbrev> bootstrap support (MLBS) values above 70% and Bayesian posterior probability (<abbrev xmlns:xlink="http://www.w3.org/1999/xlink" xlink:title="Bayesian posterior probability" xlink:type="simple">BPP</abbrev>) values above 0.95 are presented at the nodes as MLBS/<abbrev xmlns:xlink="http://www.w3.org/1999/xlink" xlink:title="Bayesian posterior probability" xlink:type="simple">BPP</abbrev>. A hyphen (‘-’) indicates values lower than 70% MLBS or 0.95 <abbrev xmlns:xlink="http://www.w3.org/1999/xlink" xlink:title="Bayesian posterior probability" xlink:type="simple">BPP</abbrev>. The scale bar represents nucleotide substitutions per site. Ex-holotype, ex-neotype, and ex-paratype strains are indicated as H, N, and P, respectively.</p></caption><graphic xmlns:xlink="http://www.w3.org/1999/xlink" xlink:href="imafungus-17-e179372-g002.jpg" id="oo_1557631.jpg" position="float" orientation="portrait" xlink:type="simple"><uri content-type="original_file" xlink:type="simple">https://binary.pensoft.net/fig/1557631</uri></graphic></fig><supplementary-material xmlns:xlink="http://www.w3.org/1999/xlink" id="S1" position="float" orientation="portrait" xlink:type="simple"><object-id content-type="arpha" xlink:type="simple">BB2E2770-7175-5DBB-B942-380C4A6DFEF3</object-id><label>Supplementary material 1</label><caption><p>Additional figures and tables</p></caption><statement content-type="dataType"><label>Data type</label><p>pdf</p></statement><statement content-type="notes"><label>Explanation note</label><p><bold>fig. S1</bold>. Maximum-likelihood (<abbrev xlink:title="Maximum-likelihood" xlink:type="simple">ML</abbrev>) tree of <italic><tp:taxon-name><tp:taxon-name-part taxon-name-part-type="genus" reg="Splanchospora">Splanchospora</tp:taxon-name-part></tp:taxon-name></italic> based on each <abbrev xlink:title="internal transcribed spacer" xlink:type="simple">ITS</abbrev> (A), <italic><abbrev xlink:title="second largest RNA polymerase II subunit" xlink:type="simple">RPB2</abbrev></italic> (B), and <italic><abbrev xlink:title="translation elongation factor 1-alpha" xlink:type="simple">TEF1</abbrev></italic> (C); <bold>table SS1</bold>. Specimens and isolates information of <italic><tp:taxon-name><tp:taxon-name-part taxon-name-part-type="genus" reg="Splanchospora">Splanchospora</tp:taxon-name-part></tp:taxon-name></italic> used in this study; <bold>table SS2</bold>. Primers used to amplify and sequence <abbrev xlink:title="small subunit" xlink:type="simple">SSU</abbrev>, <abbrev xlink:title="internal transcribed spacer" xlink:type="simple">ITS</abbrev>, <abbrev xlink:title="large subunit" xlink:type="simple">LSU</abbrev>, <italic><abbrev xlink:title="second largest RNA polymerase II subunit" xlink:type="simple">RPB2</abbrev></italic>, and <italic><abbrev xlink:title="translation elongation factor 1-alpha" xlink:type="simple">TEF1</abbrev></italic>; <bold>table S3</bold>. Datasets used and statistics resulting from phylogenetic analyses in this study.</p></statement><media xlink:href="imafungus-17-e179372-s001.pdf" mimetype="application" mime-subtype="pdf" position="float" orientation="portrait" id="oo_1557641.pdf" xlink:type="simple"><uri content-type="original_file" xlink:type="simple">https://binary.pensoft.net/file/1557641</uri></media><permissions><license xlink:type="simple"><license-p>This dataset is made available under the Open Database License (<ext-link ext-link-type="uri" xlink:href="http://opendatacommons.org/licenses/odbl/1.0/" xlink:type="simple">http://opendatacommons.org/licenses/odbl/1.0/</ext-link>). The Open Database License (ODbL) is a license agreement intended to allow users to freely share, modify, and use this Dataset while maintaining this same freedom for others, provided that the original source and author(s) are credited.</license-p></license></permissions><attrib specific-use="authors"> Ryuichi Yoshioka, Hermann Voglmayr, Akira Hashimoto, Misato Matsumura, Yoshihiro Kudo, Kazuaki Tanaka</attrib></supplementary-material></tp:treatment-sec></tp:taxon-treatment>
