# Supplementary material for: Revision of the genus Splanchospora (Pleosporales, Neohendersoniaceae)
Source: IMA Fungus. 2026 Mar 9;17:e179372. doi: 10.3897/imafungus.17.179372 (PMC12993480; doi:10.3897/imafungus.17.179372)
Supplement: XML Treatment for Splanchospora oblongiconidia [file imafungus.17.179372-treatment6.xml]

<!DOCTYPE tp:taxon-treatment
  PUBLIC "-//TaxonX//DTD Taxonomic Treatment Publishing DTD v0 20100105//EN" "tax-treatment-NSO.dtd">
<tp:taxon-treatment xmlns:tp="http://www.plazi.org/taxpub"><tp:treatment-meta><kwd-group><label>Taxon classification</label><kwd>
                <named-content content-type="kingdom">Fungi</named-content>
              </kwd><kwd>
                <named-content content-type="order">Pleosporales</named-content>
              </kwd><kwd>
                <named-content content-type="family">Neohendersoniaceae</named-content>
              </kwd></kwd-group><mixed-citation publication-type="journal"><person-group><name><surname>Yoshioka</surname><given-names>Ryuichi</given-names></name><name><surname>Voglmayr</surname><given-names>Hermann</given-names></name><name><surname>Hashimoto</surname><given-names>Akira</given-names></name><name><surname>Matsumura</surname><given-names>Misato</given-names></name><name><surname>Kudo</surname><given-names>Yoshihiro</given-names></name><name><surname>Tanaka</surname><given-names>Kazuaki</given-names></name></person-group><article-title>Revision of the genus <italic><tp:taxon-name><tp:taxon-name-part taxon-name-part-type="genus" reg="Splanchospora">Splanchospora</tp:taxon-name-part></tp:taxon-name></italic> (<italic><tp:taxon-name><tp:taxon-name-part taxon-name-part-type="order" reg="Pleosporales">Pleosporales</tp:taxon-name-part></tp:taxon-name></italic>, <italic><tp:taxon-name><tp:taxon-name-part taxon-name-part-type="family" reg="Neohendersoniaceae">Neohendersoniaceae</tp:taxon-name-part></tp:taxon-name></italic>)</article-title><source>IMA Fungus</source><day>09</day><month>03</month><year>2026</year><volume>17</volume><pub-id pub-id-type="doi">10.3897/imafungus.17.179372</pub-id></mixed-citation></tp:treatment-meta><tp:nomenclature><tp:taxon-name><object-id xmlns:xlink="http://www.w3.org/1999/xlink" content-type="arpha" xlink:type="simple">E4AE44F2-6CDB-5238-A9CD-113155A2E922</object-id>
                    		<tp:taxon-name-part taxon-name-part-type="genus" reg="Splanchospora">Splanchospora</tp:taxon-name-part> <tp:taxon-name-part taxon-name-part-type="species" reg="oblongiconidia">oblongiconidia</tp:taxon-name-part>
                    	
                    		<object-id xmlns:xlink="http://www.w3.org/1999/xlink" content-type="mycobank" xlink:type="simple">860948</object-id>
                    	</tp:taxon-name><tp:taxon-authority>R. Yoshioka, Voglmayr &amp; Kaz. Tanaka</tp:taxon-authority><tp:taxon-status xmlns:xlink="http://www.w3.org/1999/xlink" xlink:type="simple">sp. nov.</tp:taxon-status><xref ref-type="fig" rid="F7">Figs 7</xref><xref ref-type="fig" rid="F10">, 10 D, I</xref></tp:nomenclature><tp:treatment-sec sec-type="Etymology"><title>Etymology.</title><p>Meaning oblong, referring to the longest conidia of <italic><tp:taxon-name><tp:taxon-name-part taxon-name-part-type="genus" reg="Splanchospora">Splanchospora</tp:taxon-name-part></tp:taxon-name></italic> species with hyaline ones.</p></tp:treatment-sec><tp:treatment-sec sec-type="Diagnosis"><title>Diagnosis.</title><p><italic><tp:taxon-name><tp:taxon-name-part taxon-name-part-type="genus" reg="Splanchospora">Splanchospora</tp:taxon-name-part> <tp:taxon-name-part taxon-name-part-type="species" reg="oblongiconidia">oblongiconidia</tp:taxon-name-part></tp:taxon-name></italic> can be distinguished from <italic><tp:taxon-name><tp:taxon-name-part taxon-name-part-type="genus" reg="Splanchospora">S.</tp:taxon-name-part> <tp:taxon-name-part taxon-name-part-type="species" reg="microspora">microspora</tp:taxon-name-part></tp:taxon-name></italic> and <italic><tp:taxon-name><tp:taxon-name-part taxon-name-part-type="genus" reg="Splanchospora">S.</tp:taxon-name-part> <tp:taxon-name-part taxon-name-part-type="species" reg="pseudomicrospora">pseudomicrospora</tp:taxon-name-part></tp:taxon-name></italic> by its longer conidia.</p></tp:treatment-sec><tp:treatment-sec sec-type="Type"><title>Type.</title><p>JAPAN • Aomori: Aomori, Katta, Heiwa Park, dead twigs of <italic><tp:taxon-name><tp:taxon-name-part taxon-name-part-type="genus" reg="Tilia">T.</tp:taxon-name-part> <tp:taxon-name-part taxon-name-part-type="species" reg="maximowicziana">maximowicziana</tp:taxon-name-part></tp:taxon-name></italic>, 22 Oct 2022, Y. Kudo, RY 83 (<bold>holotype</bold><abbrev xmlns:xlink="http://www.w3.org/1999/xlink" content-type="institution" xlink:title="Fungaria of Hirosaki University" xlink:type="simple">HHUF</abbrev> 30718, ex-type <named-content xmlns:xlink="http://www.w3.org/1999/xlink" content-type="dwc:institutional_code" xlink:title="MAFF Genebank, Ministry of Agriculture Forestry and Fisheries" xlink:href="https://scientific-collections.gbif.org/institution/34aef8d1-945d-4f3b-b5b9-a604ced2096b" xlink:type="simple">MAFF</named-content> 248152 = culture RY 83).</p></tp:treatment-sec><tp:treatment-sec sec-type="Description"><title>Description.</title><p><bold>Sexual morph</bold>. Ascomata pseudoperithecial, scattered, immersed, erumpent at the ostiolar neck, subglobose to depressed globose, 310–560 μm high, 320–750 μm diam, ostiolate. Ostiolar neck central, 90–160 μm long, 175–200 μm wide. Ascomatal wall (19–)29–55(–60) μm thick at the sides, composed of 4–6 layers of polygonal, 7–19 × 3–10 μm, brown cells. Pseudoparaphyses 2.5–4 μm wide, septate, branched and anastomosed. Asci bitunicate, clavate, (125–)139–193 × 29.5–38(–42) μm (mean ± <abbrev xmlns:xlink="http://www.w3.org/1999/xlink" xlink:title="standard deviation" xlink:type="simple">SD</abbrev> = 163.2 ± 16.9 × 34.3 ± 3.3 μm, n = 46), short-stalked (24–53 μm long, mean ± <abbrev xmlns:xlink="http://www.w3.org/1999/xlink" xlink:title="standard deviation" xlink:type="simple">SD</abbrev> = 37.6 ± 7.5 μm, n = 35), 8-spored, rarely 2- to 7-spored due to meiotic failure or stunted spores, with uni- to tri-seriate ascospores. Ascospores clavate-ellipsoid, (28.5–)30–40.5 × (11.5–)14–18(–19.5) μm (mean ± <abbrev xmlns:xlink="http://www.w3.org/1999/xlink" xlink:title="standard deviation" xlink:type="simple">SD</abbrev> = 34.7 ± 2.5 × 15.8 ± 1.3 μm, n = 111), l/w = 1.7–2.7(–3.1) (mean ± <abbrev xmlns:xlink="http://www.w3.org/1999/xlink" xlink:title="standard deviation" xlink:type="simple">SD</abbrev> = 2.2 ± 0.3, n = 111), 1-septate, with a submedian septum [(0.57–)0.60–0.71, mean ± <abbrev xmlns:xlink="http://www.w3.org/1999/xlink" xlink:title="standard deviation" xlink:type="simple">SD</abbrev> = 0.65 ± 0.03, n = 111], strongly constricted at the septum, pale brown to brown, smooth, with an entire sheath.</p><p><bold>Asexual morph</bold>. Conidiomata pycnidial, scattered, immersed, erumpent at the ostiolar neck, subglobose, 470–490 μm high, 400–450 μm diam, ostiolate. Ostiolar neck central, 140–165 μm long, 100–125 μm wide. Conidiomatal wall 23–52 μm thick, composed of 4–5 layers of polygonal, 7.5–15(–17) × 3.5–8 μm, brown cells. Paraphyses 3–3.5 μm wide, septate, branched. Conidiophores absent. Conidiogenous cells annellidic, cylindrical to ampulliform, (14.5–)18.5–31 × 3–6 μm (mean ± <abbrev xmlns:xlink="http://www.w3.org/1999/xlink" xlink:title="standard deviation" xlink:type="simple">SD</abbrev> = 23.1 ± 4.7 × 4.2 ± 0.9 μm, n = 10). Conidia ellipsoid to irregularly ellipsoid, 24–31.5 × 14–18 μm (mean ± <abbrev xmlns:xlink="http://www.w3.org/1999/xlink" xlink:title="standard deviation" xlink:type="simple">SD</abbrev> = 26.6 ± 1.8 × 16.1 ± 0.9 μm, n = 100), l/w = 1.4–2.1 (mean ± <abbrev xmlns:xlink="http://www.w3.org/1999/xlink" xlink:title="standard deviation" xlink:type="simple">SD</abbrev> = 1.7 ± 0.2, n = 100), aseptate, hyaline, smooth, with thick spore wall (2–3 μm).</p><p>Colonies on <abbrev xmlns:xlink="http://www.w3.org/1999/xlink" xlink:title="potato dextrose agar" xlink:type="simple">PDA</abbrev> (after 2 weeks) attaining a diam of 4–4.5 cm, olivaceous grey at central part, white at margin; reverse olivaceous grey at central part, buff at margin; no pigment produced. In culture same coelomycetous asexual morph formed. Conidia (24–)26–31(–35) × 14–18 μm (mean ± <abbrev xmlns:xlink="http://www.w3.org/1999/xlink" xlink:title="standard deviation" xlink:type="simple">SD</abbrev> = 28.3 ± 1.4 × 15.5 ± 0.7 μm, n = 110), l/w = 1.5–2.1 (mean ± <abbrev xmlns:xlink="http://www.w3.org/1999/xlink" xlink:title="standard deviation" xlink:type="simple">SD</abbrev> = 1.8 ± 0.1, n = 110).</p></tp:treatment-sec><tp:treatment-sec sec-type="Distribution"><title>Distribution.</title><p>Japan.</p></tp:treatment-sec><tp:treatment-sec sec-type="Additional specimens examined"><title>Additional specimens examined.</title><p>JAPAN • Hokkaido: Sapporo, Chuo-ku, Mt. Maruyama, dead twigs of <italic><tp:taxon-name><tp:taxon-name-part taxon-name-part-type="genus" reg="Ostrya">Ostrya</tp:taxon-name-part> <tp:taxon-name-part taxon-name-part-type="species" reg="japonica">japonica</tp:taxon-name-part></tp:taxon-name></italic>, 17 Oct 2015, K. Tanaka, KT 3610 (<bold>paratype</bold><abbrev xmlns:xlink="http://www.w3.org/1999/xlink" content-type="institution" xlink:title="Fungaria of Hirosaki University" xlink:type="simple">HHUF</abbrev> 30717, culture KT 3610); Nagano: Ueda, Sugadaira Highland, University of Tsukuba, Mountain Science Center, Sugadaira Research Station, dead twigs of <italic><tp:taxon-name><tp:taxon-name-part taxon-name-part-type="genus" reg="Carpinus">Carpinus</tp:taxon-name-part> <tp:taxon-name-part taxon-name-part-type="species" reg="cordata">cordata</tp:taxon-name-part></tp:taxon-name></italic>, 2 Jul 2016, A. Hashimoto, AH 478 (<bold>paratype</bold><abbrev xmlns:xlink="http://www.w3.org/1999/xlink" content-type="institution" xlink:title="Fungaria of Hirosaki University" xlink:type="simple">HHUF</abbrev> 30716, culture AH 478).</p></tp:treatment-sec><tp:treatment-sec sec-type="Notes"><title>Notes.</title><p>The conidia of <italic><tp:taxon-name><tp:taxon-name-part taxon-name-part-type="genus" reg="Splanchospora">S.</tp:taxon-name-part> <tp:taxon-name-part taxon-name-part-type="species" reg="oblongiconidia">oblongiconidia</tp:taxon-name-part></tp:taxon-name></italic> (24–31.5 × 14–18 μm) are longer than those of <italic><tp:taxon-name><tp:taxon-name-part taxon-name-part-type="genus" reg="Splanchospora">S.</tp:taxon-name-part> <tp:taxon-name-part taxon-name-part-type="species" reg="microspora">microspora</tp:taxon-name-part></tp:taxon-name></italic> [19–25(–28) × 13–17 μm] and <italic><tp:taxon-name><tp:taxon-name-part taxon-name-part-type="genus" reg="Splanchospora">S.</tp:taxon-name-part> <tp:taxon-name-part taxon-name-part-type="species" reg="pseudomicrospora">pseudomicrospora</tp:taxon-name-part></tp:taxon-name></italic> [20.5–25.5(–27) × 12.5–16 μm] and shorter those of than <italic><tp:taxon-name><tp:taxon-name-part taxon-name-part-type="genus" reg="Splanchospora">S.</tp:taxon-name-part> <tp:taxon-name-part taxon-name-part-type="species" reg="fulviconidia">fulviconidia</tp:taxon-name-part></tp:taxon-name></italic> [29.5–37(–38.5) × 15–19 μm]. In addition to <italic><tp:taxon-name><tp:taxon-name-part taxon-name-part-type="genus" reg="Tilia">Tilia</tp:taxon-name-part> <tp:taxon-name-part taxon-name-part-type="species" reg="maximowicziana">maximowicziana</tp:taxon-name-part></tp:taxon-name></italic>, <italic><tp:taxon-name><tp:taxon-name-part taxon-name-part-type="genus" reg="Splanchospora">S.</tp:taxon-name-part> <tp:taxon-name-part taxon-name-part-type="species" reg="oblongiconidia">oblongiconidia</tp:taxon-name-part></tp:taxon-name></italic> was found to be associated with <italic><tp:taxon-name><tp:taxon-name-part taxon-name-part-type="genus" reg="Carpinus">Carpinus</tp:taxon-name-part> <tp:taxon-name-part taxon-name-part-type="species" reg="cordata">cordata</tp:taxon-name-part></tp:taxon-name></italic> and <italic><tp:taxon-name><tp:taxon-name-part taxon-name-part-type="genus" reg="Ostrya">Ostrya</tp:taxon-name-part> <tp:taxon-name-part taxon-name-part-type="species" reg="japonica">japonica</tp:taxon-name-part></tp:taxon-name></italic>, indicating that <italic><tp:taxon-name><tp:taxon-name-part taxon-name-part-type="genus" reg="Splanchospora">Splanchospora</tp:taxon-name-part></tp:taxon-name></italic> spp. may have some latitude in host selection, although their main host is linden trees.</p></tp:treatment-sec><tp:treatment-sec><!--Section generated to contain objects referenced in tp:taxon-treatment.--><fig id="F7" position="float" orientation="portrait"><object-id xmlns:xlink="http://www.w3.org/1999/xlink" content-type="doi" xlink:type="simple">10.3897/imafungus.17.179372.figure7</object-id><object-id xmlns:xlink="http://www.w3.org/1999/xlink" content-type="arpha" xlink:type="simple">E06E9464-63E9-5A47-9C21-F8862EDAAF30</object-id><label>Figure 7.</label><caption><p><italic><tp:taxon-name><tp:taxon-name-part taxon-name-part-type="genus" reg="Splanchospora">Splanchospora</tp:taxon-name-part> <tp:taxon-name-part taxon-name-part-type="species" reg="oblongiconidia">oblongiconidia</tp:taxon-name-part></tp:taxon-name></italic>. <bold>A–L</bold> Sexual morph. <bold>M–Y</bold> Asexual morph. <bold>A</bold> Ascomata in face view. <bold>B</bold> Slimy mass of ascospores exuded though the ostiole of ascoma. <bold>C</bold> Ascoma in lateral section. <bold>D</bold> Ascoma in longitudinal section. <bold>E</bold> Ascomatal wall at side. <bold>F</bold> Pseudoparaphyses. <bold>G, H</bold> Asci. <bold>I–K</bold> Ascospores. <bold>L</bold> Germinating ascospore. <bold>M, O</bold> Conidiomata in face view (<bold>M</bold> on natural substrate, <bold>O</bold> on a rice straw in culture). <bold>N, P</bold> Slimy mass of conidia exuded though the ostiole of conidiomata (<bold>N</bold> on natural substrate, <bold>P</bold> on a beech twig in culture). <bold>Q</bold> Conidioma in longitudinal section. <bold>R</bold> Conidiomatal wall at side. <bold>S</bold> Paraphyses. <bold>T</bold> Conidiogenous cell (arrowheads indicate annellations). <bold>U</bold> Conidiogenous cell and conidium. <bold>V, X, Y</bold> Conidia (<bold>V</bold> from specimen; <bold>X, Y</bold> from culture). <bold>W</bold> Germinating conidium. Specimens: RY 83 (<bold>A–D, F–J, M, N, Q</bold>); AH 478 (<bold>E, K, L</bold>); KT 3610 (<bold>V, W</bold>). Strains: culture RY 83 (<bold>O, S–U, Y</bold>); culture AH 478 (<bold>P, R, X</bold>). Scale bars: 1 mm (<bold>A, M, O</bold>); 200 μm (<bold>B–D, N, P, Q</bold>); 20 μm (<bold>E–H, R, S</bold>); 10 μm (<bold>I–L, T–Y</bold>).</p></caption><graphic xmlns:xlink="http://www.w3.org/1999/xlink" xlink:href="imafungus-17-e179372-g007.jpg" id="oo_1557637.jpg" position="float" orientation="portrait" xlink:type="simple"><uri content-type="original_file" xlink:type="simple">https://binary.pensoft.net/fig/1557637</uri></graphic></fig><fig id="F10" position="float" orientation="portrait"><object-id xmlns:xlink="http://www.w3.org/1999/xlink" content-type="doi" xlink:type="simple">10.3897/imafungus.17.179372.figure10</object-id><object-id xmlns:xlink="http://www.w3.org/1999/xlink" content-type="arpha" xlink:type="simple">D66DAE0A-4B3E-5C1D-94EB-B3B9D0C4FE56</object-id><label>Figure 10.</label><caption><p>Colony characters of <italic><tp:taxon-name><tp:taxon-name-part taxon-name-part-type="genus" reg="Splanchospora">Splanchospora</tp:taxon-name-part></tp:taxon-name></italic> species on <abbrev xmlns:xlink="http://www.w3.org/1999/xlink" xlink:title="potato dextrose agar" xlink:type="simple">PDA</abbrev> at 20 °C in the dark after 2 weeks. <bold>A–E</bold> Surface; <bold>F–J</bold> Reverse. Species: <italic><tp:taxon-name><tp:taxon-name-part taxon-name-part-type="genus" reg="Splanchospora">S.</tp:taxon-name-part> <tp:taxon-name-part taxon-name-part-type="species" reg="ampullacea">ampullacea</tp:taxon-name-part></tp:taxon-name></italic> (<named-content xmlns:xlink="http://www.w3.org/1999/xlink" content-type="dwc:institutional_code" xlink:title="Westerdijk Fungal Biodiversity Institute" xlink:href="https://scientific-collections.gbif.org/institution/1370bc72-540f-4ff0-aefd-2358971299be" xlink:type="simple">CBS</named-content> 116578) (<bold>A, F</bold>); <italic><tp:taxon-name><tp:taxon-name-part taxon-name-part-type="genus" reg="Splanchospora">S.</tp:taxon-name-part> <tp:taxon-name-part taxon-name-part-type="species" reg="fulviconidia">fulviconidia</tp:taxon-name-part></tp:taxon-name></italic> (culture RY 91 = <named-content xmlns:xlink="http://www.w3.org/1999/xlink" content-type="dwc:institutional_code" xlink:title="MAFF Genebank, Ministry of Agriculture Forestry and Fisheries" xlink:href="https://scientific-collections.gbif.org/institution/34aef8d1-945d-4f3b-b5b9-a604ced2096b" xlink:type="simple">MAFF</named-content> 248153) (<bold>B, G</bold>); <italic><tp:taxon-name><tp:taxon-name-part taxon-name-part-type="genus" reg="Splanchospora">S.</tp:taxon-name-part> <tp:taxon-name-part taxon-name-part-type="species" reg="microspora">microspora</tp:taxon-name-part></tp:taxon-name></italic> (culture KT 2906 = <named-content xmlns:xlink="http://www.w3.org/1999/xlink" content-type="dwc:institutional_code" xlink:title="MAFF Genebank, Ministry of Agriculture Forestry and Fisheries" xlink:href="https://scientific-collections.gbif.org/institution/34aef8d1-945d-4f3b-b5b9-a604ced2096b" xlink:type="simple">MAFF</named-content> 248150) (<bold>C, H</bold>); <italic><tp:taxon-name><tp:taxon-name-part taxon-name-part-type="genus" reg="Splanchospora">S.</tp:taxon-name-part> <tp:taxon-name-part taxon-name-part-type="species" reg="oblongiconidia">oblongiconidia</tp:taxon-name-part></tp:taxon-name></italic> (culture RY 83 = <named-content xmlns:xlink="http://www.w3.org/1999/xlink" content-type="dwc:institutional_code" xlink:title="MAFF Genebank, Ministry of Agriculture Forestry and Fisheries" xlink:href="https://scientific-collections.gbif.org/institution/34aef8d1-945d-4f3b-b5b9-a604ced2096b" xlink:type="simple">MAFF</named-content> 248152) (<bold>D, I</bold>); <italic><tp:taxon-name><tp:taxon-name-part taxon-name-part-type="genus" reg="Splanchospora">S.</tp:taxon-name-part> <tp:taxon-name-part taxon-name-part-type="species" reg="pseudomicrospora">pseudomicrospora</tp:taxon-name-part></tp:taxon-name></italic> (culture KT 4246 = <named-content xmlns:xlink="http://www.w3.org/1999/xlink" content-type="dwc:institutional_code" xlink:title="MAFF Genebank, Ministry of Agriculture Forestry and Fisheries" xlink:href="https://scientific-collections.gbif.org/institution/34aef8d1-945d-4f3b-b5b9-a604ced2096b" xlink:type="simple">MAFF</named-content> 248151) (<bold>E, J</bold>). Scale bar: 1 cm.</p></caption><graphic xmlns:xlink="http://www.w3.org/1999/xlink" xlink:href="imafungus-17-e179372-g010.jpg" id="oo_1557640.jpg" position="float" orientation="portrait" xlink:type="simple"><uri content-type="original_file" xlink:type="simple">https://binary.pensoft.net/fig/1557640</uri></graphic></fig></tp:treatment-sec></tp:taxon-treatment>
