# Supplementary material for: Revision of the genus Splanchospora (Pleosporales, Neohendersoniaceae)
Source: IMA Fungus. 2026 Mar 9;17:e179372. doi: 10.3897/imafungus.17.179372 (PMC12993480; doi:10.3897/imafungus.17.179372)
Supplement: XML Treatment for Splanchospora pseudomicrospora [file imafungus.17.179372-treatment7.xml]

<!DOCTYPE tp:taxon-treatment
  PUBLIC "-//TaxonX//DTD Taxonomic Treatment Publishing DTD v0 20100105//EN" "tax-treatment-NSO.dtd">
<tp:taxon-treatment xmlns:tp="http://www.plazi.org/taxpub"><tp:treatment-meta><kwd-group><label>Taxon classification</label><kwd>
                <named-content content-type="kingdom">Fungi</named-content>
              </kwd><kwd>
                <named-content content-type="order">Pleosporales</named-content>
              </kwd><kwd>
                <named-content content-type="family">Neohendersoniaceae</named-content>
              </kwd></kwd-group><mixed-citation publication-type="journal"><person-group><name><surname>Yoshioka</surname><given-names>Ryuichi</given-names></name><name><surname>Voglmayr</surname><given-names>Hermann</given-names></name><name><surname>Hashimoto</surname><given-names>Akira</given-names></name><name><surname>Matsumura</surname><given-names>Misato</given-names></name><name><surname>Kudo</surname><given-names>Yoshihiro</given-names></name><name><surname>Tanaka</surname><given-names>Kazuaki</given-names></name></person-group><article-title>Revision of the genus <italic><tp:taxon-name><tp:taxon-name-part taxon-name-part-type="genus" reg="Splanchospora">Splanchospora</tp:taxon-name-part></tp:taxon-name></italic> (<italic><tp:taxon-name><tp:taxon-name-part taxon-name-part-type="order" reg="Pleosporales">Pleosporales</tp:taxon-name-part></tp:taxon-name></italic>, <italic><tp:taxon-name><tp:taxon-name-part taxon-name-part-type="family" reg="Neohendersoniaceae">Neohendersoniaceae</tp:taxon-name-part></tp:taxon-name></italic>)</article-title><source>IMA Fungus</source><day>09</day><month>03</month><year>2026</year><volume>17</volume><pub-id pub-id-type="doi">10.3897/imafungus.17.179372</pub-id></mixed-citation></tp:treatment-meta><tp:nomenclature><tp:taxon-name><object-id xmlns:xlink="http://www.w3.org/1999/xlink" content-type="arpha" xlink:type="simple">DF4E4780-B9B9-5052-B478-6205CE7B279E</object-id>
                    		<tp:taxon-name-part taxon-name-part-type="genus" reg="Splanchospora">Splanchospora</tp:taxon-name-part> <tp:taxon-name-part taxon-name-part-type="species" reg="pseudomicrospora">pseudomicrospora</tp:taxon-name-part>
                    	
                    		<object-id xmlns:xlink="http://www.w3.org/1999/xlink" content-type="mycobank" xlink:type="simple">860949</object-id>
                    	</tp:taxon-name><tp:taxon-authority>R. Yoshioka, Voglmayr &amp; Kaz. Tanaka</tp:taxon-authority><tp:taxon-status xmlns:xlink="http://www.w3.org/1999/xlink" xlink:type="simple">sp. nov.</tp:taxon-status><xref ref-type="fig" rid="F8">Figs 8</xref><xref ref-type="fig" rid="F10">, 10 E, J</xref></tp:nomenclature><tp:treatment-sec sec-type="Etymology"><title>Etymology.</title><p>From the Greek <italic>pseudo</italic>, meaning spurious, in reference to morphological similarity to <italic><tp:taxon-name><tp:taxon-name-part taxon-name-part-type="genus" reg="Splanchospora">Splanchospora</tp:taxon-name-part> <tp:taxon-name-part taxon-name-part-type="species" reg="microspora">microspora</tp:taxon-name-part></tp:taxon-name></italic>.</p></tp:treatment-sec><tp:treatment-sec sec-type="Diagnosis"><title>Diagnosis.</title><p>It can be distinguished from <italic><tp:taxon-name><tp:taxon-name-part taxon-name-part-type="genus" reg="Splanchospora">S.</tp:taxon-name-part> <tp:taxon-name-part taxon-name-part-type="species" reg="microspora">microspora</tp:taxon-name-part></tp:taxon-name></italic> by its slightly elongated, slender conidia and variable-sized ascospores.</p></tp:treatment-sec><tp:treatment-sec sec-type="Type"><title>Type.</title><p>JAPAN • Aomori: Tsugaru, Kizukuritateoka, Bense Marsh, dead twigs of <italic><tp:taxon-name><tp:taxon-name-part taxon-name-part-type="genus" reg="Tilia">T.</tp:taxon-name-part> <tp:taxon-name-part taxon-name-part-type="species" reg="japonica">japonica</tp:taxon-name-part></tp:taxon-name></italic>, 28 Aug 2021, K. Tanaka, KT 4246 (<bold>holotype</bold><abbrev xmlns:xlink="http://www.w3.org/1999/xlink" content-type="institution" xlink:title="Fungaria of Hirosaki University" xlink:type="simple">HHUF</abbrev> 30721, ex-type <named-content xmlns:xlink="http://www.w3.org/1999/xlink" content-type="dwc:institutional_code" xlink:title="MAFF Genebank, Ministry of Agriculture Forestry and Fisheries" xlink:href="https://scientific-collections.gbif.org/institution/34aef8d1-945d-4f3b-b5b9-a604ced2096b" xlink:type="simple">MAFF</named-content> 248151 = culture KT 4246).</p></tp:treatment-sec><tp:treatment-sec sec-type="Description"><title>Description.</title><p><bold>Sexual morph</bold>. Ascomata pseudoperithecial, scattered, immersed, erumpent at the ostiolar neck, subglobose to depressed globose or ampulliform, 420–720 μm high, 410–560 μm diam, ostiolate. Ostiolar neck central, 170–200 μm long, 170–210 μm wide. Ascomatal wall (20–)30–39(–51) μm thick at the sides, composed of 4–5 layers of polygonal, 7–18(–22) × 3–7.5(–11) μm, brown cells. Pseudoparaphyses 2.5–4 μm wide, septate, branched and anastomosed. Asci bitunicate, clavate, 146–193(–212) × 27.5–36 μm (mean ± <abbrev xmlns:xlink="http://www.w3.org/1999/xlink" xlink:title="standard deviation" xlink:type="simple">SD</abbrev> = 172.3 ± 16.5 × 31.5 ± 2.2 μm, n = 23), short-stalked (27–62 μm long, mean ± <abbrev xmlns:xlink="http://www.w3.org/1999/xlink" xlink:title="standard deviation" xlink:type="simple">SD</abbrev> = 41.5 ± 9.7 μm, n = 17), 8-spored, rarely 2- to 7-spored due to meiotic failure or stunted spores, with uni- to bi-seriate ascospores. Ascospores clavate-ellipsoid, 27.5–37(–45.5) × 9.5–16(–20) μm (mean ± <abbrev xmlns:xlink="http://www.w3.org/1999/xlink" xlink:title="standard deviation" xlink:type="simple">SD</abbrev> = 32.4 ± 3.2 × 13.7 ± 1.8 μm, n = 176), l/w = (1.8–)1.9–2.9(–3.3) (mean ± <abbrev xmlns:xlink="http://www.w3.org/1999/xlink" xlink:title="standard deviation" xlink:type="simple">SD</abbrev> = 2.4 ± 0.3, n = 176), 1-septate, with a submedian septum (0.57–0.71, mean ± <abbrev xmlns:xlink="http://www.w3.org/1999/xlink" xlink:title="standard deviation" xlink:type="simple">SD</abbrev> = 0.64 ± 0.02, n = 176), strongly constricted at the septum, pale brown to brown, smooth, with an entire sheath.</p><p><bold>Asexual morph</bold>. Conidiomata pycnidial, scattered, immersed, erumpent at the ostiolar neck, ampulliform, 270–400 μm high, 500–550 μm diam, ostiolate. Ostiolar neck central, 210–350 μm long, 190–220 μm wide. Conidiomatal wall 23–30(–34) μm thick, composed of 4–5 layers of polygonal, 5.5–12(–15) × 2.5–6 μm, brown cells. Paraphyses 2.5–3.5 μm wide, septate, branched. Conidiophores absent. Conidiogenous cells annellidic, cylindrical to ampulliform, 12–22(–38) × (3–)5–8(–11) μm (mean ± <abbrev xmlns:xlink="http://www.w3.org/1999/xlink" xlink:title="standard deviation" xlink:type="simple">SD</abbrev> = 18.2 ± 5.4 × 6.9 ± 1.9 μm, n = 30). Conidia ellipsoid to irregularly ellipsoid, 20.5–25.5(–27) × 12.5–16 μm (mean ± <abbrev xmlns:xlink="http://www.w3.org/1999/xlink" xlink:title="standard deviation" xlink:type="simple">SD</abbrev> = 23.6 ± 1.5 × 14.5 ± 0.9 μm, n = 50), l/w = 1.3–1.9(–2.1) (mean ± <abbrev xmlns:xlink="http://www.w3.org/1999/xlink" xlink:title="standard deviation" xlink:type="simple">SD</abbrev> = 1.6 ± 0.2, n = 50), aseptate, hyaline, smooth, with thick spore wall (2–3 μm).</p><p>Colonies on <abbrev xmlns:xlink="http://www.w3.org/1999/xlink" xlink:title="potato dextrose agar" xlink:type="simple">PDA</abbrev> (after 2 weeks) attaining a diam of 4.3–4.5 cm, white; reverse olivaceous grey, buff; no pigment produced. In culture same coelomycetous asexual morph formed. Conidia 22.5–29(–31) × 12.5–16 μm (mean ± <abbrev xmlns:xlink="http://www.w3.org/1999/xlink" xlink:title="standard deviation" xlink:type="simple">SD</abbrev> = 25.4 ± 1.5 × 14.3 ± 0.8 μm, n = 230), l/w = (1.5–)1.6–2.0(–2.1) (mean ± <abbrev xmlns:xlink="http://www.w3.org/1999/xlink" xlink:title="standard deviation" xlink:type="simple">SD</abbrev> = 1.8 ± 0.1, n = 230).</p></tp:treatment-sec><tp:treatment-sec sec-type="Distribution"><title>Distribution.</title><p>Japan.</p></tp:treatment-sec><tp:treatment-sec sec-type="Additional specimens examined"><title>Additional specimens examined.</title><p>JAPAN • Iwate: Hachimantai, Hirakasa, Iwate-san SA, dead twigs of <italic><tp:taxon-name><tp:taxon-name-part taxon-name-part-type="genus" reg="Tilia">T.</tp:taxon-name-part> <tp:taxon-name-part taxon-name-part-type="species" reg="maximowicziana">maximowicziana</tp:taxon-name-part></tp:taxon-name></italic> or <italic><tp:taxon-name><tp:taxon-name-part taxon-name-part-type="genus" reg="Tilia">T.</tp:taxon-name-part> <tp:taxon-name-part taxon-name-part-type="species" reg="platyphyllos">platyphyllos</tp:taxon-name-part></tp:taxon-name></italic>, 13 Aug 2016, KT 3680 (<bold>paratype</bold><abbrev xmlns:xlink="http://www.w3.org/1999/xlink" content-type="institution" xlink:title="Fungaria of Hirosaki University" xlink:type="simple">HHUF</abbrev> 30719, culture KT 3680); ibid., KT 3681 (<bold>paratype</bold><abbrev xmlns:xlink="http://www.w3.org/1999/xlink" content-type="institution" xlink:title="Fungaria of Hirosaki University" xlink:type="simple">HHUF</abbrev> 30720, culture KT 3681); ibid., dead twigs of <italic><tp:taxon-name><tp:taxon-name-part taxon-name-part-type="genus" reg="Tilia">T.</tp:taxon-name-part> <tp:taxon-name-part taxon-name-part-type="species" reg="maximowicziana">maximowicziana</tp:taxon-name-part></tp:taxon-name></italic>, 2 Jan 2022, K. Tanaka, KT 4283 (<bold>paratype</bold><abbrev xmlns:xlink="http://www.w3.org/1999/xlink" content-type="institution" xlink:title="Fungaria of Hirosaki University" xlink:type="simple">HHUF</abbrev> 30723, culture KT 4283); Aomori: Tsugaru, Kizukuritateoka, Bense Marsh, dead twigs of <italic><tp:taxon-name><tp:taxon-name-part taxon-name-part-type="genus" reg="Tilia">T.</tp:taxon-name-part> <tp:taxon-name-part taxon-name-part-type="species" reg="japonica">japonica</tp:taxon-name-part></tp:taxon-name></italic>, 28 Aug 2021, K. Tanaka, KT 4247 (<bold>paratype</bold><abbrev xmlns:xlink="http://www.w3.org/1999/xlink" content-type="institution" xlink:title="Fungaria of Hirosaki University" xlink:type="simple">HHUF</abbrev> 30722, culture KT4247); Hirosaki, Shimoshirogane, Hirosaki Castle Botanical Garden, dead twigs of <italic><tp:taxon-name><tp:taxon-name-part taxon-name-part-type="genus" reg="Tilia">T.</tp:taxon-name-part> <tp:taxon-name-part taxon-name-part-type="species" reg="japonica">japonica</tp:taxon-name-part></tp:taxon-name></italic>, 5 Jun 2022, K. Tanaka, KT 4324 (<bold>paratype</bold><abbrev xmlns:xlink="http://www.w3.org/1999/xlink" content-type="institution" xlink:title="Fungaria of Hirosaki University" xlink:type="simple">HHUF</abbrev> 30724, culture KT 4324); Aomori, Komagome, Fukazawa, Tsukimino Forest Park, dead twigs of <italic><tp:taxon-name><tp:taxon-name-part taxon-name-part-type="genus" reg="Tilia">T.</tp:taxon-name-part> <tp:taxon-name-part taxon-name-part-type="species" reg="japonica">japonica</tp:taxon-name-part></tp:taxon-name></italic> or <italic><tp:taxon-name><tp:taxon-name-part taxon-name-part-type="genus" reg="Tilia">T.</tp:taxon-name-part> <tp:taxon-name-part taxon-name-part-type="species" reg="maximowicziana">maximowicziana</tp:taxon-name-part></tp:taxon-name></italic>, 19 Sep 2024, R. Yoshioka &amp; Y. Kudo, RY 154 (<bold>paratype</bold><abbrev xmlns:xlink="http://www.w3.org/1999/xlink" content-type="institution" xlink:title="Fungaria of Hirosaki University" xlink:type="simple">HHUF</abbrev> 30726, culture RY 154); ibid., RY 158 (<bold>paratype</bold><abbrev xmlns:xlink="http://www.w3.org/1999/xlink" content-type="institution" xlink:title="Fungaria of Hirosaki University" xlink:type="simple">HHUF</abbrev> 30727, culture RY 158); Hokkaido: Sapporo, Shiroishi-ku, Nango-dori Avenue, Bansei Park, dead twigs of <italic><tp:taxon-name><tp:taxon-name-part taxon-name-part-type="genus" reg="Tilia">T.</tp:taxon-name-part> <tp:taxon-name-part taxon-name-part-type="species" reg="japonica">japonica</tp:taxon-name-part></tp:taxon-name></italic>, 18 Jun 2023, R. Yoshioka, RY 50 (<bold>paratype</bold><abbrev xmlns:xlink="http://www.w3.org/1999/xlink" content-type="institution" xlink:title="Fungaria of Hirosaki University" xlink:type="simple">HHUF</abbrev> 30725, culture RY 50).</p></tp:treatment-sec><tp:treatment-sec sec-type="Notes"><title>Notes.</title><p>Although <italic><tp:taxon-name><tp:taxon-name-part taxon-name-part-type="genus" reg="Splanchospora">S.</tp:taxon-name-part> <tp:taxon-name-part taxon-name-part-type="species" reg="pseudomicrospora">pseudomicrospora</tp:taxon-name-part></tp:taxon-name></italic> is similar to <italic><tp:taxon-name><tp:taxon-name-part taxon-name-part-type="genus" reg="Splanchospora">S.</tp:taxon-name-part> <tp:taxon-name-part taxon-name-part-type="species" reg="microspora">microspora</tp:taxon-name-part></tp:taxon-name></italic>, the conidia of the former (mean 23.6 × 14.5 μm in the specimen and 25.4 × 14.3 μm in culture) are slightly longer and narrower than those of the latter (mean 22.3 × 15.0 μm in the specimen and 23.1 × 15.3 μm in culture) (Fig. <xref ref-type="fig" rid="F3">3B, C</xref>). These two species differ in various sequences: namely, at four sites with one gap in the <abbrev xmlns:xlink="http://www.w3.org/1999/xlink" xlink:title="internal transcribed spacer" xlink:type="simple">ITS</abbrev> (99.1% homology = 448/452), at 27 sites with a single amino acid substitution in <italic><abbrev xmlns:xlink="http://www.w3.org/1999/xlink" xlink:title="second largest RNA polymerase II subunit" xlink:type="simple">RPB2</abbrev></italic> (97.5% = 1,038/1,065), and at 24 sites with four gaps and a single amino acid substitution in <italic><abbrev xmlns:xlink="http://www.w3.org/1999/xlink" xlink:title="translation elongation factor 1-alpha" xlink:type="simple">TEF1</abbrev></italic> (98.0% = 1,206/1,230).</p><p>The ascospores size [27.5–37(–45.5) × 9.5–16(–20) μm (n = 176)] of <italic><tp:taxon-name><tp:taxon-name-part taxon-name-part-type="genus" reg="Splanchospora">S.</tp:taxon-name-part> <tp:taxon-name-part taxon-name-part-type="species" reg="pseudomicrospora">pseudomicrospora</tp:taxon-name-part></tp:taxon-name></italic> is highly variable. This is probably due to occasional meiotic failure or stunted spores, resulting in enlargement of the remaining ascospores in the ascus. The size of ascospores from 8-spored asci are 27.5–37 × 11–15.5 μm (n = 54), whereas those from 4-spored asci are 38–40 × 17.5–20 μm (n = 4). This variability makes the identification of <italic><tp:taxon-name><tp:taxon-name-part taxon-name-part-type="genus" reg="Splanchospora">Splanchospora</tp:taxon-name-part></tp:taxon-name></italic> species on the basis of the ascospores alone more difficult.</p></tp:treatment-sec><tp:treatment-sec><!--Section generated to contain objects referenced in tp:taxon-treatment.--><fig id="F8" position="float" orientation="portrait"><object-id xmlns:xlink="http://www.w3.org/1999/xlink" content-type="doi" xlink:type="simple">10.3897/imafungus.17.179372.figure8</object-id><object-id xmlns:xlink="http://www.w3.org/1999/xlink" content-type="arpha" xlink:type="simple">36552E5E-1325-5CAF-B4D5-C6981BAEE4C9</object-id><label>Figure 8.</label><caption><p><italic><tp:taxon-name><tp:taxon-name-part taxon-name-part-type="genus" reg="Splanchospora">Splanchospora</tp:taxon-name-part> <tp:taxon-name-part taxon-name-part-type="species" reg="pseudomicrospora">pseudomicrospora</tp:taxon-name-part></tp:taxon-name></italic>. <bold>A–M</bold> Sexual morph. <bold>N–X</bold> Asexual morph. <bold>A</bold> Ascomata in face view. <bold>B</bold> Slimy mass of ascospores exuded though the ostiole of ascoma. <bold>C</bold> Ascoma in lateral section. <bold>D</bold> Ascoma in longitudinal section. <bold>E</bold> Ascomatal wall at side. <bold>F</bold> Pseudoparaphyses. <bold>G–I</bold> Asci. <bold>J–L</bold> Ascospores. <bold>M</bold> Germinating ascospore. <bold>N, P</bold> Conidiomata in face view (<bold>N</bold> on natural substrate, <bold>P</bold> on a rice straw in culture). <bold>O, Q</bold> Slimy mass of conidia exuded though the ostiole of conidiomata (<bold>O</bold> on natural substrate, <bold>Q</bold> on a beech twig in culture). <bold>R</bold> Conidioma in longitudinal section. <bold>S</bold> Conidiomatal wall at side. <bold>T</bold> Paraphyses. <bold>U</bold> Conidiogenous cell and immature conidium (arrowheads indicate annellations). <bold>V–X</bold> Conidia (<bold>V</bold> from specimen; <bold>W, X</bold> from culture). Specimens: RY 50 (<bold>A–I, L</bold>); KT 3680 (<bold>J</bold>); KT 4246 (<bold>K, M</bold>); KT 4247 (<bold>N, O, R, S</bold>); KT 4324 (<bold>V</bold>). Strains: culture KT 4247 (<bold>P, Q, T</bold>); culture KT 4324 (<bold>U, X</bold>); culture RY 50 (<bold>W</bold>). Scale bars: 1 mm (<bold>A, N, P</bold>); 200 μm (<bold>B–D, O, Q, R</bold>); 20 μm (<bold>E–I, S, T</bold>); 10 μm (<bold>J–M, U–X</bold>).</p></caption><graphic xmlns:xlink="http://www.w3.org/1999/xlink" xlink:href="imafungus-17-e179372-g008.jpg" id="oo_1557638.jpg" position="float" orientation="portrait" xlink:type="simple"><uri content-type="original_file" xlink:type="simple">https://binary.pensoft.net/fig/1557638</uri></graphic></fig><fig id="F10" position="float" orientation="portrait"><object-id xmlns:xlink="http://www.w3.org/1999/xlink" content-type="doi" xlink:type="simple">10.3897/imafungus.17.179372.figure10</object-id><object-id xmlns:xlink="http://www.w3.org/1999/xlink" content-type="arpha" xlink:type="simple">D66DAE0A-4B3E-5C1D-94EB-B3B9D0C4FE56</object-id><label>Figure 10.</label><caption><p>Colony characters of <italic><tp:taxon-name><tp:taxon-name-part taxon-name-part-type="genus" reg="Splanchospora">Splanchospora</tp:taxon-name-part></tp:taxon-name></italic> species on <abbrev xmlns:xlink="http://www.w3.org/1999/xlink" xlink:title="potato dextrose agar" xlink:type="simple">PDA</abbrev> at 20 °C in the dark after 2 weeks. <bold>A–E</bold> Surface; <bold>F–J</bold> Reverse. Species: <italic><tp:taxon-name><tp:taxon-name-part taxon-name-part-type="genus" reg="Splanchospora">S.</tp:taxon-name-part> <tp:taxon-name-part taxon-name-part-type="species" reg="ampullacea">ampullacea</tp:taxon-name-part></tp:taxon-name></italic> (<named-content xmlns:xlink="http://www.w3.org/1999/xlink" content-type="dwc:institutional_code" xlink:title="Westerdijk Fungal Biodiversity Institute" xlink:href="https://scientific-collections.gbif.org/institution/1370bc72-540f-4ff0-aefd-2358971299be" xlink:type="simple">CBS</named-content> 116578) (<bold>A, F</bold>); <italic><tp:taxon-name><tp:taxon-name-part taxon-name-part-type="genus" reg="Splanchospora">S.</tp:taxon-name-part> <tp:taxon-name-part taxon-name-part-type="species" reg="fulviconidia">fulviconidia</tp:taxon-name-part></tp:taxon-name></italic> (culture RY 91 = <named-content xmlns:xlink="http://www.w3.org/1999/xlink" content-type="dwc:institutional_code" xlink:title="MAFF Genebank, Ministry of Agriculture Forestry and Fisheries" xlink:href="https://scientific-collections.gbif.org/institution/34aef8d1-945d-4f3b-b5b9-a604ced2096b" xlink:type="simple">MAFF</named-content> 248153) (<bold>B, G</bold>); <italic><tp:taxon-name><tp:taxon-name-part taxon-name-part-type="genus" reg="Splanchospora">S.</tp:taxon-name-part> <tp:taxon-name-part taxon-name-part-type="species" reg="microspora">microspora</tp:taxon-name-part></tp:taxon-name></italic> (culture KT 2906 = <named-content xmlns:xlink="http://www.w3.org/1999/xlink" content-type="dwc:institutional_code" xlink:title="MAFF Genebank, Ministry of Agriculture Forestry and Fisheries" xlink:href="https://scientific-collections.gbif.org/institution/34aef8d1-945d-4f3b-b5b9-a604ced2096b" xlink:type="simple">MAFF</named-content> 248150) (<bold>C, H</bold>); <italic><tp:taxon-name><tp:taxon-name-part taxon-name-part-type="genus" reg="Splanchospora">S.</tp:taxon-name-part> <tp:taxon-name-part taxon-name-part-type="species" reg="oblongiconidia">oblongiconidia</tp:taxon-name-part></tp:taxon-name></italic> (culture RY 83 = <named-content xmlns:xlink="http://www.w3.org/1999/xlink" content-type="dwc:institutional_code" xlink:title="MAFF Genebank, Ministry of Agriculture Forestry and Fisheries" xlink:href="https://scientific-collections.gbif.org/institution/34aef8d1-945d-4f3b-b5b9-a604ced2096b" xlink:type="simple">MAFF</named-content> 248152) (<bold>D, I</bold>); <italic><tp:taxon-name><tp:taxon-name-part taxon-name-part-type="genus" reg="Splanchospora">S.</tp:taxon-name-part> <tp:taxon-name-part taxon-name-part-type="species" reg="pseudomicrospora">pseudomicrospora</tp:taxon-name-part></tp:taxon-name></italic> (culture KT 4246 = <named-content xmlns:xlink="http://www.w3.org/1999/xlink" content-type="dwc:institutional_code" xlink:title="MAFF Genebank, Ministry of Agriculture Forestry and Fisheries" xlink:href="https://scientific-collections.gbif.org/institution/34aef8d1-945d-4f3b-b5b9-a604ced2096b" xlink:type="simple">MAFF</named-content> 248151) (<bold>E, J</bold>). Scale bar: 1 cm.</p></caption><graphic xmlns:xlink="http://www.w3.org/1999/xlink" xlink:href="imafungus-17-e179372-g010.jpg" id="oo_1557640.jpg" position="float" orientation="portrait" xlink:type="simple"><uri content-type="original_file" xlink:type="simple">https://binary.pensoft.net/fig/1557640</uri></graphic></fig><fig id="F3" position="float" orientation="portrait"><object-id xmlns:xlink="http://www.w3.org/1999/xlink" content-type="doi" xlink:type="simple">10.3897/imafungus.17.179372.figure3</object-id><object-id xmlns:xlink="http://www.w3.org/1999/xlink" content-type="arpha" xlink:type="simple">AF87315E-D7DB-501A-B859-92F1F6E45E92</object-id><label>Figure 3.</label><caption><p>Scatter plot comparisons of spore size amongst <italic><tp:taxon-name><tp:taxon-name-part taxon-name-part-type="genus" reg="Splanchospora">Splanchospora</tp:taxon-name-part></tp:taxon-name></italic> species. <bold>A</bold> ascospores; <bold>B</bold> conidia on specimen; <bold>C</bold> conidia in culture. The vertical and horizontal axes indicate width and length, respectively. The purple, orange, red, green, blue, and gray circles represent spore sizes of <italic><tp:taxon-name><tp:taxon-name-part taxon-name-part-type="genus" reg="Splanchospora">S.</tp:taxon-name-part> <tp:taxon-name-part taxon-name-part-type="species" reg="ampullacea">ampullacea</tp:taxon-name-part></tp:taxon-name></italic>, <italic><tp:taxon-name><tp:taxon-name-part taxon-name-part-type="genus" reg="Splanchospora">S.</tp:taxon-name-part> <tp:taxon-name-part taxon-name-part-type="species" reg="fulviconidia">fulviconidia</tp:taxon-name-part></tp:taxon-name></italic>, <italic><tp:taxon-name><tp:taxon-name-part taxon-name-part-type="genus" reg="Splanchospora">S.</tp:taxon-name-part> <tp:taxon-name-part taxon-name-part-type="species" reg="microspora">microspora</tp:taxon-name-part></tp:taxon-name></italic>, <italic><tp:taxon-name><tp:taxon-name-part taxon-name-part-type="genus" reg="Splanchospora">S.</tp:taxon-name-part> <tp:taxon-name-part taxon-name-part-type="species" reg="oblongiconidia">oblongiconidia</tp:taxon-name-part></tp:taxon-name></italic>, <italic><tp:taxon-name><tp:taxon-name-part taxon-name-part-type="genus" reg="Splanchospora">S.</tp:taxon-name-part> <tp:taxon-name-part taxon-name-part-type="species" reg="pseudomicrospora">pseudomicrospora</tp:taxon-name-part></tp:taxon-name></italic>, and <italic><tp:taxon-name><tp:taxon-name-part taxon-name-part-type="genus" reg="Splanchospora">Splanchospora</tp:taxon-name-part></tp:taxon-name></italic> sp., respectively.</p></caption><graphic xmlns:xlink="http://www.w3.org/1999/xlink" xlink:href="imafungus-17-e179372-g003.jpg" id="oo_1557632.jpg" position="float" orientation="portrait" xlink:type="simple"><uri content-type="original_file" xlink:type="simple">https://binary.pensoft.net/fig/1557632</uri></graphic></fig></tp:treatment-sec></tp:taxon-treatment>
