# Supplementary material for: Revision of the genus Splanchospora (Pleosporales, Neohendersoniaceae)
Source: IMA Fungus. 2026 Mar 9;17:e179372. doi: 10.3897/imafungus.17.179372 (PMC12993480; doi:10.3897/imafungus.17.179372)
Supplement: XML Treatment for Splanchospora [file imafungus.17.179372-treatment8.xml]

<!DOCTYPE tp:taxon-treatment
  PUBLIC "-//TaxonX//DTD Taxonomic Treatment Publishing DTD v0 20100105//EN" "tax-treatment-NSO.dtd">
<tp:taxon-treatment xmlns:tp="http://www.plazi.org/taxpub"><tp:treatment-meta><kwd-group><label>Taxon classification</label><kwd>
                <named-content content-type="kingdom">Fungi</named-content>
              </kwd><kwd>
                <named-content content-type="order">Pleosporales</named-content>
              </kwd><kwd>
                <named-content content-type="family">Neohendersoniaceae</named-content>
              </kwd></kwd-group><mixed-citation publication-type="journal"><person-group><name><surname>Yoshioka</surname><given-names>Ryuichi</given-names></name><name><surname>Voglmayr</surname><given-names>Hermann</given-names></name><name><surname>Hashimoto</surname><given-names>Akira</given-names></name><name><surname>Matsumura</surname><given-names>Misato</given-names></name><name><surname>Kudo</surname><given-names>Yoshihiro</given-names></name><name><surname>Tanaka</surname><given-names>Kazuaki</given-names></name></person-group><article-title>Revision of the genus <italic><tp:taxon-name><tp:taxon-name-part taxon-name-part-type="genus" reg="Splanchospora">Splanchospora</tp:taxon-name-part></tp:taxon-name></italic> (<italic><tp:taxon-name><tp:taxon-name-part taxon-name-part-type="order" reg="Pleosporales">Pleosporales</tp:taxon-name-part></tp:taxon-name></italic>, <italic><tp:taxon-name><tp:taxon-name-part taxon-name-part-type="family" reg="Neohendersoniaceae">Neohendersoniaceae</tp:taxon-name-part></tp:taxon-name></italic>)</article-title><source>IMA Fungus</source><day>09</day><month>03</month><year>2026</year><volume>17</volume><pub-id pub-id-type="doi">10.3897/imafungus.17.179372</pub-id></mixed-citation></tp:treatment-meta><tp:nomenclature><tp:taxon-name><object-id xmlns:xlink="http://www.w3.org/1999/xlink" content-type="arpha" xlink:type="simple">ADC2BF09-AD45-5B61-9000-B7B205E14BD5</object-id>
                    		<tp:taxon-name-part taxon-name-part-type="genus" reg="Splanchospora">Splanchospora</tp:taxon-name-part>
                    	</tp:taxon-name><tp:taxon-authority>sp.</tp:taxon-authority><xref ref-type="fig" rid="F9">Fig. 9</xref></tp:nomenclature><tp:treatment-sec sec-type="Description"><title>Description.</title><p><bold>Sexual morph</bold>. Not observed.</p><p><bold>Asexual morph</bold>. Conidiogenous cells annellidic, cylindrical, 13–24 × 3–4 μm (mean ± <abbrev xmlns:xlink="http://www.w3.org/1999/xlink" xlink:title="standard deviation" xlink:type="simple">SD</abbrev> = 17.0 ± 4.4 × 3.6 ± 0.3 μm, n = 4). Conidia globose to subglobose, 14–20.5 × 12.5–16 μm (mean ± <abbrev xmlns:xlink="http://www.w3.org/1999/xlink" xlink:title="standard deviation" xlink:type="simple">SD</abbrev> = 17.0 ± 1.2 × 13.7 ± 0.6 μm, n = 56), l/w = 1.0–1.4 (mean ± <abbrev xmlns:xlink="http://www.w3.org/1999/xlink" xlink:title="standard deviation" xlink:type="simple">SD</abbrev> = 1.2 ± 0.1, n = 56), aseptate, hyaline, smooth, with a spore wall thickness of 0.9–1.1 μm.</p></tp:treatment-sec><tp:treatment-sec sec-type="Specimen examined"><title>Specimen examined.</title><p>AUSTRIA • Wien, 3. Bez., Botanical Garden of the University of Vienna (<abbrev xmlns:xlink="http://www.w3.org/1999/xlink" content-type="institution" xlink:title="Botanical Garden of the University of Vienna" xlink:type="simple">HBV</abbrev>), <italic><tp:taxon-name><tp:taxon-name-part taxon-name-part-type="genus" reg="Tilia">T.</tp:taxon-name-part> <tp:taxon-name-part taxon-name-part-type="species" reg="cordata">cordata</tp:taxon-name-part></tp:taxon-name></italic>, 31 Jan 2018, H. Voglmayr, L181 (<abbrev xmlns:xlink="http://www.w3.org/1999/xlink" content-type="institution" xlink:title="Department of Botany and Biodiversity Research, University of Vienna" xlink:type="simple">WU</abbrev>-MYC 0057754, culture L181).</p></tp:treatment-sec><tp:treatment-sec sec-type="Notes"><title>Notes.</title><p><italic><tp:taxon-name><tp:taxon-name-part taxon-name-part-type="genus" reg="Splanchospora">Splanchospora</tp:taxon-name-part></tp:taxon-name></italic> sp. is most closely related to <italic><tp:taxon-name><tp:taxon-name-part taxon-name-part-type="genus" reg="Splanchospora">S.</tp:taxon-name-part> <tp:taxon-name-part taxon-name-part-type="species" reg="ampullacea">ampullacea</tp:taxon-name-part></tp:taxon-name></italic> (Fig. <xref ref-type="fig" rid="F2">2</xref>, Suppl. material <xref ref-type="supplementary-material" rid="S1">1</xref>: fig. S1A, B). Sequence differences exist between these two species: namely, at two sites in the <abbrev xmlns:xlink="http://www.w3.org/1999/xlink" xlink:title="internal transcribed spacer" xlink:type="simple">ITS</abbrev> (99.6% homology = 450/452), eight sites with a single amino acid substitution in <italic><abbrev xmlns:xlink="http://www.w3.org/1999/xlink" xlink:title="second largest RNA polymerase II subunit" xlink:type="simple">RPB2</abbrev></italic> (99.2% = 1,057/1,065), and 14 sites with a single amino acid substitution in <italic><abbrev xmlns:xlink="http://www.w3.org/1999/xlink" xlink:title="translation elongation factor 1-alpha" xlink:type="simple">TEF1</abbrev></italic> (98.9% = 1,216/1,230). The conidia of the <italic><tp:taxon-name><tp:taxon-name-part taxon-name-part-type="genus" reg="Splanchospora">Splanchospora</tp:taxon-name-part></tp:taxon-name></italic> sp. (mean 17.0 × 13.7 μm) are slightly smaller than those of <italic><tp:taxon-name><tp:taxon-name-part taxon-name-part-type="genus" reg="Splanchospora">S.</tp:taxon-name-part> <tp:taxon-name-part taxon-name-part-type="species" reg="ampullacea">ampullacea</tp:taxon-name-part></tp:taxon-name></italic> (mean 18.8 × 15.1 μm). However, the only specimen (L181) of this fungus lacks sexual morph and was collected in the same place as a specimen of <italic><tp:taxon-name><tp:taxon-name-part taxon-name-part-type="genus" reg="Splanchospora">S.</tp:taxon-name-part> <tp:taxon-name-part taxon-name-part-type="species" reg="ampullacea">ampullacea</tp:taxon-name-part></tp:taxon-name></italic> (L20). For now, we have postponed the description of this fungus as a new species, pending the availability of additional materials with sexual morphs to avoid confusion owing to premature decision.</p></tp:treatment-sec><tp:treatment-sec><!--Section generated to contain objects referenced in tp:taxon-treatment.--><fig id="F9" position="float" orientation="portrait"><object-id xmlns:xlink="http://www.w3.org/1999/xlink" content-type="doi" xlink:type="simple">10.3897/imafungus.17.179372.figure9</object-id><object-id xmlns:xlink="http://www.w3.org/1999/xlink" content-type="arpha" xlink:type="simple">5A2B6D99-EC71-5B03-89FF-80533A0871A1</object-id><label>Figure 9.</label><caption><p><italic><tp:taxon-name><tp:taxon-name-part taxon-name-part-type="genus" reg="Splanchospora">Splanchospora</tp:taxon-name-part></tp:taxon-name></italic> sp. <bold>A, B</bold> Conidiogenous cells and conidia. <bold>C–E</bold> Conidia. Specimen: L181 (<bold>A–E</bold>). Scale bars: 10 μm (<bold>A–E</bold>).</p></caption><graphic xmlns:xlink="http://www.w3.org/1999/xlink" xlink:href="imafungus-17-e179372-g009.jpg" id="oo_1557639.jpg" position="float" orientation="portrait" xlink:type="simple"><uri content-type="original_file" xlink:type="simple">https://binary.pensoft.net/fig/1557639</uri></graphic></fig><fig id="F2" position="float" orientation="portrait"><object-id xmlns:xlink="http://www.w3.org/1999/xlink" content-type="doi" xlink:type="simple">10.3897/imafungus.17.179372.figure2</object-id><object-id xmlns:xlink="http://www.w3.org/1999/xlink" content-type="arpha" xlink:type="simple">155822A1-4A39-5FCC-8E50-8A9A7F3F0DE6</object-id><label>Figure 2.</label><caption><p>Maximum-likelihood (<abbrev xmlns:xlink="http://www.w3.org/1999/xlink" xlink:title="Maximum-likelihood" xlink:type="simple">ML</abbrev>) tree of <italic><tp:taxon-name><tp:taxon-name-part taxon-name-part-type="genus" reg="Splanchospora">Splanchospora</tp:taxon-name-part></tp:taxon-name></italic> based on combined <abbrev xmlns:xlink="http://www.w3.org/1999/xlink" xlink:title="internal transcribed spacer" xlink:type="simple">ITS</abbrev>, <italic><abbrev xmlns:xlink="http://www.w3.org/1999/xlink" xlink:title="second largest RNA polymerase II subunit" xlink:type="simple">RPB2</abbrev></italic> and <italic><abbrev xmlns:xlink="http://www.w3.org/1999/xlink" xlink:title="translation elongation factor 1-alpha" xlink:type="simple">TEF1</abbrev></italic> regions. <abbrev xmlns:xlink="http://www.w3.org/1999/xlink" xlink:title="Maximum-likelihood" xlink:type="simple">ML</abbrev> bootstrap support (MLBS) values above 70% and Bayesian posterior probability (<abbrev xmlns:xlink="http://www.w3.org/1999/xlink" xlink:title="Bayesian posterior probability" xlink:type="simple">BPP</abbrev>) values above 0.95 are presented at the nodes as MLBS/<abbrev xmlns:xlink="http://www.w3.org/1999/xlink" xlink:title="Bayesian posterior probability" xlink:type="simple">BPP</abbrev>. A hyphen (‘-’) indicates values lower than 70% MLBS or 0.95 <abbrev xmlns:xlink="http://www.w3.org/1999/xlink" xlink:title="Bayesian posterior probability" xlink:type="simple">BPP</abbrev>. The scale bar represents nucleotide substitutions per site. Ex-holotype, ex-neotype, and ex-paratype strains are indicated as H, N, and P, respectively.</p></caption><graphic xmlns:xlink="http://www.w3.org/1999/xlink" xlink:href="imafungus-17-e179372-g002.jpg" id="oo_1557631.jpg" position="float" orientation="portrait" xlink:type="simple"><uri content-type="original_file" xlink:type="simple">https://binary.pensoft.net/fig/1557631</uri></graphic></fig><supplementary-material xmlns:xlink="http://www.w3.org/1999/xlink" id="S1" position="float" orientation="portrait" xlink:type="simple"><object-id content-type="arpha" xlink:type="simple">BB2E2770-7175-5DBB-B942-380C4A6DFEF3</object-id><label>Supplementary material 1</label><caption><p>Additional figures and tables</p></caption><statement content-type="dataType"><label>Data type</label><p>pdf</p></statement><statement content-type="notes"><label>Explanation note</label><p><bold>fig. S1</bold>. Maximum-likelihood (<abbrev xlink:title="Maximum-likelihood" xlink:type="simple">ML</abbrev>) tree of <italic><tp:taxon-name><tp:taxon-name-part taxon-name-part-type="genus" reg="Splanchospora">Splanchospora</tp:taxon-name-part></tp:taxon-name></italic> based on each <abbrev xlink:title="internal transcribed spacer" xlink:type="simple">ITS</abbrev> (A), <italic><abbrev xlink:title="second largest RNA polymerase II subunit" xlink:type="simple">RPB2</abbrev></italic> (B), and <italic><abbrev xlink:title="translation elongation factor 1-alpha" xlink:type="simple">TEF1</abbrev></italic> (C); <bold>table SS1</bold>. Specimens and isolates information of <italic><tp:taxon-name><tp:taxon-name-part taxon-name-part-type="genus" reg="Splanchospora">Splanchospora</tp:taxon-name-part></tp:taxon-name></italic> used in this study; <bold>table SS2</bold>. Primers used to amplify and sequence <abbrev xlink:title="small subunit" xlink:type="simple">SSU</abbrev>, <abbrev xlink:title="internal transcribed spacer" xlink:type="simple">ITS</abbrev>, <abbrev xlink:title="large subunit" xlink:type="simple">LSU</abbrev>, <italic><abbrev xlink:title="second largest RNA polymerase II subunit" xlink:type="simple">RPB2</abbrev></italic>, and <italic><abbrev xlink:title="translation elongation factor 1-alpha" xlink:type="simple">TEF1</abbrev></italic>; <bold>table S3</bold>. Datasets used and statistics resulting from phylogenetic analyses in this study.</p></statement><media xlink:href="imafungus-17-e179372-s001.pdf" mimetype="application" mime-subtype="pdf" position="float" orientation="portrait" id="oo_1557641.pdf" xlink:type="simple"><uri content-type="original_file" xlink:type="simple">https://binary.pensoft.net/file/1557641</uri></media><permissions><license xlink:type="simple"><license-p>This dataset is made available under the Open Database License (<ext-link ext-link-type="uri" xlink:href="http://opendatacommons.org/licenses/odbl/1.0/" xlink:type="simple">http://opendatacommons.org/licenses/odbl/1.0/</ext-link>). The Open Database License (ODbL) is a license agreement intended to allow users to freely share, modify, and use this Dataset while maintaining this same freedom for others, provided that the original source and author(s) are credited.</license-p></license></permissions><attrib specific-use="authors"> Ryuichi Yoshioka, Hermann Voglmayr, Akira Hashimoto, Misato Matsumura, Yoshihiro Kudo, Kazuaki Tanaka</attrib></supplementary-material></tp:treatment-sec></tp:taxon-treatment>
