# Supplementary material for: Revision of the genus Splanchospora (Pleosporales, Neohendersoniaceae)
Source: IMA Fungus. 2026 Mar 9;17:e179372. doi: 10.3897/imafungus.17.179372 (PMC12993480; doi:10.3897/imafungus.17.179372)
Supplement: Supplementary material 2 — SSU alignment dataset used for the first analysis [file imafungus-17-e179372-s002.fas]

>Splanchospora_ampullacea_CBS_116578
AAACTGCGAATGGCTCATTAAATCAGTTATCGTTTATTTGATAGTACCTTACTACTTGGATAACCGTGGTAATTCTAGAGCTAATACATGCTGAAAACCCCAACTTCGGAAGGGGTGTATTTATTAGATAAAAAACCAATGCCC-TTCGGGGCTCCTTGGTGATTCATGATAACTTCTCAGATCGCATGGCCTTGCGCCGGCGACGGTTCATTCAAATTTCTGCCCTATCAACTTTCGATGGTAAGGTATTGGCTTACCATGGTTTCAACGGGTAACGGGGAATTAGGGTTCGA-TCCCGGAGAGGGAGCCTGAGAAACGGCTACCACATCCAAGGAAGGCAGCAGGCGCGC-AAATTACCCAATCCCGATA-CGGGGAGGTAGTGACAATAAATACTGATACAGGGCTCT-TTTGGGTCTTGTAATTGGAATGAGTACAATTTAAACCTCTTAACGAGGAACAA-TTGGAGGGCAAGTCTGGTGCCAGCAGCCGCGGTAATTCCAGCTCCAATAGCGTATATTAAAGTTGTTGCAGTTAAAAAGCTCGTAGTTGAACCTT-GGGCCTGGCTGGCAGGTCCGCCTCACCGCGTGTACTTGTCCGGCCGGGCCTTTCCTTCTGGTGAACCTCATGCCTTTCACTA-GGTGTGTTGGG-GAACCAGGACTTTTACTTTGAAAAAATTAGAGTGTTCAAAGCAGGCCTTTGCTCGAATACGTTAGCATGGAATAATAGAATAGGACG-TGCGGTCCTA-TTTTGTTGGTTTCTAGGACCGCCGTAATGATTAATAGGGACAGTCGGGGGCATCAGTATTCAATTGTCAGAGGTGAAATTCTTGGATTTATTGAAGACTAACTACTGCGAAAGCATTTGCCAAGGATGTTTTCATTAATCAGTGAACGAAAGTTAGGGGATCGAAGACGATCAGATACCGTCGTAGTCTTAACCGTAAACTATGCCGACTGGGGATCGGGCGATGTTTCTATCTTGACTCGCTCGGCACCCT-
>Splanchospora_ampullacea_L20
AAACTGCGAATGGCTCATTAAATCAGTTATCGTTTATTTGATAGTACCTTACTACTTGGATAACCGTGGTAATTCTAGAGCTAATACATGCTGAAAACCCCAACTTCGGAAGGGGTGTATTTATTAGATAAAAAACCAATGCCC-TTCGGGGCTCCTTGGTGATTCATGATAACTTCTCAGATCGCATGGCCTTGCGCCGGCGACGGTTCATTCAAATTTCTGCCCTATCAACTTTCGATGGTAAGGTATTGGCTTACCATGGTTTCAACGGGTAACGGGGAATTAGGGTTCGA-TCCCGGAGAGGGAGCCTGAGAAACGGCTACCACATCCAAGGAAGGCAGCAGGCGCGC-AAATTACCCAATCCCGATA-CGGGGAGGTAGTGACAATAAATACTGATACAGGGCTCT-TTTGGGTCTTGTAATTGGAATGAGTACAATTTAAACCTCTTAACGAGGAACAA-TTGGAGGGCAAGTCTGGTGCCAGCAGCCGCGGTAATTCCAGCTCCAATAGCGTATATTAAAGTTGTTGCAGTTAAAAAGCTCGTAGTTGAACCTT-GGGCCTGGCTGGCAGGTCCGCCTCACCGCGTGTACTTGTCCGGCCGGGCCTTTCCTTCTGGTGAACCTCATGCCTTTCACTA-GGTGTGTTGGG-GAACCAGGACTTTTACTTTGAAAAAATTAGAGTGTTCAAAGCAGGCCTTTGCTCGAATACGTTAGCATGGAATAATAGAATAGGACG-TGCGGTCCTA-TTTTGTTGGTTTCTAGGACCGCCGTAATGATTAATAGGGACAGTCGGGGGCATCAGTATTCAATTGTCAGAGGTGAAATTCTTGGATTTATTGAAGACTAACTACTGCGAAAGCATTTGCCAAGGATGTTTTCATTAATCAGTGAACGAAAGTTAGGGGATCGAAGACGATCAGATACCGTCGTAGTCTTAACCGTAAACTATGCCGACTGGGGATCGGGCGATGTTTCTATCTTGACTCGCTCGGCACCCT-
>Splanchospora_ampullacea_L39
-------------------------------------------------------------------------------------------------------------------------------------------------------------------------------------------------------------------------------------------------------------------------------------------------------------------------------------------------------------------------------------------------------------------------------------------------------------------------------------------------------------------------------------------------------------------------------------------------------------------------------------------------------------------------------------------------------------------------------------------------------------------------------------------------------------------------------------------------------------------------------------------------------------------------------------------------------------------------------------------------------------------------------------------------
>Splanchospora_ampullacea_L104
-------------------------------------------------------------------------------------------------------------------------------------------------------------------------------------------------------------------------------------------------------------------------------------------------------------------------------------------------------------------------------------------------------------------------------------------------------------------------------------------------------------------------------------------------------------------------------------------------------------------------------------------------------------------------------------------------------------------------------------------------------------------------------------------------------------------------------------------------------------------------------------------------------------------------------------------------------------------------------------------------------------------------------------------------
>Splanchospora_ampullacea_L179
-------------------------------------------------------------------------------------------------------------------------------------------------------------------------------------------------------------------------------------------------------------------------------------------------------------------------------------------------------------------------------------------------------------------------------------------------------------------------------------------------------------------------------------------------------------------------------------------------------------------------------------------------------------------------------------------------------------------------------------------------------------------------------------------------------------------------------------------------------------------------------------------------------------------------------------------------------------------------------------------------------------------------------------------------
>Splanchospora_fulviconidia_RY_69
AAACTGCGAATGGCTCATTAAATCAGTTATCGTTTATTTGATAGTACCTTACTACTTGGATAACCGTGGTAATTCTAGAGCTAATACATGCTGAAAACCCCAACTTCGGAAGGGGTGTATTTATTAGATAAAAAACCAATGCCC-TTCGGGGCTCCTTGGTGATTCATGATAACTTCTCAGATCGCATGGCCTTGCGCCGGCGACGGTTCATTCAAATTTCTGCCCTATCAACTTTCGATGGTAAGGTATTGGCTTACCATGGTTTCAACGGGTAACGGGGAATTAGGGTTCGA-TCCCGGAGAGGGAGCCTGAGAAACGGCTACCACATCCAAGGAAGGCAGCAGGCGCGC-AAATTACCCAATCCCGATA-CGGGGAGGTAGTGACAATAAATACTGATACAGGGCTCT-TTTGGGTCTTGTAATTGGAATGAGTACAATTTAAACCTCTTAACGAGGAACAA-TTGGAGGGCAAGTCTGGTGCCAGCAGCCGCGGTAATTCCAGCTCCAATAGCGTATATTAAAGTTGTTGCAGTTAAAAAGCTCGTAGTTGAACCTG-AGACCTGGCTGGCAGGTCCGCCTCACCGCGTGTACTTGTCCGGCCGGGCC-TTCCTTCTGGTGAACCTCATGCCTTTCACTA-GGCGTGTTGGACTCACCAGGAATTTTACTTTGAAAAAATTAGAGTGTTCAAAGCAGGCCTTTGCTCGAATACGTTAGCATGGAATAATAGAATAGGACG-TGCGGTCCTA-TTTTGTTGGTTTCTAGGACCGCCGTAATGATTAATAGGGACAGTCGGGGGCATCAGTATTCAATTGTCAGAGGTGAAATTCTTGGATTTATTGAAGACTAACTACTGCGAAAGCATTTGCCAAGGATGTTTTCATTAATCAGTGAACGAAAGTTAGGGGATCGAAGACGATCAGATACCGTCGTAGTCTTAACCGTAAACTATGCCGACTGGGGATCGGGCGATGTTTCTATCTTGACTCGCTCGGCACCCT-
>Splanchospora_fulviconidia_RY_71
AAACTGCGAATGGCTCATTAAATCAGTTATCGTTTATTTGATAGTACCTTACTACTTGGATAACCGTGGTAATTCTAGAGCTAATACATGCTGAAAACCCCAACTTCGGAAGGGGTGTATTTATTAGATAAAAAACCAATGCCC-TTCGGGGCTCCTTGGTGATTCATGATAACTTCTCAGATCGCATGGCCTTGCGCCGGCGACGGTTCATTCAAATTTCTGCCCTATCAACTTTCGATGGTAAGGTATTGGCTTACCATGGTTTCAACGGGTAACGGGGAATTAGGGTTCGA-TCCCGGAGAGGGAGCCTGAGAAACGGCTACCACATCCAAGGAAGGCAGCAGGCGCGC-AAATTACCCAATCCCGATA-CGGGGAGGTAGTGACAATAAATACTGATACAGGGCTCT-TTTGGGTCTTGTAATTGGAATGAGTACAATTTAAACCTCTTAACGAGGAACAA-TTGGAGGGCAAGTCTGGTGCCAGCAGCCGCGGTAATTCCAGCTCCAATAGCGTATATTAAAGTTGTTGCAGTTAAAAAGCTCGTAGTTGAACCTG-AGACCTGGCTGGCAGGTCCGCCTCACCGCGTGTACTTGTCCGGCCGGGCC-TTCCTTCTGGTGAACCTCATGCCTTTCACTA-GGCGTGTTGGACTCACCAGGAATTTTACTTTGAAAAAATTAGAGTGTTCAAAGCAGGCCTTTGCTCGAATACGTTAGCATGGAATAATAGAATAGGACG-TGCGGTCCTA-TTTTGTTGGTTTCTAGGACCGCCGTAATGATTAATAGGGACAGTCGGGGGCATCAGTATTCAATTGTCAGAGGTGAAATTCTTGGATTTATTGAAGACTAACTACTGCGAAAGCATTTGCCAAGGATGTTTTCATTAATCAGTGAACGAAAGTTAGGGGATCGAAGACGATCAGATACCGTCGTAGTCTTAACCGTAAACTATGCCGACTGGGGATCGGGCGATGTTTCTATCTTGACTCGCTCGGCACCCT-
>Splanchospora_fulviconidia_RY_73
AAACTGCGAATGGCTCATTAAATCAGTTATCGTTTATTTGATAGTACCTTACTACTTGGATAACCGTGGTAATTCTAGAGCTAATACATGCTGAAAACCCCAACTTCGGAAGGGGTGTATTTATTAGATAAAAAACCAATGCCC-TTCGGGGCTCCTTGGTGATTCATGATAACTTCTCAGATCGCATGGCCTTGCGCCGGCGACGGTTCATTCAAATTTCTGCCCTATCAACTTTCGATGGTAAGGTATTGGCTTACCATGGTTTCAACGGGTAACGGGGAATTAGGGTTCGA-TCCCGGAGAGGGAGCCTGAGAAACGGCTACCACATCCAAGGAAGGCAGCAGGCGCGC-AAATTACCCAATCCCGATA-CGGGGAGGTAGTGACAATAAATACTGATACAGGGCTCT-TTTGGGTCTTGTAATTGGAATGAGTACAATTTAAACCTCTTAACGAGGAACAA-TTGGAGGGCAAGTCTGGTGCCAGCAGCCGCGGTAATTCCAGCTCCAATAGCGTATATTAAAGTTGTTGCAGTTAAAAAGCTCGTAGTTGAACCTG-AGACCTGGCTGGCAGGTCCGCCTCACCGCGTGTACTTGTCCGGCCGGGCC-TTCCTTCTGGTGAACCTCATGCCTTTCACTA-GGCGTGTTGGACTCACCAGGAATTTTACTTTGAAAAAATTAGAGTGTTCAAAGCAGGCCTTTGCTCGAATACGTTAGCATGGAATAATAGAATAGGACG-TGCGGTCCTA-TTTTGTTGGTTTCTAGGACCGCCGTAATGATTAATAGGGACAGTCGGGGGCATCAGTATTCAATTGTCAGAGGTGAAATTCTTGGATTTATTGAAGACTAACTACTGCGAAAGCATTTGCCAAGGATGTTTTCATTAATCAGTGAACGAAAGTTAGGGGATCGAAGACGATCAGATACCGTCGTAGTCTTAACCGTAAACTATGCCGACTGGGGATCGGGCGATGTTTCTATCTTGACTCGCTCGGCACCCT-
>Splanchospora_fulviconidia_RY_91
AAACTGCGAATGGCTCATTAAATCAGTTATCGTTTATTTGATAGTACCTTACTACTTGGATAACCGTGGTAATTCTAGAGCTAATACATGCTGAAAACCCCAACTTCGGAAGGGGTGTATTTATTAGATAAAAAACCAATGCCC-TTCGGGGCTCCTTGGTGATTCATGATAACTTCTCAGATCGCATGGCCTTGCGCCGGCGACGGTTCATTCAAATTTCTGCCCTATCAACTTTCGATGGTAAGGTATTGGCTTACCATGGTTTCAACGGGTAACGGGGAATTAGGGTTCGA-TCCCGGAGAGGGAGCCTGAGAAACGGCTACCACATCCAAGGAAGGCAGCAGGCGCGC-AAATTACCCAATCCCGATA-CGGGGAGGTAGTGACAATAAATACTGATACAGGGCTCT-TTTGGGTCTTGTAATTGGAATGAGTACAATTTAAACCTCTTAACGAGGAACAA-TTGGAGGGCAAGTCTGGTGCCAGCAGCCGCGGTAATTCCAGCTCCAATAGCGTATATTAAAGTTGTTGCAGTTAAAAAGCTCGTAGTTGAACCTG-AGACCTGGCTGGCAGGTCCGCCTCACCGCGTGTACTTGTCCGGCCGGGCC-TTCCTTCTGGTGAACCTCATGCCTTTCACTA-GGCGTGTTGGACTCACCAGGAATTTTACTTTGAAAAAATTAGAGTGTTCAAAGCAGGCCTTTGCTCGAATACGTTAGCATGGAATAATAGAATAGGACG-TGCGGTCCTA-TTTTGTTGGTTTCTAGGACCGCCGTAATGATTAATAGGGACAGTCGGGGGCATCAGTATTCAATTGTCAGAGGTGAAATTCTTGGATTTATTGAAGACTAACTACTGCGAAAGCATTTGCCAAGGATGTTTTCATTAATCAGTGAACGAAAGTTAGGGGATCGAAGACGATCAGATACCGTCGTAGTCTTAACCGTAAACTATGCCGACTGGGGATCGGGCGATGTTTCTATCTTGACTCGCTCGGCACCCT-
>Splanchospora_fulviconidia_RY_92
AAACTGCGAATGGCTCATTAAATCAGTTATCGTTTATTTGATAGTACCTTACTACTTGGATAACCGTGGTAATTCTAGAGCTAATACATGCTGAAAACCCCAACTTCGGAAGGGGTGTATTTATTAGATAAAAAACCAATGCCC-TTCGGGGCTCCTTGGTGATTCATGATAACTTCTCAGATCGCATGGCCTTGCGCCGGCGACGGTTCATTCAAATTTCTGCCCTATCAACTTTCGATGGTAAGGTATTGGCTTACCATGGTTTCAACGGGTAACGGGGAATTAGGGTTCGA-TCCCGGAGAGGGAGCCTGAGAAACGGCTACCACATCCAAGGAAGGCAGCAGGCGCGC-AAATTACCCAATCCCGATA-CGGGGAGGTAGTGACAATAAATACTGATACAGGGCTCT-TTTGGGTCTTGTAATTGGAATGAGTACAATTTAAACCTCTTAACGAGGAACAA-TTGGAGGGCAAGTCTGGTGCCAGCAGCCGCGGTAATTCCAGCTCCAATAGCGTATATTAAAGTTGTTGCAGTTAAAAAGCTCGTAGTTGAACCTG-AGACCTGGCTGGCAGGTCCGCCTCACCGCGTGTACTTGTCCGGCCGGGCC-TTCCTTCTGGTGAACCTCATGCCTTTCACTA-GGCGTGTTGGACTCACCAGGAATTTTACTTTGAAAAAATTAGAGTGTTCAAAGCAGGCCTTTGCTCGAATACGTTAGCATGGAATAATAGAATAGGACG-TGCGGTCCTA-TTTTGTTGGTTTCTAGGACCGCCGTAATGATTAATAGGGACAGTCGGGGGCATCAGTATTCAATTGTCAGAGGTGAAATTCTTGGATTTATTGAAGACTAACTACTGCGAAAGCATTTGCCAAGGATGTTTTCATTAATCAGTGAACGAAAGTTAGGGGATCGAAGACGATCAGATACCGTCGTAGTCTTAACCGTAAACTATGCCGACTGGGGATCGGGCGATGTTTCTATCTTGACTCGCTCGGCACCCT-
>Splanchospora_fulviconidia_RY_112
AAACTGCGAATGGCTCATTAAATCAGTTATCGTTTATTTGATAGTACCTTACTACTTGGATAACCGTGGTAATTCTAGAGCTAATACATGCTGAAAACCCCAACTTCGGAAGGGGTGTATTTATTAGATAAAAAACCAATGCCC-TTCGGGGCTCCTTGGTGATTCATGATAACTTCTCAGATCGCATGGCCTTGCGCCGGCGACGGTTCATTCAAATTTCTGCCCTATCAACTTTCGATGGTAAGGTATTGGCTTACCATGGTTTCAACGGGTAACGGGGAATTAGGGTTCGA-TCCCGGAGAGGGAGCCTGAGAAACGGCTACCACATCCAAGGAAGGCAGCAGGCGCGC-AAATTACCCAATCCCGATA-CGGGGAGGTAGTGACAATAAATACTGATACAGGGCTCT-TTTGGGTCTTGTAATTGGAATGAGTACAATTTAAACCTCTTAACGAGGAACAA-TTGGAGGGCAAGTCTGGTGCCAGCAGCCGCGGTAATTCCAGCTCCAATAGCGTATATTAAAGTTGTTGCAGTTAAAAAGCTCGTAGTTGAACCTG-AGACCTGGCTGGCAGGTCCGCCTCACCGCGTGTACTTGTCCGGCCGGGCC-TTCCTTCTGGTGAACCTCATGCCTTTCACTA-GGCGTGTTGGACTCACCAGGAATTTTACTTTGAAAAAATTAGAGTGTTCAAAGCAGGCCTTTGCTCGAATACGTTAGCATGGAATAATAGAATAGGACG-TGCGGTCCTA-TTTTGTTGGTTTCTAGGACCGCCGTAATGATTAATAGGGACAGTCGGGGGCATCAGTATTCAATTGTCAGAGGTGAAATTCTTGGATTTATTGAAGACTAACTACTGCGAAAGCATTTGCCAAGGATGTTTTCATTAATCAGTGAACGAAAGTTAGGGGATCGAAGACGATCAGATACCGTCGTAGTCTTAACCGTAAACTATGCCGACTGGGGATCGGGCGATGTTTCTATCTTGACTCGCTCGGCACCCT-
>Splanchospora_microspora_KT_2905
AAACTGCGAATGGCTCATTAAATCAGTTATCGTTTATTTGATAGTACCTTACTACTTGGATAACCGTGGTAATTCTAGAGCTAATACATGCTGAAAACCCCAACTTCGGAAGGGGTGTATTTATTAGATAAAAAACCAATGCCC-TTCGGGGCTCCTTGGTGATTCATGATAACTTCTCAGATCGCATGGCCTTGCGCCGGCGACGGTTCATTCAAATTTCTGCCCTATCAACTTTCGATGGTAAGGTATTGGCTTACCATGGTTTCAACGGGTAACGGGGAATTAGGGTTCGA-TCCCGGAGAGGGAGCCTGAGAAACGGCTACCACATCCAAGGAAGGCAGCAGGCGCGC-AAATTACCCAATCCCGATA-CGGGGAGGTAGTGACAATAAATACTGATACAGGGCTCT-TTTGGGTCTTGTAATTGGAATGAGTACAATTTAAACCTCTTAACGAGGAACAA-TTGGAGGGCAAGTCTGGTGCCAGCAGCCGCGGTAATTCCAGCTCCAATAGCGTATATTAAAGTTGTTGCAGTTAAAAAGCTCGTAGTTGAACCTT-GGGCCTGGCTGGCAGGTCCGCCTCACCGCGTGTACTTGTCCGGCCGGGCCTTTCCTTCTGGTGAACCTCATGCCTTTCACTA-GGTGTGTTGGG-GAACCAGGACTTTTACTTTGAAAAAATTAGAGTGTTCAAAGCAGGCCTTTGCTCGAATACGTTAGCATGGAATAATAGAATAGGACG-TGCGGTCCTA-TTTTGTTGGTTTCTAGGACCGCCGTAATGATTAATAGGGACAGTCGGGGGCATCAGTATTCAATTGTCAGAGGTGAAATTCTTGGATTTATTGAAGACTAACTACTGCGAAAGCATTTGCCAAGGATGTTTTCATTAATCAGTGAACGAAAGTTAGGGGATCGAAGACGATCAGATACCGTCGTAGTCTTAACCGTAAACTATGCCGACTGGGGATCGGGCGATGTTTCTATCTTGACTCGCTCGGCACCCT-
>Splanchospora_microspora_KT_2906
AAACTGCGAATGGCTCATTAAATCAGTTATCGTTTATTTGATAGTACCTTACTACTTGGATAACCGTGGTAATTCTAGAGCTAATACATGCTGAAAACCCCAACTTCGGAAGGGGTGTATTTATTAGATAAAAAACCAATGCCC-TTCGGGGCTCCTTGGTGATTCATGATAACTTCTCAGATCGCATGGCCTTGCGCCGGCGACGGTTCATTCAAATTTCTGCCCTATCAACTTTCGATGGTAAGGTATTGGCTTACCATGGTTTCAACGGGTAACGGGGAATTAGGGTTCGA-TCCCGGAGAGGGAGCCTGAGAAACGGCTACCACATCCAAGGAAGGCAGCAGGCGCGC-AAATTACCCAATCCCGATA-CGGGGAGGTAGTGACAATAAATACTGATACAGGGCTCT-TTTGGGTCTTGTAATTGGAATGAGTACAATTTAAACCTCTTAACGAGGAACAA-TTGGAGGGCAAGTCTGGTGCCAGCAGCCGCGGTAATTCCAGCTCCAATAGCGTATATTAAAGTTGTTGCAGTTAAAAAGCTCGTAGTTGAACCTT-GGGCCTGGCTGGCAGGTCCGCCTCACCGCGTGTACTTGTCCGGCCGGGCCTTTCCTTCTGGTGAACCTCATGCCTTTCACTA-GGTGTGTTGGG-GAACCAGGACTTTTACTTTGAAAAAATTAGAGTGTTCAAAGCAGGCCTTTGCTCGAATACGTTAGCATGGAATAATAGAATAGGACG-TGCGGTCCTA-TTTTGTTGGTTTCTAGGACCGCCGTAATGATTAATAGGGACAGTCGGGGGCATCAGTATTCAATTGTCAGAGGTGAAATTCTTGGATTTATTGAAGACTAACTACTGCGAAAGCATTTGCCAAGGATGTTTTCATTAATCAGTGAACGAAAGTTAGGGGATCGAAGACGATCAGATACCGTCGTAGTCTTAACCGTAAACTATGCCGACTGGGGATCGGGCGATGTTTCTATCTTGACTCGCTCGGCACCCT-
>Splanchospora_oblongiconidia_AH_478
AAACTGCGAATGGCTCATTAAATCAGTTATCGTTTATTTGATAGTACCTTACTACTTGGATAACCGTGGTAATTCTAGAGCTAATACATGCTGAAAACCCCAACTTCGGAAGGGGTGTATTTATTAGATAAAAAACCAATGCCC-TTCGGGGCTCCTTGGTGATTCATGATAACTTCTCAGATCGCATGGCCTTGCGCCGGCGACGGTTCATTCAAATTTCTGCCCTATCAACTTTCGATGGTAAGGTATTGGCTTACCATGGTTTCAACGGGTAACGGGGAATTAGGGTTCGA-TCCCGGAGAGGGAGCCTGAGAAACGGCTACCACATCCAAGGAAGGCAGCAGGCGCGC-AAATTACCCAATCCCGATA-CGGGGAGGTAGTGACAATAAATACTGATACAGGGCTCT-TTTGGGTCTTGTAATTGGAATGAGTACAATTTAAACCTCTTAACGAGGAACAA-TTGGAGGGCAAGTCTGGTGCCAGCAGCCGCGGTAATTCCAGCTCCAATAGCGTATATTAAAGTTGTTGCAGTTAAAAAGCTCGTAGTTGAACCTT-GGGCCTGGCTGGCAGGTCCGCCTCACCGCGTGTACTTGTCCGGCCGGGCCTTTCCTTCTGGTGAACCTCATGCCTTTCACTA-GGTGTGTTGGG-GAACCAGGACTTTTACTTTGAAAAAATTAGAGTGTTCAAAGCAGGCCTTTGCTCGAATACGTTAGCATGGAATAATAGAATAGGACG-TGCGGTCCTA-TTTTGTTGGTTTCTAGGACCGCCGTAATGATTAATAGGGACAGTCGGGGGCATCAGTATTCAATTGTCAGAGGTGAAATTCTTGGATTTATTGAAGACTAACTACTGCGAAAGCATTTGCCAAGGATGTTTTCATTAATCAGTGAACGAAAGTTAGGGGATCGAAGACGATCAGATACCGTCGTAGTCTTAACCGTAAACTATGCCGACTGGGGATCGGGCGATGTTTCTATCTTGACTCGCTCGGCACCCT-
>Splanchospora_oblongiconidia_KT_3610
AAACTGCGAATGGCTCATTAAATCAGTTATCGTTTATTTGATAGTACCTTACTACTTGGATAACCGTGGTAATTCTAGAGCTAATACATGCTGAAAACCCCAACTTCGGAAGGGGTGTATTTATTAGATAAAAAACCAATGCCC-TTCGGGGCTCCTTGGTGATTCATGATAACTTCTCAGATCGCATGGCCTTGCGCCGGCGACGGTTCATTCAAATTTCTGCCCTATCAACTTTCGATGGTAAGGTATTGGCTTACCATGGTTTCAACGGGTAACGGGGAATTAGGGTTCGA-TCCCGGAGAGGGAGCCTGAGAAACGGCTACCACATCCAAGGAAGGCAGCAGGCGCGC-AAATTACCCAATCCCGATA-CGGGGAGGTAGTGACAATAAATACTGATACAGGGCTCT-TTTGGGTCTTGTAATTGGAATGAGTACAATTTAAACCTCTTAACGAGGAACAA-TTGGAGGGCAAGTCTGGTGCCAGCAGCCGCGGTAATTCCAGCTCCAATAGCGTATATTAAAGTTGTTGCAGTTAAAAAGCTCGTAGTTGAACCTT-GGGCCTGGCTGGCAGGTCCGCCTCACCGCGTGTACTTGTCCGGCCGGGCCTTTCCTTCTGGTGAACCTCATGCCTTTCACTA-GGTGTGTTGGG-GAACCAGGACTTTTACTTTGAAAAAATTAGAGTGTTCAAAGCAGGCCTTTGCTCGAATACGTTAGCATGGAATAATAGAATAGGACG-TGCGGTCCTA-TTTTGTTGGTTTCTAGGACCGCCGTAATGATTAATAGGGACAGTCGGGGGCATCAGTATTCAATTGTCAGAGGTGAAATTCTTGGATTTATTGAAGACTAACTACTGCGAAAGCATTTGCCAAGGATGTTTTCATTAATCAGTGAACGAAAGTTAGGGGATCGAAGACGATCAGATACCGTCGTAGTCTTAACCGTAAACTATGCCGACTGGGGATCGGGCGATGTTTCTATCTTGACTCGCTCGGCACCCT-
>Splanchospora_oblongiconidia_RY_83
AAACTGCGAATGGCTCATTAAATCAGTTATCGTTTATTTGATAGTACCTTACTACTTGGATAACCGTGGTAATTCTAGAGCTAATACATGCTGAAAACCCCAACTTCGGAAGGGGTGTATTTATTAGATAAAAAACCAATGCCC-TTCGGGGCTCCTTGGTGATTCATGATAACTTCTCAGATCGCATGGCCTTGCGCCGGCGACGGTTCATTCAAATTTCTGCCCTATCAACTTTCGATGGTAAGGTATTGGCTTACCATGGTTTCAACGGGTAACGGGGAATTAGGGTTCGA-TCCCGGAGAGGGAGCCTGAGAAACGGCTACCACATCCAAGGAAGGCAGCAGGCGCGC-AAATTACCCAATCCCGATA-CGGGGAGGTAGTGACAATAAATACTGATACAGGGCTCT-TTTGGGTCTTGTAATTGGAATGAGTACAATTTAAACCTCTTAACGAGGAACAA-TTGGAGGGCAAGTCTGGTGCCAGCAGCCGCGGTAATTCCAGCTCCAATAGCGTATATTAAAGTTGTTGCAGTTAAAAAGCTCGTAGTTGAACCTT-GGGCCTGGCTGGCAGGTCCGCCTCACCGCGTGTACTTGTCCGGCCGGGCCTTTCCTTCTGGTGAACCTCATGCCTTTCACTA-GGTGTGTTGGG-GAACCAGGACTTTTACTTTGAAAAAATTAGAGTGTTCAAAGCAGGCCTTTGCTCGAATACGTTAGCATGGAATAATAGAATAGGACG-TGCGGTCCTA-TTTTGTTGGTTTCTAGGACCGCCGTAATGATTAATAGGGACAGTCGGGGGCATCAGTATTCAATTGTCAGAGGTGAAATTCTTGGATTTATTGAAGACTAACTACTGCGAAAGCATTTGCCAAGGATGTTTTCATTAATCAGTGAACGAAAGTTAGGGGATCGAAGACGATCAGATACCGTCGTAGTCTTAACCGTAAACTATGCCGACTGGGGATCGGGCGATGTTTCTATCTTGACTCGCTCGGCACCCT-
>Splanchospora_pseudomicrospora_KT_3680
AAACTGCGAATGGCTCATTAAATCAGTTATCGTTTATTTGATAGTACCTTACTACTTGGATAACCGTGGTAATTCTAGAGCTAATACATGCTGAAAACCCCAACTTCGGAAGGGGTGTATTTATTAGATAAAAAACCAATGCCC-TTCGGGGCTCCTTGGTGATTCATGATAACTTCTCAGATCGCATGGCCTTGCGCCGGCGACGGTTCATTCAAATTTCTGCCCTATCAACTTTCGATGGTAAGGTATTGGCTTACCATGGTTTCAACGGGTAACGGGGAATTAGGGTTCGA-TCCCGGAGAGGGAGCCTGAGAAACGGCTACCACATCCAAGGAAGGCAGCAGGCGCGC-AAATTACCCAATCCCGATA-CGGGGAGGTAGTGACAATAAATACTGATACAGGGCTCT-TTTGGGTCTTGTAATTGGAATGAGTACAATTTAAACCTCTTAACGAGGAACAA-TTGGAGGGCAAGTCTGGTGCCAGCAGCCGCGGTAATTCCAGCTCCAATAGCGTATATTAAAGTTGTTGCAGTTAAAAAGCTCGTAGTTGAACCTT-GGGCCTGGCTGGCAGGTCCGCCTCACCGCGTGTACTTGTCCGGCCGGGCCTTTCCTTCTGGTGAACCTCATGCCTTTCACTA-GGTGTGTTGGG-GAACCAGGACTTTTACTTTGAAAAAATTAGAGTGTTCAAAGCAGGCCTTTGCTCGAATACGTTAGCATGGAATAATAGAATAGGACG-TGCGGTCCTA-TTTTGTTGGTTTCTAGGACCGCCGTAATGATTAATAGGGACAGTCGGGGGCATCAGTATTCAATTGTCAGAGGTGAAATTCTTGGATTTATTGAAGACTAACTACTGCGAAAGCATTTGCCAAGGATGTTTTCATTAATCAGTGAACGAAAGTTAGGGGATCGAAGACGATCAGATACCGTCGTAGTCTTAACCGTAAACTATGCCGACTGGGGATCGGGCGATGTTTCTATCTTGACTCGCTCGGCACCCT-
>Splanchospora_pseudomicrospora_KT_3681
AAACTGCGAATGGCTCATTAAATCAGTTATCGTTTATTTGATAGTACCTTACTACTTGGATAACCGTGGTAATTCTAGAGCTAATACATGCTGAAAACCCCAACTTCGGAAGGGGTGTATTTATTAGATAAAAAACCAATGCCC-TTCGGGGCTCCTTGGTGATTCATGATAACTTCTCAGATCGCATGGCCTTGCGCCGGCGACGGTTCATTCAAATTTCTGCCCTATCAACTTTCGATGGTAAGGTATTGGCTTACCATGGTTTCAACGGGTAACGGGGAATTAGGGTTCGA-TCCCGGAGAGGGAGCCTGAGAAACGGCTACCACATCCAAGGAAGGCAGCAGGCGCGC-AAATTACCCAATCCCGATA-CGGGGAGGTAGTGACAATAAATACTGATACAGGGCTCT-TTTGGGTCTTGTAATTGGAATGAGTACAATTTAAACCTCTTAACGAGGAACAA-TTGGAGGGCAAGTCTGGTGCCAGCAGCCGCGGTAATTCCAGCTCCAATAGCGTATATTAAAGTTGTTGCAGTTAAAAAGCTCGTAGTTGAACCTT-GGGCCTGGCTGGCAGGTCCGCCTCACCGCGTGTACTTGTCCGGCCGGGCCTTTCCTTCTGGTGAACCTCATGCCTTTCACTA-GGTGTGTTGGG-GAACCAGGACTTTTACTTTGAAAAAATTAGAGTGTTCAAAGCAGGCCTTTGCTCGAATACGTTAGCATGGAATAATAGAATAGGACG-TGCGGTCCTA-TTTTGTTGGTTTCTAGGACCGCCGTAATGATTAATAGGGACAGTCGGGGGCATCAGTATTCAATTGTCAGAGGTGAAATTCTTGGATTTATTGAAGACTAACTACTGCGAAAGCATTTGCCAAGGATGTTTTCATTAATCAGTGAACGAAAGTTAGGGGATCGAAGACGATCAGATACCGTCGTAGTCTTAACCGTAAACTATGCCGACTGGGGATCGGGCGATGTTTCTATCTTGACTCGCTCGGCACCCT-
>Splanchospora_pseudomicrospora_KT_4246
AAACTGCGAATGGCTCATTAAATCAGTTATCGTTTATTTGATAGTACCTTACTACTTGGATAACCGTGGTAATTCTAGAGCTAATACATGCTGAAAACCCCAACTTCGGAAGGGGTGTATTTATTAGATAAAAAACCAATGCCC-TTCGGGGCTCCTTGGTGATTCATGATAACTTCTCAGATCGCATGGCCTTGCGCCGGCGACGGTTCATTCAAATTTCTGCCCTATCAACTTTCGATGGTAAGGTATTGGCTTACCATGGTTTCAACGGGTAACGGGGAATTAGGGTTCGA-TCCCGGAGAGGGAGCCTGAGAAACGGCTACCACATCCAAGGAAGGCAGCAGGCGCGC-AAATTACCCAATCCCGATA-CGGGGAGGTAGTGACAATAAATACTGATACAGGGCTCT-TTTGGGTCTTGTAATTGGAATGAGTACAATTTAAACCTCTTAACGAGGAACAA-TTGGAGGGCAAGTCTGGTGCCAGCAGCCGCGGTAATTCCAGCTCCAATAGCGTATATTAAAGTTGTTGCAGTTAAAAAGCTCGTAGTTGAACCTT-GGGCCTGGCTGGCAGGTCCGCCTCACCGCGTGTACTTGTCCGGCCGGGCCTTTCCTTCTGGTGAACCTCATGCCTTTCACTA-GGTGTGTTGGG-GAACCAGGACTTTTACTTTGAAAAAATTAGAGTGTTCAAAGCAGGCCTTTGCTCGAATACGTTAGCATGGAATAATAGAATAGGACG-TGCGGTCCTA-TTTTGTTGGTTTCTAGGACCGCCGTAATGATTAATAGGGACAGTCGGGGGCATCAGTATTCAATTGTCAGAGGTGAAATTCTTGGATTTATTGAAGACTAACTACTGCGAAAGCATTTGCCAAGGATGTTTTCATTAATCAGTGAACGAAAGTTAGGGGATCGAAGACGATCAGATACCGTCGTAGTCTTAACCGTAAACTATGCCGACTGGGGATCGGGCGATGTTTCTATCTTGACTCGCTCGGCACCCT-
>Splanchospora_pseudomicrospora_KT_4247
AAACTGCGAATGGCTCATTAAATCAGTTATCGTTTATTTGATAGTACCTTACTACTTGGATAACCGTGGTAATTCTAGAGCTAATACATGCTGAAAACCCCAACTTCGGAAGGGGTGTATTTATTAGATAAAAAACCAATGCCC-TTCGGGGCTCCTTGGTGATTCATGATAACTTCTCAGATCGCATGGCCTTGCGCCGGCGACGGTTCATTCAAATTTCTGCCCTATCAACTTTCGATGGTAAGGTATTGGCTTACCATGGTTTCAACGGGTAACGGGGAATTAGGGTTCGA-TCCCGGAGAGGGAGCCTGAGAAACGGCTACCACATCCAAGGAAGGCAGCAGGCGCGC-AAATTACCCAATCCCGATA-CGGGGAGGTAGTGACAATAAATACTGATACAGGGCTCT-TTTGGGTCTTGTAATTGGAATGAGTACAATTTAAACCTCTTAACGAGGAACAA-TTGGAGGGCAAGTCTGGTGCCAGCAGCCGCGGTAATTCCAGCTCCAATAGCGTATATTAAAGTTGTTGCAGTTAAAAAGCTCGTAGTTGAACCTT-GGGCCTGGCTGGCAGGTCCGCCTCACCGCGTGTACTTGTCCGGCCGGGCCTTTCCTTCTGGTGAACCTCATGCCTTTCACTA-GGTGTGTTGGG-GAACCAGGACTTTTACTTTGAAAAAATTAGAGTGTTCAAAGCAGGCCTTTGCTCGAATACGTTAGCATGGAATAATAGAATAGGACG-TGCGGTCCTA-TTTTGTTGGTTTCTAGGACCGCCGTAATGATTAATAGGGACAGTCGGGGGCATCAGTATTCAATTGTCAGAGGTGAAATTCTTGGATTTATTGAAGACTAACTACTGCGAAAGCATTTGCCAAGGATGTTTTCATTAATCAGTGAACGAAAGTTAGGGGATCGAAGACGATCAGATACCGTCGTAGTCTTAACCGTAAACTATGCCGACTGGGGATCGGGCGATGTTTCTATCTTGACTCGCTCGGCACCCT-
>Splanchospora_pseudomicrospora_KT_4283
AAACTGCGAATGGCTCATTAAATCAGTTATCGTTTATTTGATAGTACCTTACTACTTGGATAACCGTGGTAATTCTAGAGCTAATACATGCTGAAAACCCCAACTTCGGAAGGGGTGTATTTATTAGATAAAAAACCAATGCCC-TTCGGGGCTCCTTGGTGATTCATGATAACTTCTCAGATCGCATGGCCTTGCGCCGGCGACGGTTCATTCAAATTTCTGCCCTATCAACTTTCGATGGTAAGGTATTGGCTTACCATGGTTTCAACGGGTAACGGGGAATTAGGGTTCGA-TCCCGGAGAGGGAGCCTGAGAAACGGCTACCACATCCAAGGAAGGCAGCAGGCGCGC-AAATTACCCAATCCCGATA-CGGGGAGGTAGTGACAATAAATACTGATACAGGGCTCT-TTTGGGTCTTGTAATTGGAATGAGTACAATTTAAACCTCTTAACGAGGAACAA-TTGGAGGGCAAGTCTGGTGCCAGCAGCCGCGGTAATTCCAGCTCCAATAGCGTATATTAAAGTTGTTGCAGTTAAAAAGCTCGTAGTTGAACCTT-GGGCCTGGCTGGCAGGTCCGCCTCACCGCGTGTACTTGTCCGGCCGGGCCTTTCCTTCTGGTGAACCTCATGCCTTTCACTA-GGTGTGTTGGG-GAACCAGGACTTTTACTTTGAAAAAATTAGAGTGTTCAAAGCAGGCCTTTGCTCGAATACGTTAGCATGGAATAATAGAATAGGACG-TGCGGTCCTA-TTTTGTTGGTTTCTAGGACCGCCGTAATGATTAATAGGGACAGTCGGGGGCATCAGTATTCAATTGTCAGAGGTGAAATTCTTGGATTTATTGAAGACTAACTACTGCGAAAGCATTTGCCAAGGATGTTTTCATTAATCAGTGAACGAAAGTTAGGGGATCGAAGACGATCAGATACCGTCGTAGTCTTAACCGTAAACTATGCCGACTGGGGATCGGGCGATGTTTCTATCTTGACTCGCTCGGCACCCT-
>Splanchospora_pseudomicrospora_KT_4324
AAACTGCGAATGGCTCATTAAATCAGTTATCGTTTATTTGATAGTACCTTACTACTTGGATAACCGTGGTAATTCTAGAGCTAATACATGCTGAAAACCCCAACTTCGGAAGGGGTGTATTTATTAGATAAAAAACCAATGCCC-TTCGGGGCTCCTTGGTGATTCATGATAACTTCTCAGATCGCATGGCCTTGCGCCGGCGACGGTTCATTCAAATTTCTGCCCTATCAACTTTCGATGGTAAGGTATTGGCTTACCATGGTTTCAACGGGTAACGGGGAATTAGGGTTCGA-TCCCGGAGAGGGAGCCTGAGAAACGGCTACCACATCCAAGGAAGGCAGCAGGCGCGC-AAATTACCCAATCCCGATA-CGGGGAGGTAGTGACAATAAATACTGATACAGGGCTCT-TTTGGGTCTTGTAATTGGAATGAGTACAATTTAAACCTCTTAACGAGGAACAA-TTGGAGGGCAAGTCTGGTGCCAGCAGCCGCGGTAATTCCAGCTCCAATAGCGTATATTAAAGTTGTTGCAGTTAAAAAGCTCGTAGTTGAACCTT-GGGCCTGGCTGGCAGGTCCGCCTCACCGCGTGTACTTGTCCGGCCGGGCCTTTCCTTCTGGTGAACCTCATGCCTTTCACTA-GGTGTGCTGGG-GAACCAGGACTTTTACTTTGAAAAAATTAGAGTGTTCAAAGCAGGCCTTTGCTCGAATACGTTAGCATGGAATAATAGAATAGGACG-TGCGGTCCTA-TTTTGTTGGTTTCTAGGACCGCCGTAATGATTAATAGGGACAGTCGGGGGCATCAGTATTCAATTGTCAGAGGTGAAATTCTTGGATTTATTGAAGACTAACTACTGCGAAAGCATTTGCCAAGGATGTTTTCATTAATCAGTGAACGAAAGTTAGGGGATCGAAGACGATCAGATACCGTCGTAGTCTTAACCGTAAACTATGCCGACTGGGGATCGGGCGATGTTTCTATCTTGACTCGCTCGGCACCCT-
>Splanchospora_pseudomicrospora_RY_50
AAACTGCGAATGGCTCATTAAATCAGTTATCGTTTATTTGATAGTACCTTACTACTTGGATAACCGTGGTAATTCTAGAGCTAATACATGCTGAAAACCCCAACTTCGGAAGGGGTGTATTTATTAGATAAAAAACCAATGCCC-TTCGGGGCTCCTTGGTGATTCATGATAACTTCTCAGATCGCATGGCCTTGCGCCGGCGACGGTTCATTCAAATTTCTGCCCTATCAACTTTCGATGGTAAGGTATTGGCTTACCATGGTTTCAACGGGTAACGGGGAATTAGGGTTCGA-TCCCGGAGAGGGAGCCTGAGAAACGGCTACCACATCCAAGGAAGGCAGCAGGCGCGC-AAATTACCCAATCCCGATA-CGGGGAGGTAGTGACAATAAATACTGATACAGGGCTCT-TTTGGGTCTTGTAATTGGAATGAGTACAATTTAAACCTCTTAACGAGGAACAA-TTGGAGGGCAAGTCTGGTGCCAGCAGCCGCGGTAATTCCAGCTCCAATAGCGTATATTAAAGTTGTTGCAGTTAAAAAGCTCGTAGTTGAACCTT-GGGCCTGGCTGGCAGGTCCGCCTCACCGCGTGTACTTGTCCGGCCGGGCCTTTCCTTCTGGTGAACCTCATGCCTTTCACTA-GGTGTGTTGGG-GAACCAGGACTTTTACTTTGAAAAAATTAGAGTGTTCAAAGCAGGCCTTTGCTCGAATACGTTAGCATGGAATAATAGAATAGGACG-TGCGGTCCTA-TTTTGTTGGTTTCTAGGACCGCCGTAATGATTAATAGGGACAGTCGGGGGCATCAGTATTCAATTGTCAGAGGTGAAATTCTTGGATTTATTGAAGACTAACTACTGCGAAAGCATTTGCCAAGGATGTTTTCATTAATCAGTGAACGAAAGTTAGGGGATCGAAGACGATCAGATACCGTCGTAGTCTTAACCGTAAACTATGCCGACTGGGGATCGGGCGATGTTTCTATCTTGACTCGCTCGGCACCCT-
>Splanchospora_sp_L181
-------------------------------------------------------------------------------------------------------------------------------------------------------------------------------------------------------------------------------------------------------------------------------------------------------------------------------------------------------------------------------------------------------------------------------------------------------------------------------------------------------------------------------------------------------------------------------------------------------------------------------------------------------------------------------------------------------------------------------------------------------------------------------------------------------------------------------------------------------------------------------------------------------------------------------------------------------------------------------------------------------------------------------------------------
>Acrocalymma_medicaginis_MFLU_18_2258
AAACTGCGAATGGCTCATTAAATCAGTTATCGTTTATTTGATAGTACCTCATTACTTGGATAACCGTGGTAATTCTAGAGCTAATACATGCTGAAAACCCCAACTTCGGAAGGGGTGTATTTATTAGATAAAAAACCAATGCCC-TTCGGGGCTTCTTGGTGATTCATGATAACTAAACGGATCGCATGGCCTTGCGCCGGCGACGGTTCATTCAAATTTCTGCCCTATCAACTTTCGATGGTAAGGTATTGGCTTACCATGGTTTCAACGGGTAACGGGGAATTAGGGTTCGA-TTCCGGAGAGGGAGCCTGAGAAACGGCTACCACATCCAAGGAAGGCAGCAGGCGCGC-AAATTACCCAATCCCGACA-CGGGGAGGTAGTGACAATAAATACTGATACAGGGCTCT-TTTGGGTCTTGTAATTGGAATGAGTACAATTTAAACCTCTTAACGAGGAACAA-TTGGAGGGCAAGTCTGGTGCCAGCAGCCGCGGTAATTCCAGCTCCAATAGCGTATATTAAAGTTGTTGCAGTTAAAAAGCTCGTAGTTGAACCTT-GGGCCTGGCTGGCAGGTCCGCCTCACCGCGTGTACTTGACCGGCCGGGCCTTTCCTTCTGGAGAACCTCATGCCCTTCACTG-GGTGTGCTGGG-GAACCAGGACTTTTACTTTGAAAAAATTAGAGTGTTCAAAGCAGGCCTTTGCTCGAATACGTTAGCATGGAATAATAGAATAGGACG-TGCGGTCCTA-TTTTGTTGGTTTCTAGGACCGCCGTAATGATTAATAGGGACAGTCGGGGGCATCAGTATTCAATTGTCAGAGGTGAAATTCTTGGATTTATTGAAGACTAACTACTGCGAAAGCATTTGCCAAGGATGTTTTCATTAATCAGTGAACGAAAGTTAGGGGATCGAAGACGATCAGATACCGTCGTAGTCTTAACCGTAAACTATGCCGACTAGGGATCGGGCGATGTTCTCATTTTGACTCGCTCGGCACCTT-
>Aigialus_parvus_PUFD45
---CTGCGAATGGCTCATTAAATCAGTTATCGTTTATTTGATAGTACCTTACTACTTGGATAACCGTGGTAATTCTAGAGCTAATACATGCCAAAAACCTCGACTTCGGGAGGGGTGTATTTATTAGATAAAAAGCCAATGCCC-TTT-GGGCTCTTTGGTGATTCATGATAACTTAACGGATCGCATGGCCTTGCGCCGGCGACGGTTCATTCAAATTTCTGCCCTATCAACTTTCGATGGTAAGGTATTGGCTTACCATGGTCTCAACGGGTAACGGGGGATTAGGGTTCGA-CTCCGGAGAGGGAGCCTGAGAAACGGCTACCACATCCAAGGAAGGCAGCAGGCGCGC-AAATTACCCAATCCCGACA-CGGGGAGGTAGTGACAATAAATACTGATACAGGGCTCT-TTTGGGTCTTGTAATCGGAATGAGTACAATTTAAATCCCTTAACGAGGAACAA-TTGGAGGGCAAGTCTGGTGCCAGCAGCCGCGGTAATTCCAGCTCCAATAGCGTATATTAAAGTTGTTGCAGTTAAAAAGCTCGTAGTTGAACCTT-GGGCCTGGCTGGCCGGTCCGCCTCACCGCGTGCACTGGCACGGCCGGGCCTTTCCTCTTGGAGAGCCCCATGCCCTTCACTG-GGCGTGTGGGG-GAACCAGGACTTTTACTTTGAAAAAATTAGAGTGTTCAAAGCAGGCCTTTGCTCGAATACATTAGCATGGAATAATGAAATAGGACG-TGCGGTCCTA-TTTTGTTGGTTTCTAGGACCGCCGTAATGATTAATAGGGACAGTCGGGGGCATCCGTATTCAATTGTCAGAGGTGAAATTCTTGGATTTATTGAAGACGAACTACTGCGAAAGCATTTGCCAGGGATGTTTTCATTAATCAGTGAACGAAAGTTAGGGGATCGAAGACGATCAGATACCGTCGTAGTCTTAACCGTAAACTATGCCGACTAGGGATCGGGCGATGTTATTATCTTGACTCGCTCGGCACCTT-
>Amarenographium_solium_MFLUCC_12_0087
AAACTGCGAATGGCTCATTAAATCAGTTATCGTTTATTTGATAGTACCTTACTACTTGGATAACCGTGGTAATTCTAGAGCTAATACATGCTAAAAATCTCGACTTCGGAAGAGATGTATTTATTAGATAAAAAACCAATGCCC-TTCGGGGCTCTTTGGTGATTCATGATAACTTTTCAGATCGCATGGCCTTGAGCCGGCGACGGTTCATTCAAATTTCTGCCCTATCAACTTTCGATGGTAAGGTATTGGCTTACCATGGTTTCAACGGGTAACGGGGAATTAGGGTTCGA-TTCCGGAGAGGGAGCCTGAGAAACGGCTACCACATCCAAGGAAGGCAGCAGGCGCGC-AAATTACCCAATCCCGACA-CGGGGAGGTAGTGACAATAAATACTGATACAGGGCTCT-TTTGGGTCTTGTAATTGGAATGAGTACAATTTAAACCTCTTAACGAGGAACAA-TTGGAGGGCAAGTCTGGTGCCAGCAGCCGCGGTAATTCCAGCTCCAATAGCGTATATTAAAGTTGTTGCAGTTAAAAAGCTCGTAGTTGAACCTT-GGGCCTGGCTGGCAGGTCCGCCTCACCGCGTGTACTTGACCGGCCGGGCCTTTTCTTCTGGAGAACCTCATGCCCTTCACTG-GGTGTGCTGGG-GAACCAGGACTTTTACTTTGAAAAAATTAGAGTGTTCAAAGCAGGCCTTTGCTCGAATACGTTAGCATGGAATAATTGAATAAGACGTTGCGGTCTTA-TTTTGTTGGTTTCTAAGACCGCCGTAATGATTAATAGGGACGGTTGGGGGCATTAGTATTCAATTGTCAGAGGTGAAATTCTTGGATTTATTGAAGACTAACTACTGCGAAAGCATTTGCCAAAGATGTTTTCATTAATCAGTGAACGAAAGTTAGGGGATCGAAAACGATCAGATACCGTTGTAGTCTTAACCGTAAACTATGCCGACTAGGGATTGGACGGTGTTTCTATCTTGACCCGTTCAGCACCTT-
>Anastomitrabeculia_didymospora_MFLUCC_11_0200
---------------------------TATCGTTTATTTGATAGTACCTTACTACTTGGATAACCGTGGTAATTCTAGAACTAATACATGCTGAAAACCCCGACTTCGGAAGGGATGTATTTATTAAATCAAAAACCAATGCCC-TTC-GGGCTCTTTGGTGATTCATGATAACTTCTCGGATCGCATGGCCTTGCGCCGGCGACGGTTCATTCAAATTTCTGCCCTATCAACTTTCGATGGTAAGGTATTGGCTTACCATGGTGGCAACGGGTAACGGGGAGTTAGGGCTCGA-CTCCGGAGAAGAAGCCTGAGAAACAGCTTCTACATCCAAGGAAGGCAGCAGGCGCGC-AAATTACCCAATCCCGACA-CGGGGAGGTAGTGACAATAAATACTGATACAGGGCTCT-TTTGGGTCTTGTAATTGGAATGAGTACAATTTAAACCTCTTAACGAGGAACAA-TTGGAGGGCAAGTCTGGTGCCAGCAGCCGCGGTAATTCCAGCTCCAATAGCGTATATTAAAGTTGTTGCAGTTAAAAAGCTCGTAGTTGAACCTT-GGGCCTGGCTGGCAGGTCCGCCTCACCGCGAGTACTTGACCGGCCGGGCCTTTCCTTCTGGCGAACCTCATGCCCTTCACTG-GGTGTGCTGGG-GAACCAGGACTTTTACTTTGAAAAAATTAGAGTGTTCAAAGCAGGCCTTTGCTCGAATACGTTAGCATGGAATAATAGAATAGGACG-TGTGGTTTTA-TTTTGTTGGTTTCTAGGACCGCCGTAATGATTAATAGGGACAGTCGGGGGCATCAGTATTCAATTGTCAGAGGTGAAATTCTTGGATTTATTGAAGACTAACTACTGCGAAAGCATTTGCCAAGGATGTTTTCATTAATCAG-GAACGAAAGTTAGGGGATCGAAGACGATCAGATACCGTCGTAGTCTTAACCGTAAACTATGCCGACTAGGGATCGGGCGATGTTTCTATCATGACCCGCTCGGCACCTT-
>Ascocylindrica_marina_MD6011
AAACTGCGAATGGCTCACTAAATCAGTTATCGTTTATTTGATAGTACCTTACTACTTGGATAACCGTGGTAATTCTAGAGCTAATACATGCTGAAAACCCCAACTTCGGGAGGGGTGTATTTATTAGATAAAAAACCAACGCCC-TTCGGGGCTTCTTGGTGATTCATGATAACTTCACGGATCGCATGGCCTTGCGCCGGCGACGGTTCATTCAAATTTCTGCCCTATCAACTTTCGATGGTAAGGTATTGGCTTACCATGGTTTCAACGGGTAACGGGGAATTAGGGTTCGA-TTCCGGAGAGGGAGCCTGAGAAACGGCTACCACATCCAAGGAAGGCAGCAGGCGCGCTAAATTACCCAATCCCGACA-CGGGGAGGTAGTGACAATAAATACTGATACAGGGCTCTGTTTGGGTCTTGTAATTGGAATGAGTACAATTTAAACCTCTTAACGAGGAACAATTTGGAGGGCAAGTCTGGTGCCAGCAGCCGCGGTAATTCCAGCTCCAATAGCGTATATTAAAGTTGTTGCAGTTAAAAAGCTCGTAGTTGAACCTTGGGGCCTGGCTGGCAGGTCCGCCTCACCGCGTGTACTTGACCGGCCGGGCCTTTCCTTCTGGAGAACCTCATGCCCTTCACTG-GGTGTGCTGGG-GAACCAGGACTTTTACTTTGAAAAAATTAGAGTGTTCAAAGCAGGCCTTTGCTCGAATACGTTAGCATGGAATAATAGAATAGGACG-TGCGGTCCTA-TTTTGTTGGTTTCTAGGACCGCCGTAATGATTAATAGGGACAGTCGGGGGCATCAGTATTCAATTGTCAGAGGTGAAATTCTTGGATTTATTGAAGACTAACTACTGCGAAAGCATT-GCCAAGGATGTTTTCATTAATCAGTGAACGAAAGTTAGGGGATCGAAGACGATCAGATACCGTCGTAGTCTTAACCGTAAACTATGCCGACTAGGGATCGGGCGATGTTCTTATCTT------------------
>Brevicollum_hyalosporum_MAFF_243400
---CTGCGAATGGCTCATTAAATCAGTTATCGTTTATTTGATAGTACCTTACTACTTGGATAACCGTGGTAATTCTAGAGCTAATACATGCTAAAAATCTCGACTTCGGAAGAGATGTATTTATTAGATAAAAAACCAATGCCC-TTCGGGGCTCCTTGGTGATTCATAATAACTTTTCAGATCGCATGGCCTTGAGCCGGCGACGGTTCATTCAAATTTCTGCCCTATCAACTTTCGATGGTAAGGTAGTGGCTTACCATGGTTTCAACGGGTAACGGGGAATTAGGGTTCGA-TTCCGGAGAGTGAGCCTGAGAAACGGCTGACACATCCAAGGAAGGCAGCAGGCGCGC-AAATTACCCAATCCCGACT-CGGGGAGGTAGTGACAATAAATACTGATACAGGGCTCT-TTTGGGTCTTGTAATTGGAATGAGTACAATTTAAACCTCTTAACGAGGAACAA-TTGGAGGGCAAGTCTGGTGCCAGCAGCCGCGGTAATTCCAGCTCCAATAGCGTATATTAAAGTTGTTGCCGTTAAAAAGCTCGTAGTTGAACCTT-GGGCCTGGCTGGCAGGTCCGCCTCACCGCGTGTACTTGTCCGGCCGGGCCTTTCCTTCTGGAGAACCTCATGCCCTTCACTG-GGTGTGCTGGG-GAACCAGGACTTTTACTTTGAAAAAATTAGAGTGTTCAAAGCAGGCCTTTGCTCGAATACGTTAGCATGGAATAATAGAATAAGACGTTGCGGTCTTA-TTTTGTTGGTTTCTAAGACCGCCGTAATGATTAATAGGGACGGTTGGGGGCATTAGTATTCAATTGTCAGAGGTGAAATTCTTGGATTTATTGAAGACTAACTACTGCGAAAGCATTTGCCAAAGATGTTTTCATTAATCAGTGAACGAAAGTTAGGGGATCGAAAACGATCAGATACCGTTGTAGTCTTAACCGTAAACTATGCCGACTAGGGATTGGACGGTGTTTCTATCTTGACCCGTTCAGCACCT--
>Brevicollum_versicolor_MAFF_246251
---CTGCGAATGGCTCATTAAATCAGTTATCGTTTATTTGATAGTACCTTACTACTTGGATAACCGTGGTAATTCTAGAGCTAATACATGCTAAAAATCTCGACTTCGGAAGAGATGTATTTATTAGATAAAAAACCAATGCCC-TTCGGGGCTTCTTGGTGATTCATAATAACTTTTCAGATCGCATGGCCTTGAGCCGGCGACGGTTCATTCAAATTTCTGCCCTATCAACTTTCGATGGTAAGGTAGTGGCTTACCATGGTTTCAACGGGTAACGGGGAATTAGGGTTCGA-TTCCGGAGAGTGAGCCTGAGAAACGGCTGACACATCCAAGGAAGGCAGCAGGCGCGC-AAATTACCCAATCCCAACAGTGGGGAGGTAGTGACAATAAATACTGATACAGGGCTCT-TTTGGGTCTTGTAATTGGAATGAGTACAATTTAAACCTCTTAACGAGGAACAA-TTGGAGGGCAAGTCTGGTGCCAGCAGCCGCGGTAATTCCAGCTCCAATAGCGTATATTAAAGTTGTTGCCGTTAAAAAGCTCGTAGTTGAACCTT-GGGCCTGGCTGGCAGGTCCGCCTCACCGCGTGTACTTGTCCGGCCGGGCCTTTCCTTCTGGAGAACCTCATGCCCTTCACTG-GGTGTGCTGGG-GAACCAGGACTTTTACTTTGAAAAAATTAGAGTGTTCAAAGCAGGCCTTTGCTCGAATACGTTAGCATGGAATAATAGAATAAGACGTTGCGGTCTTA-TTTTGTTGGTTTCTAAGACCGCCGTAATGATTAATAGGGACGGTTGGGGGCATTAGTATTCAATTGTCAGAGGTGAAATTCTTGGATTTATTGAAGACTAACTACTGCGAAAGCATTTGCCAAAGATGTTTTCATTAATCAGTGAACGAAAGTTAGGGGATCGAAAACGATCAGATACCGTTGTAGTCTTAACCGTAAACTATGCCGACTAGGGATTAGGCGGTGTTTCTATCTTGACCCGCTTAGCACCT--
>Camarographium_clematidis_ZHKUCC_23_0039
AAACTGCGAATGGCTCATTAAATCAGTTATCGTTTATTTGATTATACCTTACTACTTGGATAACCGTGGTAATTCTAGAGCTAATACATGCTGAAAACCCCGACTTCGGGAGGGGTGTATTTATTAGATACAAAACCAATGCCC-TTCGGGGCTTCTTGGTGATTCATGATAACTTCTCGGATCGCATGGCCTTGCGCCGGCGACGGTTCATTCAAATTTCTGCCCTATCAACTTTCGATGGTAAGGTATTGGCTTACCATGGTGGCAACGGGTAACGGGGAGTTAGGGCTCGA-CTCCGGAGAAGGGGCCAGAGTAATCGCCACTACATCCAAGGAAGGCAGCAGGCGCGC-AAATTACCCAATGCCGACA-CGGCGAGGTAGCGACAAGAAATACTGATACAGGGCTCT-TTTGGGTCTTGTAATTGGAATGAGTACAATTTAAATTCCTTAACGAGGAACAA-TTGGAGGGCAAGTCTGGTGCCAGCAGCCGCGGTAATTCCAGCTCCAATAGCGTATATTAAAGTTGTTGCAGTTAAAAAGCTCGTAGTTGAACCTT-GGGCCTGGCTGGCGGGTCCGCCTCACCGCGAGTACTTGTCCGGCCGGGCCTTTCCTTCTGGCGAACCTCATGCCCTTCACTG-GGTGTGCTGGG-GAACCAGGACTTTTACTTTGAAAAAATTAGAGTGTTCAAAGCAGGCCTTTGCTCGAATACGTTAGCATGGAATAATAGAATAGGACG-TGCGATCCTATTTTTGTTGGTTTCTAGGACCGCCGTAATGATTAATAGGGACAGTCGGGGGCATCAGTATTCAATTGTCAGAGGTGAAATTCTTGGATTTATTGAAGACTAACTACTGCGAAAGCATTTGTCAAGGATGTTTTCATTAATCAGTGAACGAAAGTTAGGGGATCGAAAACGATCAGATACCGTTGTAGTCTTAACCGTAAACTATGCCGACTAGGGATCGGGCGATGTTTCTATCTTGACTCGCTCGGCACCTT-
>Crassiparies_octosporus_MFLUCC_18_0304a
-------------------------------------------------------------------------------------------------------------------------------------------------------------------------------------------------------------------------------------------------------------------------------------------------------------------------------------------------------------------------------------------------------------------------------------------------------------------------------------------------------------------------------------------------------------------------------------------------------------------------------------------------------------------------------------------------------------------------------------------------------------------------------------------------------------------------------------------------------------------------------------------------------------------------------------------------------------------------------------------------------------------------------------------------
>Crassiparies_quadrisporus_MAFF_245408
AAACTGCGAATGGCTCATTAAATCAGTTATCGTTTATTTGATAGTACCTTATTACTTGGATAACCCTGGTAATTCTAGAGCTAATACATGCTGAAAACCCCAACTTCGGAAGGGGTGTATTTATTAGATAAAAAACCAATGCCC-TTCGGGGCTCTTTGGTGATTCATAATAACTTCTCAGATCGCATGGCCTTGCGCCGGCGACGGTTCATTCAAATTTCTGCCCTATCAACTTTCGATGGTAAGGTATTGGCTTACCATGGTTTCAACGGGTAACGGGGAATTAGGGTTCGA-TTCCGGAGAGGGAGCCTGAGAAACGGCTACCACATCCAAGGAAGGCAGCAGGCGCGC-AAATTACACAATCACAATA-CGTGGATGTAGTGACAATAAATACTGATACAGGGCTCT-TTTGGGTCTTGTAATTGGAATGAGTACAATTTAAACCTCTTAACGAGGAACAA-TTGGAGGGCAAGTCTGGTGCCAGCAGCCGCGGTAATTCCAGCTCCAATAGCGTATATTAAAGTTGTTGCAGTTAAAAAGCTCGTAGTTGAACCTT-GGGTCTGGCTGGTAGGTCCGCCTCACCGCGTGCACTTAACCGGCTGGGCCTTTTCTTCTGGAGAACCTCATGCCCTTCACTG-GGTGTGCTGGG-GAACCAGGACTTTTACTTTGAAAAAATTAGAGTGTTCAAAGCAGGCCTTTGCTCGAATACGTTAGCATGGAATAATAGAATAGGACG-TGCGGTCTTA-TTTTGTTGGTTTCTAAGACCGCCGTAATGATTAATAGGGACAGTTAGGGGCATCAGTATTCAATTGTCAGAGGTGAAATTCTTGGATTTATTGAAGACTAACTACTGCGAAAGCATTTGCCAGAGATGTTTTCATTAATCAGTGAACGAAAGTTAAGGGATCGAAAACGATCAGATACCGTTGTAGTCTTAACCGTAAACTATGCCGACTAGGGATCGGGCAGCGTTTCTATCTTGACCTGCCCGGCACCTT-
>Crassiparies_yunnanensis_KUMCC_21_0215
-AACTGCGAATGGCTCATTAAATCAGTTATCGTTTATTTGATAGTACCTTATTACTTGGATAACCCTGGTAATTCTAGAGCTAATACATGCTGAAAACCCCAACTTCGGAAGGGGTGTATTTATTAGATAAAAAACCAATGCCC-TCCGGGGCTCTTTGGTGATTCACAATAACTTCTCGGATCGCATGGCCTTGCGCCGGCGACGGTTCATTCAAATTTCTGCCCTATCAACTTTCGATGGTAAGGTAGTGGCTTACCATGGTTTCAACGGGTAACGGGGAATTAGGGTTCGA-TTCCGGAGAGGGAGCCTGAGAAACGGCTACCACATCCAAGGAAGGCAGCAGGCGCGC-AAATTACACAATCACAATA-CGTGGATGTAGTGACAATACATACTGATACAGGGCTCT-TTTGGGTCTTGTAATTGGAATGAGTACAATTTAAACCTCTTAACGAGGAACAA-TTGGAGGGCAAGTCTGGTGCCAGCAGCCGCGGTAATTCCAGCTCCAATAGCGTATATTAAAGTTGTTGCAGTTAAAAAGCTCGTAGTTGAACCTT-GGGTCTGGCTGGTAGGTCCGCCTCACCGCGTGCACTTAACCGGCTGGGCCTTTTCTTCTGGAGAACCTCATGCCCTTCACTG-GGTGTGCTGGG-GAACCAGGACTTTTACTTTGAAAAAATTAGAGTGTTCAAAACAGGCCTTTGCTCGAATACGTTAGCATGGAATAATAAAATAGGACG-TGCGGTCTTA-TTTTGTTGGTTTCTAAGACCGCCGTAATGATTAATAGGGACAGTTAGGGGCATCAGTATTCAATTGTCAGAGGTGAAATTCTTGGATTTATTGAAGACTAACTACTGCGAAAGCATTTGCCAGAGATGTTTTCATTAATCAGTGAACGAAAGTTAAGGGATCGAAAACGATCAGATACCGTTGTAGTCTTAACCGTAAACTATGCCGACTAGGGATCGGGCAGCGTTTCTATCTTGACCTGCCCGGCACCTT-
>Delitschia_chaetomioides_CBS_147251
AAACTGCGAATGGCTCATTAAATCAGTTATCGTTTATTTGATAGTACCTTACTACTTGGATAACCGTGGTAATTCTAGAGCTAATACATGCTAAAAACCCCAACTTCGGAAGGGGTGTATTTATTAGATAAAAAACCAATGCCC-TTCGGGGCTCTTTGGTGATTCATGATAACTTAACGGATCGCATGGCCTTGCGCCGGCGACGGTTCATTCAAATTTCTGCCCTATCAACTTTCGATGGTAAGGTATTGGCTTACCATGGTTTCAACGGGTAACGGGGAATTAGGGTTCGA-TTCCGGAGAGGGAGCCTGAGAAACGGCTACCACATCCAAGGAAGGCAGCAGGCGCGC-AAATTACCCAATCCCGACA-CGGGGAGGTAGTGACAATAAATACTGATACAGGGCTCT-TTTGGGTCTTGTAATTGGAATGAGTACAATTTAAACCCCTTAACGAGGAACAA-TTGGAGGGCAAGTCTGGTGCCAGCAGCCGCGGTAATTCCAGCTCCAATAGCGTATATTAAAGTTGTTGCAGTTAAAAAGCTCGTAGTTGAACCTT-GGGCCTGGCTGGCCGGTCCGCCTCACCGCGTGTACTGGTCCGGCCGGGCCTTTCCTTCTGGAGAGCCGCATGCCCTTCACTG-GGTGTGTCGGG-GAACCAGGACTTTTACTTTGAAAAAATTAGAGTGTTCAAAGCAGGCCTTTGCTCGAATACGTTAGCATGGAATAATAGAATAGGACG-TGCGGTCCTA-TTTTGTTGGTTTCTAGGACCGCCGTAATGATTAATAGGGATAGTCGGGGGCATCAGTATTCAATTGTCAGAGGTGAAATTCTTGGATTTATTGAAGACTAACTACTGCGAAAGCATTTGCCAAGGATGTTTTCATTAATCAGTGAACGAAAGTTAGGGGATCGAAGACGATCAGATACCGTCGTAGTCTTAACCGTAAACTATGCCGACTAGGGATCGGGCGATGTTATTCTTTTGACTCGCTCGGCACCTT-
>Didymella_exigua_CBS_183_55
AAACTGCGAATGGCTCATTAAATCAGTTATCGTTTATTTGATAGTACCTTACTACTTGGATAACCGTGGTAATTCTAGAGCTAATACATGCTGAAAACCCCAACTTCGGGAGGGGTGTATTTATTAGATAAAAAACCAACGCCC-TTCGGGGCTTCTTGGTGATTCATGATAACTTCACGGATCGCATGGCCTTGCGCCGGCGACGGTTCATTCAAATTTCTGCCCTATCAACTTTCGATGGTAAGGTATTGGCTTACCATGGTTTCAACGGGTAACGGGGAATTAGGGTTCGA-TTCCGGAGAGGGAGCCTGAGAAACGGCTACCACATCCAAGGAAGGCAGCAGGCGCGC-AAATTACCCAATCCCGACA-CGGGGAGGTAGTGACAATAAATACTGATACAGGGCTCT-TTTGGGTCTTGTAATTGGAATGAGTACAATTTAAACCTCTTAACGAGGAACAA-TTGGAGGGCAAGTCTGGTGCCAGCAGCCGCGGTAATTCCAGCTCCAATAGCGTATATTAAAGTTGTTGCAGTTAAAAAGCTCGTAGTTGAAACTT-GGGCCTGGCTGGCAGGTCCGCCTCACCGCGTGTACTTGTCCGGCCGGGCCTTTCCTTCTGGAGAACCTCATGCCCTTCACTG-GGTGTGTTGGG-GAACCAGGACTTTTACTTTGAAAAAATTAGAGTGTTCAAAGCAGGCCTTTGCTCGAATACGTTAGCATGGAATAATAGAATAGGACG-TGCGGTCCTA-TTTTGTTGGTTTCTAGGACCGCCGTAATGATTAATAGGGACAGTCGGGGGCATCAGTATTCAATTGTCAGAGGTGAAATTCTTGGATTTATTGAAGACTAACTACTGCGAAAGCATTTGCCAAGGATGTTTTCATTAATCAGTGAACGAAAGTTAGGGGATCGAAGACGATCAGATACCGTCGTAGTCTTAACCGTAAACTATGCCGACTAGGGATCGGGCGATGTTCTTTTTCTGACTCGCTCGGCACCTT-
>Halojulella_avicenniae_BCC_20173
---CTGCGAATGGCTCATTAAATCAGTTATCGTTTATTTGATAGTACCTTACTACTTGGATATCCGTGGTAATTCTAGAGCTAATACATGCGTAAATCCCCGACTTCGGAAGGGGTGTATTTATTAGATAAAAAACCAATGCCC-TTCGGGGCTTTTTGGTGATTCAGAATAACTTTTCAGATCGCATGGCCTTGCGCCGGCGACGGTTCATTCAAATTTCTGCCCTATCAACTTTCGATGGTAAGGTATTGGCTTACCATGGTTTCAACGGGTAACGGGAGATTAGGGTTTGA-CTCCGGAGAGGGAGCCTGAGAAACGGCTACCACATCCAAGGAAGGCAGCAGGCGCGC-AAATTACCCAATCCCGACA-CGGGGAGGTAGTGACAATAAATACTGATACAGGGCTCT-TTTGGGTCTTGTAATTGGAATGAGTACAATTTAAACCTCTTAACGAGGAACAA-TTGGAGGGCAAGTCTGGTGCCAGCAGCCGCGGTAATTCCAGCTCCAATAGCGTATATTAAAGTTGTTGCAGTTAAAAAGCTCGTAGTTGAAGCTT-GGGTCTGGCTGGCAGGTCCGCCTCACCGCGTGTACTTGACCGGCCGGGCCTTTCCTCCTGGAGAATCTCATGCCCTTCACTG-GGCGTGCTGGG-GATCCAGGACTTTTACTTTGAAAAAATTAGAGTGTTCAAAGCAGGCCTTTGCTCGAATACGTTAGCATGGAATAATAGAATAGGACG--GCAGTCTTA-TTTTGTTGGTTTCTAAGACCGCCGTAATGATTAATAGGGACAGTCGGGGGCATTAGTATTCAATAGTCAGAGGTGAAATTCTTGGATCTATTGAAGACTAACTACTGCGAAAGCATTTGCCAAGGATGTTTTCATTAATCAGTGAACGAAAGTTAGGGGATCGAAGACGATCAGATACCGTCGTAGTCTTAACCGTAAACTGTGCCGACTAGGGATCGGGCGATGTTTCTATCTTGACTCGCTCGGCACCTT-
>Helminthosporium_velutinum_CBS_139923
AAACTGCGAATGGCTCATTAAATCAGTTATCGTTTATTTGATAGTACCTTACTACTTGGATACCTGTGGTAATTCTAGAGCTAATACATGCTAAAAACCCCGACTTCGGAAGGGGTGTATTTATTAGATAAAAAACCAATGCCC-TTCGGGGCTCCTTGGTGATTCATAATAACTTCTCAGATCGCATGGCCTTGCGCCGGCGACGGTTCATTCAAATTTCTGCCCTATCAACTTTCGATGGTAAGGTATTGGCTTACCATGGTTTCTACGGGTAACGGGGAATTAGGGTTCGA-TTCCGGAGAGTTAGCCTGAGAAACGGCTAACACATCCAAGGAAGGCAGCAGGCGCGC-AAATTACCCAATCCTGATA-CAGGGAGGTAGTGACAATAAATACTGATACAGGGCTCT-TTTGGGTCTTGTAATCGGAATGAGTACAATTTAAACCTCTTAACGAGGAACAA-TTGGAGGGCAAGTCTGGTGCCAGCAGCCGCGGTAATTCCAGCTCCAATAGCGTATATTAAAGTTGTTGCAGTTAAAAAGCTCGTAGTTGAACCTT-TGGCCTGGCTGGCAGGTCCGCCTCACCGCGTGCACTTGTCCGGCCGGGCCTTTTCTTCTGGAGAACCGCATGCCCTTCACTG-GGTGTGTTGGG--GACCAGGACTTTTACTTTGAAAAAATTAGAGTGTTCAAAGCAGGCCTTTGCTCGAATATTACAGCATGGAATAATAAAATAGGACG-TGCGGTTCTA-TTTTGTTGGTTTCTAGGACCGCCGTAATGATTAATAGGGACAGTCGGGGGCATCAGTATTCAATTGTCAGAGGTGAAATTCTTGGATTTATTGAAGACTAACTACTGCGAAAGCATTTGCCAAGGATGTTTTCATTAATCAGTGAACGAAAGTTAGGGGATCGAAGACGATCAGATACCGTCGTAGTCTTAACCATAAACTATGCCGACTAGGGATCGGGCGGTGTTATTATTTTGACTCGCTCGGCACCTT-
>Lentithecium_aquaticum_CBS_123099
------------------------------CGGTTATTTGATAGTACCTTACTACTTGGATAACCGTGGTAATTCTAGAGCTAATACATGCTGAAAACCCCGACTTCGGAAGGGGTGTATTTATTAGATAAAAAACCAATGCCC-TTCGGGGCTCCTTGGTGATTCATAATAACTTCTCAGATCGCATGGCCTTGCGCCGGCGACGGTTCATTCAAATTTCTGCCCTATCAACTTTCGATGGTAAGGTATTGGCTTACCATGGTTTCAACGGGTAACGGGGAATTAGGGTTCGA-TTCCGGAGAGGGAGCCTGAGAAACGGCTACCACATCCAAGGAAGGCAGCAGGCGCGC-AAATTACCCAATCCCGACA-CGGGGAGGTAGTGACAATAAATACTGATACAGGGCTCT-TTTGGGTCTTGTAATTGGAATGAGTACAATTTAAACCTCTTAACGAGGAACAA-TTGGAGGGCAAGTCTGGTGCCAGCAGCCGCGGTAATTCCAGCTCCAATAGCGTATATTAAAGTTGTTGCAGTTAAAAAGCTCGTAGTTGAACCTT-TGGCCTGGCTGGCAGGTCCGCCTCACCGCGTGCACTTGTCCGGCCGGGCCTTCTCTTCTGGAGAACCTCATGCTCTTCACTG-GGTGTGTTGGG--GACCAGGACTTTTACTTTGAAAAAATTAGAGTGTTCAAAGCAGGCCTTTGCTCGAATACGTTAGCATGGAATAATAGAATAGGACG-TGCGGTCCTA-TTTTGTTGGTTTCTAGGACCGCCGTAATGATTAATAGGGACAGTCGGGGGCATCAGTATTCAATTGTCAGAGGTGAAATTCTTGGATTTATTGAAGACTAACTACTGCGAAAGCATTTGCCAAGGATGTTTTCATTAATCAGTGAACGAAAGTTAGGGGATCGAAGACGATCAGATACCGTCGTAGTCTTAACCATAAACTATGCCGACTAGGGATCGGGCGGTGTTATTATTTG------------------
>Leptosphaeria_doliolum_CBS_505_75
AAACTGCGAATGGCTCATTAAATCAGTTATCGTTTAATAGATAGTACCTTACTACTTGGATAACCGTGGTAATTCTAGAGCTAATACATGCTGAAAACCCCAACTTCGGGAGGGGTGTATTTATTAGATAAAAAACCAACGCCC-TTCGGGGCTTCTTGGTGATTCATGATAACTTTACGGATCGCATGGCCTTGCGCTGGCGACGGTTCATTCAAATTTCTGCCCTATCAACTTTCGATGGTAAGGTATTGGCTTACCATGGTTTCAACGGGTAACGGGGAATTAGGGTTCGA-TTCCGGAGAGGGAGCCTGAGAAACGGCTACCACATCCAAGGAAGGCAGCAGGCGCGC-AAATTACCCAATCCCGACA-CGGGGAGGTAGTGACAATAAATACTGATACAGGGCTCT-TTTGGGTCTTGTAATTGGAATGAGTACAATTTAAACCTCTTAACGAGGAACAA-TTGGAGGGCAAGTCTGGTGCCAGCAGCCGCGGTAATTCCAGCTCCAATAGCGTATATTAAAGTTGTTGCAGTTAAAAAGCTCGTAGTTGAAACTT-GGGTCTGGCTGGCGGGTCCGCCTCACCGCGTGTACTTGTCCGGCCGGGCC-TTCCTTCTGGAGAACCTCATGCCCTTTACTG-GGCGTGTTGGG--GACCAGGACTTTTACTTTGAAAAAATTAGAGTGTTCAAAGCAGGCCTTTGCTCGAATACGTTAGCATGGAATAATAGAATAGGACG-TGCGGTCCTA-TTTTGTTGGTTTCTAGGACCGCCGTAATGATTAATAGGGACAGTCGGGGGCATCAGTATTCAATTGTCAGAGGTGAAATTCTTGGATTTATTGAAGACTAACTACTGCGAAAGCATTTGCCAAGGATGTTTTCATTAATCAGTGAACGAAAGTTAGGGGATCGAAGACGATCAGATACCGTCGTAGTCTTAACCGTAAACTATGCCGACTAGGGATCGGGCGATGTTCTTTTTCTGACTCGCTCGGCACCTT-
>Lophiostoma_macrostomum_MAFF_239447
AAACTGCGAATGGCTCATTAAATCAGTTATCGTTTATTTGATAGTACCTTACTACTTGGATAACCGTGGTAATTCTAGAGCTAATACATGCTGAAAACCCTGACTTCGGAAAGGGTGTATTTATTAGATAAAAAACCAATGCCC-TTT-GGGCTCTTTGGTGATTCATGATAACTTAACGGATCGCATGGCCTTGCGCCGGCGACGGTTCATTCAAATTTCTGCCCTATCAACTTTCGATGGTAAGGTATTGGCTTACCATGGTTTCAACGGGTAACGGGGAATTAGGGTTCGA-TTCCGGAGAGGGAGCCTGAGAAACGGCTACCACATCCAAGGAAGGCAGCAGGCGCGC-AAATTACCCAATCCCGACA-CGGGGAGGTAGTGACAATAAATACTGATACAGGGCTCT-TTTGGGTCTTGTAATCGGAATGAGTACAATTTAAACCTCTTAACGAGGAACAA-TTGGAGGGCAAGTCTGGTGCCAGCAGCCGCGGTAATTCCAGCTCCAATAGCGTATATTAAAGTTGTTGCAGTTAAAAAGCTCGTAGTTGAATCTT-GGGCCTGGCTGGCCGGTCCGCCTCACCGCGTGTACTGGTCTGGCCGGGCCTTTCCTTCTGGAGAACCTCATGCCCTTCAGTG-GGTGTGTTGGG-GAACCAGGACTTTTACTTTGAAAAAATTAGAGTGTTCAAAGCAGGCCTTTGCTCGAATACGTTAGCATGGAATAATAGAATAGGACG-TGCGGTCCTA-TTTTGTTGGTTTCTAGGACCGCCGTAATGATTAATAGGGATAGTCGGGGGCATCAGTATTCAATTGTCAGAGGTGAAATTCTTGGATTTATTGAAGACTAACTACTGCGAAAGCATTTGCCAAGGATGTTTTCATTAATCAGTGAACGAAAGTTAGGGGATCGAAGACGATCAGATACCGTCGTAGTCTTAACCGTAAACTATGCCGACTAGGGATCGGGCGATGTTTCTATCTTGACTCGCTCGGCACCTT-
>Lophiotrema_nucula_CBS_627_86
-----------------------------------ATTTGATAGTACCTTACTACTTGGATAACCGTGGTAATTCTAGAGCTAATACATGCTAAAAACCCCGACTTCGGGAGGGGTGTATTTATTAGATAAAAAACCAATGCCC-TTCGGGGCTCTTTGGTGATTCATGATAACTTAACGGATCGCATGGCCTTGCGCCGGCGACGGTTCATTCAAATTTCTGCCCTATCAACTTTCGATGGTAAGGTATTGGCTTACCATGGTTTCAACGGGTAACGGGGAATTAGGGTTCGA-TTCCGGAGAGGGAGCCTGAGAAACGGCTACCACATCCAAGGAAGGCAGCAGGCGCGC-AAATTACCCAATCCCGACT-CGGGGAGGTAGTGACAATAAATACTGATACAGGGCTCT-TTTGGGTCTTGTAATCGGAATGAGTACAATTTAAACCCCTTAACGAGGAACAA-TTGGAGGGCAAGTCTGGTGCCAGCAGCCGCGGTAATTCCAGCTCCAATAGCGTATATTAAAGTTGTTGCAGTTAAAAAGCTCGTAGTTGAACCTT-GGGCCTGGCTGGCCGGTCCGCCTCACCGCGTGTACTGGTCCGGCCGGGCCTTTCCTTCTGGAGAGCCGCATGCCCTTCACTG-GGTGTGCCGGG-GAACCAGGACTTTTACTTTGAAAAAATTAGAGTGTTCAAAGCAGGCCTTTGCTCGAATACGTTAGCATGGAATAATAGAATAGGACG-TGCGGTCCTA-TTTTGTTGGTTTCTAGGACCGCCGTAATGATTAATAGGGATAGTCGGGGGCATCAGTATTCAATTGTCAGAGGTGAAATTCTTGGATTTATTGAAGACTAACTACTGCGAAAGCATTTGCCAAGGATGTTTTCATTAATCAGTGAACGAAAGTTAGGGGATCGAAGACGATCAGATACCGTCGTAGTCTTAACCGTAAACTATGCCGACTAGGGATCGGGCGATGTTTCTATCTTGACTCG------------
>Macrodiplodiopsis_desmazieri_CBS_140062
-------------------------------------------------------------------------------------------------------------------------------------------------------------------------------------------------------------------------------------------------------------------------------------------------------------------------------------------------------------------------------------------------------------------------------------------------------------------------------------------------------------------------------------------------------------------------------------------------------------------------------------------------------------------------------------------------------------------------------------------------------------------------------------------------------------------------------------------------------------------------------------------------------------------------------------------------------------------------------------------------------------------------------------------------
>Massaria_inquinans_M19
AAACTGCGAATGGCTCATTAAATCAGTTATCGTTTATTTGATAGTACCTTACTACTTGGATAACCGTGGTAATTCTAGAGCTAATACATGCTAAAAACCTCAACTTCGGAAGGGGTGTATTTATTAGATAAAAAACCAATGCCC-TTCGGGGCTCCTTGGTGATTCATAATAACTTAACGGATCGCATGGCCTTGCGCCGGCGACGGTTCATTCAAATTTCTGCCCTATCAACTTTCGATGGTAAGGTATTGGCTTACCATGGTTTCAACGGGTAACGGGGAATTAGGGTTCGA-CTCCGGAGAGGGAGCCTGAGAAACGGCTACCACATCCAAGGAAGGCAGCAGGCGCGC-AAATTACCCAATCCCGACA-CGGGGAGGTAGTGACAATAAATACTGATACAGGGCTCT-TTCGGGTCTTGTAATTGGAATGAGTACAATTTAAATCCCTTAACGAGGAACAA-TTGGAGGGCAAGTCTGGTGCCAGCAGCCGCGGTAATTCCAGCTCCAATAGCGTATATTAAAGTTGTTGCAGTTAAAAAGCTCGTAGTTGAACCTT-GGGCCTGGCTGGCCGGTCCGCCTCACCGCGTGTACTGGTCCGGCCGGGCCTTTCTTTCTGGAGATCCCCATGCCCTTCACTG-GGTGTGGTGGG-GAACCAGAACTTTTACTGAGAAAAAATTAGAGTGTTCAAAGCAGGCCTTTGCTCGAATATTCCAGCTTGGAATAATAGAATAGGACG-TGCGGTTCTA-TTTTGTTGGTTTCTAGGACCGCCGTAATGATTAATAGGGATAGTCGGGGGCATCAGTATTCAATTGTCAGAGGTGAAATTCTTGGATTTATTGAAGACTAACTACTGCGAAAGCATTTGCCAAGGATGTTTTCATTAATCAGTGAACGAAAGTTAGGGGATCGAAGACGATCAGATACCGTCGTAGTCTTAACCGTAAACTATGCCGACTAGGGATCGGGCGATGTTGTTTTTTTGACTCGCTCGGCACCTT-
>Massaria_vomitoria_M13
AAACTGCGAATGGCTCATTAAATCAGTTATCGTTTATTTGATAGTACCTTACTACTTGGATAACCGTGGTAATTCTAGAGCTAATACATGCTAAAAACCCCGACTTCGGAAGGGGTGTATTTATTAGATAAAAAACCAATGCCC-TTCGGGGCTCCTTGGTGATTCATAATAACTTAACGGATCGCATGGCCTTGCGCCGGCGACGGTTCATTCAAATTTCTGCCCTATCAACTTTCGATGGTAAGGTATTGGCTTACCATGGTTTCAACGGGTAACGGGGAATTAGGGTTCGA-CTCCGGAGAGGGAGCCTGAGAAACGGCTACCACATCCAAGGAAGGCAGCAGGCGCGC-AAATTACCCAATCCCGACA-CGGGGAGGTAGTGACAATAAATACTGATACAGGGCTCT-TTCGGGTCTTGTAATTGGAATGAGTACAATTTAAATCCCTTAACGAGGAACAA-TTGGAGGGCAAGTCTGGTGCCAGCAGCCGCGGTAATTCCAGCTCCAATAGCGTATATTAAAGTTGTTGCAGTTAAAAAGCTCGTAGTTGAACCTT-GGGCCTGGCTGGCCGGTCCGCCTCACCGCGTGTACTGGTCCGGCCGGGCCTTTCTTTCTGGAGATCCCCATGCCCTTCACTG-GGTGTGGTGGG-GAACCAGGACTTTTACTGAGAAAAAATTAGAGTGTTCAAAGCAGGCCTTTGCTCGAATATTCCAGCTTGGAATAATAGAATAGGACG-TGCGGTTCTA-TTTTGTTGGTTTCTAGGACCGCCGTAATGATTAATAGGGATAGTCGGGGGCATCAGTATTCAATTGTCAGAGGTGAAATTCTTGGATTTATTGAAGACTAACTACTGCGAAAGCATTTGCCAAGGATGTTTTCATTAATCAGTGAACGAAAGTTAGGGGATCGAAGACGATCAGATACCGTCGTAGTCTTAACCGTAAACTATGCCGACTAGGGATCGGGCGATGTTGTTTTTTTGACTCGCTCGGCACCTT-
>Massarina_eburnea_CBS_473_64
AAACTGCGAATGGCTCATTAAATCAGTTATCGTTTATTTGATAGTACCTTACTACATGGATACCTGTGGTAATTCTAGAGCTAATACATGCTAAAAACCCCGACTTCGGAAGGGGTGTGTTTATTAGATAAAAAACCAATGCCC-TTCGGGGCTCCTTGGTGATTCATAATAACCTCTCAGATCGCATAGCCTTGAGCTGGCGACGGTTCATTCAAATTTCTGCCCTATCAACTTTCGATGGTAAGGTATTGGCTTACCATGGTTTCTACGGGTAACGGGGAATTAGGGTTCGA-TTCCGGAGAGTTAGCCTGAGAAACGGCTAACACATCCAAGGAAGGCAGCAGGCGCGC-AAATTACCCAATCCTGATA-CAGGGAGGTAGTGACAATAAATACTGATAGGGAGCTCT-TTTGGGTTTCCTAATTGGAATGAGTACAATTTAAACCTCTTAACGAGGAACAA-TTGGAGGGCAAGTCTGGTGCCAGCAGCCGCGGTAATTCCAGCTCCAATAGCGTATATTAAAGTTGTTGCAGTTAAAAAGCTCGTAGTTGAACCTT-TGGCCTGGCTGGCAGGTCCGCCTCACCGCGTGCACTTGTCCGGCCGGGCCTTTTTTTCTGGAGAACCGCATGCTCTTCACTG-GGTGTGTTGGG--GACCAGGACTTTTACTTTGAAAAAATTAGAGTGTTCAAAGCAGGCCTTTGCTCGAATATTACAGCATGGAATAATAGAATAGGACG-T-CGGTTCTA-TTTTGTTGGTTTCTAGGACCGCCGTAATGATTAATAGGGACAGTCGGGGGCATTAGTATTCAATGGTCAGAGGTGAAATTCTTGGATTCTTTGAAGACTAACTACTGCGAAAGCATTTGCCAAGGATGTTTTCATTAATCAGTGAACGAAAGTTAGGGGATCGAAGACGATCAGATACCGTCGTAGTCTTAACCATCAACTATGCCGACTAGGGATCGGGCGGTGTTATTATTTTGACTCGCTCGGCACCTT-
>Medicopsis_romeroi_CBS_252_60
AAACTGCGAATGGCTCATTAAATCAGTTATCGTTTATTTGATAGTACCTTACTACTTGGATAACCGTGGTAATTCTAGAGCTAATACATGCTAAAAACCTCGACTTCGGAAGAGGTGTATTTATTAGATAAAAAACCAATGCCC-TTCGGGGCTCTTTGGTGATTCATGATAACTTCTCAGATCGCATGGCCTTGCGCCGGCGACGGTTCATTCAAATTTCTGCCCTATCAACTTTCGATGGTAAGGTATTGGCTTACCATGGTTTCAACGGGTAACGGGGAATTAGGGTTCGA-TTCCGGAGAGGGAGCCTGAGAAACGGCTACCACATCCAAGGAAGGCAGCAGGCGCGC-AAATTACCCAATCCCGACA-CGGGGAGGTAGTGACAATAAATACTGATACAGGGCTCT-TTTGGGTCTTGTAATTGGAATGAGTACAATTTAAACCTCTTAACGAGGAACAA-TTGGAGGGCAAGTCTGGTGCCAGCAGCCGCGGTAATTCCAGCTCCAATAGCGTATATTAAAGTTGTTGCAGTTAAAAAGCTCGTAGTTGAACCTT-GGGCCTGGCTGGCAGGTCCGCCTCACCGCGTGTACTTGACCGGCCGGGCCTTTCCTTCTGGAGAACCTCATGCCCTTCACTG-GGTGTGCTGGG-GAACCAGGACTTTTACTTTGAAAAAATTAGAGTGTTCAAAGCAGGCCTTTGCTCGAATACGTTAGCATGGAATAATAGAATAGGACG-TGCGGTCCTA-TTTTGTTGGTTTCTAGGACCGCCGTAATGATTAATAGGGACAGTCGGGGGCATCAGTATTCAATTGTCAGAGGTGAAATTCTTGGATTTATTGAAGACTAACTACTGCGAAAGCATTTGCCAAGGATGTTTTCATTAATCAGTGAACGAAAGTTAGGGGATCGAAGACGATCAGATACCGTCGTAGTCTTAACCGTAAACTATGCCGACTAGGGATCGGGCGATGTTTCTATCTTGACTCGCTCGGCACCTT-
>Melanomma_japonicum_CBS_142905
-------------------AAATCAGTTATCGTTTATTTGATAGTACCTTACCACTTGGATAACCGTGGTAATTCTAGAGCTAATACATGCTAAAAACCCCGACTTCGGAAGGGGTGTGTTTATTAGATAAAAAACCAATGCCC-TTCGGGGCTCTTTGGTGATTCATGATAACCTAACGGATCGCATGGCCTTGCGCCGGCGACGGTTCATTCAAATTTCTGCCCTATCAACTTTCGATGGTAAGGTATTGGCTTACCATGGTTTCAACGGGTAACGGGGAATTAGGGTTCGA-TTCCGGAGAGGGAGCCTGAGAAACGGCTACCACATCCAAGGAAGGCAGCAGGCGCGC-AAATTACCCAATCCCGACA-CGGGGAGGTAGTGACAATAAATACTGATACAGGGCTCT-TTTGGGTCTTGTAATTGGAATGAGTACAATTTAAACCCCTTAACGAGGAACAA-TTGGAGGGCAAGTCTGGTGCCAGCAGCCGCGGTAATTCCAGCTCCAATAGCGTATATTAAAGTTGTTGCAGTTAAAAAGCTCGTAGTTGAAACTT-GGGTCTGGCTAGCGGGTCCGCCTCACCGCGTGCACTTGTCCGGCTGGACCTTTCCTTCTGGAGAACCTCATGCCCTTTACTG-GGTGTGTTGGG-GAACCAGGACTTTTACTTTGAAAAAATTAGAGTGTTCAAAGCAGGCCTTTGCTCGAATACGTTAGCATGGAATAATAGAATAGGACG-TGCGGTCCTA-TTTTGTTGGTTTCTAGGATCGCCGTAATGATTAATAGGGATAGTCGGGGGCATCAGTATTCAATTGTCAGAGGTGAAATTCTTGGATTTATTGAAGACTAACTACTGCGAAAGCATTTGCCAAGGATGTTTTCATTAATCAGTGAACGAAAGTTAGGGGATCGAAGACGATCAGATACCGTCGTAGTCTTAACCGTAAACTATGCCGACTAGGGATCGGGCGATGTTTCTATCTTGACTCGCTCGGCACCTT-
>Muriformispora_magnoliae_MFLUCC_19_0036
AAACTGCGAATGGCTCATTAAATCAGTTATCGTTTATTTGATAGTACCTTACTACTTGGATAACCGTGGTAATTCTAGAGCTAATACATGCTGAAAACCCCAACTTCGGAAGGGGTGTATTTATTAGATAAAAAACCAATGCCC-TTCGGGGCTCTTTGGTGATTCATGATAACTTCTCAGATCGCATGGCCTTGCGCCGGCGACGGTTCATTCAAATTTCTGCCCTATCAACTTTCGATGGTAAGGTATTGGCTTACCATGGTTTCAACGGGTAACGGGGAATTAGGGTTCGA-TTCCGGAGAGGGAGCCTGAGAAACGGCTACCACATCCAAGGAAGGCAGCAGGCGCGC-AAATTACCCAATCCCGACA-CGGGGAGGTAGTGACAATAAATACTGATACAGGGCTCT-TTTGGGTCTTGTAATTGGAATGAGTACAATTTAAACCTCTTAACGAGGAACAA-TTGGAGGGCAAGTCTGGTGCCAGCAGCCGCGGTAATTCCAGCTCCAATAGCGTATATTAAAGTTGTTGCAGTTAAAAAGCTCGTAGTTGAACCTT-GGGCCTGGCTGGCAGGTCCGCCTCACCGCGTGTACTTGACCGGCCGGGCCTTTCCTTCTGGAGAACCTCATGCCCTTCACTG-GGTGTGCTGGG-GAACCAGGACTTTTACTTTGAAAAAATTAGAGTGTTCAAAGCAGGCCTTTGCTCGAATACGTTAGCATGGAATAATAGAATAGGACG-TGCGGTCCTA-TTTTGTTGGTTTCTAGGACCGCCGTAATGATTAATAGGGACAGTCGGGGGCATCAGTATTCAATTGTCAGAGGTGAAATTCTTGGATTTATTGAAGACTAACTACTGCGAAAGCATTTGCCAAGGATGTTTTCATTAATCAGTGAACGAAAGTTAGGGGATCGAAGACGATCAGATACCGTCGTAGTCTTAACCGTAAACTATGCCGACTAGGGATCGGGCGATGTTTCTATCTT------------------
>Muriformispora_thailandica_CMUB_40048
AAACTGCGAATGGCTCATTAAATCAGTTATCGTTTATTTGATAGTACCTTACTACTTGGATAACCGTGGTAATTCTAGAGCTAATACATGCTGAAAACCCCAACTTCGGAAGGGGTGTATTTATTAGATAAAAAACCAATGCCC-TTCGGGGCTCTTTGGTGATTCATGATAACTTCTCAGATCGCATGGCCTTGCGCCGGCGACGGTTCATTCAAATTTCTGCCCTATCAACTTTCGATGGTAAGGTATTGGCTTACCATGGTTTCAACGGGTAACGGGGAATTAGGGTTCGA-TTCCGGAGAGGGAGCCTGAGAAACGGCTACCACATCCAAGGAAGGCAGCAGGCGCGC-AAATTACCCAATCCCGACA-CGGGGAGGTAGTGACAATAAATACTGATACAGGGCTCT-TTTGGGTCTTGTAATTGGAATGAGTACAATTTAAACCTCTTAACGAGGAACAA-TTGGAGGGCAAGTCTGGTGCCAGCAGCCGCGGTAATTCCAGCTCCAATAGCGTATATTAAAGTTGTTGCAGTTAAAAAGCTCGTAGTTGAACCTT-GGGCCTGGCTGGCAGGTCCGCCTCACCGCGTGTACTTGACCGGCCGGGCCTTTCCTTCTGGAGAACCTCATGCCCTTCACTG-GGTGTGCTGGG-GAACCAGGACTTTTACTTTGAAAAAATTAGAGTGTTCAAAGCAGGCCTTTGCTCGAATACGTTAGCATGGAATAATAGAATAGGACG-TGCGGTCCTA-TTTTGTTGGTTTCTAGGACCGCCGTAATGATTAATAGGGACAGTCGGGGGCATCAGTATTCAATTGTCAGAGGTGAAATTCTTGGATTTATTGAAGACTAACTACTGCGAAAGCATTTGCCAAGGATGTTTTCATTAATCAGTGAACGAAAGTTAGGGGATCGAAGACGATCAGATACCGTCGTAGTCTTAACCGTAAACTATGCCGACTAGGGATCGGGCGATGTTTCTATCTT------------------
>Neobrevicollum_biancaeae_CGNCC_3_25420
-------------------------------------------------------------------GGTAATTCTAGAGCTAATACATGCTAAAAATCTCGACTTCGGAAGAGATGTATTTATTAGATAAAAAACCAATGCCCTTTCGGGGCTCCTTGGTGATTCATAATAACTTTTCGGATCGCATGGCCTTGCGCCGGCGACGGTTCATTCAAATTTCTGCCCTATCAACTTTCGATGGTTAGGTATTGGCTAACCATGGTTTCAACGGGTAACGGGGAATTAGGGTTCGA-TTCCGGAGAGAGAGCCTGAGAAACGGCTCTCACATCCAAGGAAGGCAGCAGGCGCGC-AAATTACCCAATCCTGACA-CAGGGAGGTAGTGACAAGAAATACTGATACAGGGCTCT-TTTGGGTCTTGTAATTGGAATGAGTACAATCTAAACCTCTTAACGAGGAACAA-TTGGAGGGCAAGTCTGGTGCCAGCAGCCGCGGTAATTCCAGCTCCAATAGCGTATATTAAAGTTGTTGCAGTTAAAAAGCTCGTAGTTGAACCTT-GGGCCTGGCTGGCAGGTCCGCCTCACCGCGTGTACTTGACCGGCCGGGCCTTTCTTTCTAGAGAACCTCATGCCCTTCACTG-GGTGTGCTGGG-GAACTAGAACTTTTACTTTGAAAAAATTAGAGTGTTCAAAGCAGGCCTTTGCTCGAATACGTTAGCATGGAATAATTGAATAAGACGTTGCGGTCTTA-TTTTGTTGGTTTCTAAGACCGCCGTAATGATTAACAGGAACAGTTGGGGGCATTAGTATTCAATTGTCAGAGGTGAAATTCTTGGATTTATTGAAGACTAACTACTGCGAAAGCATTTGCCAAAGATGTTTTCATTAATCAGTGAACGAAAGTTAGGGGATCGAAAACGATCAGATACCGTTGTAGTCTTAACCGTAAACTATGCCGACTAGGGATTGGACGGTGTTTCTATCTTGACCCGTTCAGC------
>Neobrevicollum_oleae_UESTCC_23_0145
-----------------------------------------------------------------------------------------------------------------------------------------------------GGGCTCCTTGGTGATTCATAATAACTTTTCGGATCGCATGGCCTTGCGCCGGCGACGGTTCATTCAAATTTCTGCCCCATCAACTTTCGATGGTTAGGTATTGGCTAACCATGGTTTCAACGGGTAACGGGGAATTAGGGTTCTATTTCCGGAGAGAGAGCCTGAGAGACGGCTCTCACATCCAAGGAAGGCAGCAGGCGCGC-AAATTACCCAATCCCGACA-CGGGGAGGTAGTGACAAGAAATACTGATACAGGGCTCT-TTTGGGTCTTGTAATTGGAATGAGTACAATCTAAACCTCTTAACGAGGAACAA-TTGGAGGGCAAGTCTGGTGCCAGCAGCCGCGGTAATTCCAGCTCCAATAGCGTATATTAAAGTTGTTGCAGTTAAAAAGCTCGTAGTTGAACCTT-GGGCCTGGCTGGCAGGTCCGCCTCACCGCGTGTACTTGACCGGCCGGGCCTTTCTTTCTAGAGAACCTCATGCCCTTCACTG-GGTGTGCTGGG-GAACTAGAACTTTTACTTTGAAAAAATTAGAGTGTTCAAAGCAGGCCTTTGCTCGAATACGTTAGCATGGAATAATTGAATAAGACGTTGCGGTCTTA-TTTTGTTGGTTTCTAAGACCGCCGTAATGATTAATAGGGTCAGTTGGGGGCATTAGTATTCAATTGTCAGAGGTGAAATTCTTGGATTTATTGAAGACTAACTACTGCGAAAGCATTTGCCAAAGATGTTTTCATTAATCAGTGAACGAAAGTTAGGGGATCGAAAACGATCAGATACCGTTGTAGTCTTAACCGTAAACTATGCCGACTAGGGATTGGACGGTGTTTCTATCTTGACCCGTTCAGCA-----
>Neohendersonia_kickxii_CBS_112403
-------------------------------------------------------------------------------------------------------------------------------------------------------------------------------------------------------------------------------------------------------------------------------------------------------------------------------------------------------------------------------------------------------------------------------------------------------------------------------------------------------------------------------------------------------------------------------------------------------------------------------------------------------------------------------------------------------------------------------------------------------------------------------------------------------------------------------------------------------------------------------------------------------------------------------------------------------------------------------------------------------------------------------------------------
>Neohendersonia_tongrenensis_HKAS_136895
-------------------------------------------------------------------------------------------------------------------------------------------------------------------------------------------------------------------------------------------------------------------------------------------------------------------------------------------------------------------------------------------------------------------------------------------------------------------------------------------------------------------------------------------------------------------------------------------------------------------------------------------------------------------------------------------------------------------------------------------------------------------------------------------------------------------------------------------------------------------------------------------------------------------------------------------------------------------------------------------------------------------------------------------------
>Neomedicopsis_chiangmaiensis_MFLUCC_17_2457
------------GCTCATTAAATCAGTTATCGTTTATTTGATAGTACCTTACTACTTGGATAACCGTGGTAATTCTAGAGCTAATACATGCTGAAAACCCCGACTTCGGAAGGGGTGTATTTATTAGATAAAAAACCAATGCCC-TTCGGGGCTTCTTGGTGATTCATAATAACTTCTCAGATCGCATGGCCTTGCGCCGGCGACGGTTCATTCAAATTTCTGCCCTATCAACTTTCGATGGTAAGGTATTGGCTTACCATGGTTTCAACGGGTAACGGGGAATTAGGGTTCGA-TTCCGGAGAGGGAGCCTGAGAAACGGCTACCACATCCAAGGAAGGCAGCAGGCGCGC-AAATTACCCAATCCCGACA-CGGGGAGGTAGTGACAATAAATACTGATACAGGGCTCT-TTTGGGTCTTGTAATTGGAATGAGTACAATTTAAACCTCTTAACGAGGAACAA-TTGGAGGGCAAGTCTGGTGCCAGCAGCCGCGGTAATTCCAGCTCCAATAGCGTATATTAAAGTTGTTGCAGTTAAAAAGCTCGTAGTTGAACCTT-GGGCCTGGCTGGCAGGTCCGCCTCACCGCGTGTACTTGACCGGCCGGGCCTTTCCTTCTGGAGAACCTCATGCCCTTCACTG-GGTGTGTTGGG-GAACCAGGACTTTTACTTTGAAAAAATTAGAGTGTTCAAAGCAGGCCTTTGCTCGAATACGTTAGCATGGAATAATAGAATAGGACG-TGCGGTCCTA-TTTTGTTGGTTTCTAGGACCGCCGTAATGATTAATAGGGACAGTCGGGGGCATTAGTATTCAATTGTCAGAGGTGAAATTCTTGGATTTATTGAAGACTAACTACTGCGAAAGCATTTGCCAAGGATGTTTTCATTAATCAGTGAACGAAAGTTAGGGGATCGAAGACGATCAGATACCGTCGTAGTCTTAACCGTAAACTATGCCGACTAGGGATCGGGCGATGTTTCTATCTTGACTCGCTCGGC------
>Neomedicopsis_prunicola_CBS_145031
-------------------------------------------------------------------------------------------------------------------------------------------------------------------------------------------------------------------------------------------------------------------------------------------------------------------------------------------------------------------------------------------------------------------------------------------------------------------------------------------------------------------------------------------------------------------------------------------------------------------------------------------------------------------------------------------------------------------------------------------------------------------------------------------------------------------------------------------------------------------------------------------------------------------------------------------------------------------------------------------------------------------------------------------------
>Omania_hydei_SQUCC_3026
AAACTGCGAATGGCTCATTAAATCAGTTATCGTTTATTTGATAGTACCTTACTACTTGGATAACCGTGGTAATTCTAGAGCTAATACATGCGTAAATCCCCAACTTCGGAAGGGGTGTATTTATTAGATAAAAAACCAATGCCC-TTCGGGGCTTTTTGGTGATTCAGAATAACTTTTCAGATCGCATGGCCTTGCGCCGGCGACGGTTCATTCAAATTTCTGCCCTATCAACTTTCGATGGTAAGGTATTGGCTTACCATGGTTTCAACGGGTAACGGGAGATTAGGGTTTGA-CTCCGGAGAGGGAGCCTGAGAAACGGCTACCACATCCAAGGAAGGCAGCAGGCGCGC-AAATTACCCAATCCCGACA-CGGGGAGGTAGTGACAATAAATACTGATACAGGGCTCT-TTTGGGTCTTGTAATTGGAATGAGTACAATTTAAACCTCTTAACGAGGAACAA-TTGGAGGGCAAGTCTGGTGCCAGCAGCCGCGGTAATTCCAGCTCCAATAGCGTATATTAAAGTTGTTGCAGTTAAAAAGCTCGTAGTTGAAACTT-GGGTCTGGCTGGCAGGTCCGCCTCACCGCGTGTACTTGACCGGCCGGGCCTTTCCTCCTGGAGAATCTCATGCCCTTCACTG-GGCGTGCTGGG-GATCCAGGACTTTTACTTTGAAAAAATTAGAGTGTTCAAAGCAGGCCTTTGCTCGAATACGTTAGCATGGAATAATAGAATAGGACG--GCAGTCTTA-TTTTGTTGGTTTCTAAGACCGCCGTAATGATTAATAGGGACAGTCGGGGGCATTAGTATTCAATAGTCAGAGGTGAAATTCTTGGATCTATTGAAGACTAACTACTGCGAAAGCATTGGCCAAGGATGTTTTCATTAATCAGTGAACGAAAGTTAGGGGATCGAAGACAATAAGATACCGTCGTAGTCTTAACCGTAAACTGTGCCGAC-AAGGATCGGGCGATGTTTCTATCTTGACTCGGTCGGCACCTT-
>Phaeosphaeria_oryzae_CBS_110110
AAACTGCGAATGGCTCATTAAATCAGTTATCGTTTATTTGATAGTACCTTACTACTTGGATAACCGTGGTAATTCTAGAGCTAATACATGCTGAAAACCCCAACTTCGGGAGGGGTGTATATATTAGATAAAAAACCAACGCCC-TTCGGGGCTTCTTGGTGATTCATGATATCTTTACGGATCGCATGGCCTTGCGCCGGCGACGGTTCATTCAAATTTCTGCCCTATCAACTTTCGATGGTAAGGTATTGGCTTACCATGGTTTCAACGGGTAACGGGGAATTAGGGTTCGA-TTCCGGAGAGGGAGCCTGAGAAACGGCTACCACATCCAAGGAAGGCAGCAGGCGCGC-AAATTACCCAATCCCGACA-CGGGGAGGTAGTGACAATAAATACTGATACAGGGCTCT-TTTGGGTCTTGTAATTGGAATGAGTACAATTTAAACCTCTTAACGAGGAACAA-TTGGAGGGCAAGTCTGGTGCCAGCAGCCGCGGTAATTCCAGCTCCAATAGCGTATATTAAAGTTGTTGCAGTTAAAAAGCTCGTAGTTGAACCTT-GGGTCTGGCTGGCAGGTCCGCCTCACCGCGTGTACTTGTCCGGCCGGGCC-TTCCTTCTGGAGAACCTCATGCCCTTCACTG-GGCGTGTTGGG-G-ACCAGGACTTTTACTTTGAAAAAATTAGAGTGTTCAAAGCAGGCCTTTGCTCGAATACGTTAGCATGGAATAATAGAATAGGACG-TGCGGTCCTA-TTTTGTTGGTTTCTAGGACCGCCGTAATGATTAATAGGGACAGTCGGGGGCATCAGTATTCAATTGTCAGAGGTGAAATTCTTGGATTTATTGAAGACTAACTACTGCGAAAGCATTTGCCAAGGATGTTTTCATTAATCAGTGAACGAAAGTTAGGGGATCGAAGACGATCAGATACCGTCGTAGTCTTAACCGTAAACTATGCCGACTAGGGATCGGGCGATGTTCTTTTTCTGACTCGCTCGGCACCTT-
>Prosthemium_betulinum_CBS_279_74
-----GCGAATGGCTCATTAAATCAGTTNTNGTTTATTTGATAGTACCTTACCACTTGGATAACCGTGGTAATTCTAGAGCTAATACATGCTAAAAACCCCGACTTCGGAAGGGGTGTGTTTATTAGATAAAAAACCAATGCCC-TTCGGGGCTCTTTGGTGATTCATGATAACCTAACGGATCGCATGGCCTTGCGCCGGCGACGGTTCATTCAAATTTCTGCCCTATCAACTTTCGATGGTAAGGTATTGGCTTACCATGGTTTCAACGGGTAACGGGGAATTAGGGTTCGA-TTCCGGAGAGGGAGCCTGAGAAACGGCTACCACATCCAAGGAAGGCAGCAGGCGCGC-AAATTACCCAATCCCGACA-CGGGGAGGTAGTGACAATAAATACTGATACATGGCTCT-TTAGAGTCTTGTAATCGGAATGAGTACAATTTAAACCCCTTAACGAGGAACAA-TTGGAGGGCAAGTCTGGTGCCAGCAGCCGCGGTAATTCCAGCTCCAATAGCGTATATTAAAGTTGTTGCAGTTAAAAAGCTCGTAGTTGAAACTT-GGGTCTGGCTAGCGGGTCCGCCTCACCGCGTGCACTTGTCCGGCTGGACCTTTCCTTCTGGAGAACCTCATGCCCTTCACTG-GGTGTGTTGGG-GAACCAGGACTTTTACTTTGAAAAAATTAGAGTGTTCAAAGCAGGCCTTTGCTCGAATACGTTAGCATGGAATAATAGAATAGGACG-TGCGGTCCTA-TTTTGTTGGTTTCTAGGATCGCCGTAATGATTAATAGGGATAGTCGGGGGCATCAGTATTCAATTGTCAGAGGTGAAATTCTTGGATTTATTGAAGACTAACTACTGCGAAAGCATTTGCCAAGGATGTTTTCATTAATCAGTGAACGAAAGTTAGGGGATCGAAGACGATCAGATACCGTCGTAGTCTTAACCGTAAACTATGCCGACTAGGGATCGGGCGATGTTTCTATCTTGACTCGCTCGGCACCTT-
>Pseudosplanchnonema_phorcioides_CBS_122935
AAACTGCGAATGGCTCATTAAATCAGTTATCGTTTATTTGATAGTACCTTACTACATGGATACCTGTGGTAATTCTAGAGCTAATACATGCTAAAAACCTCGACTTCGGGAGGGGTGTATTTATTAGATAAAAAACCAATGCCC-TTCGGGGCTCCTTGGTGATTCACAATAACTTCTCAGATCGCATGGCCTTGCGCCGGCGACGGTTCATTCAAATTTCTGCCCTATCAACTTTCGATGGTAAGGTATTGGCTTACCATGGTTTCTACGGGTAACGGGGAATTAGGGTTCGA-TTCCGGAGAGTTAGCCTGAGAAACGGCTAACACATCCAAGGAAGGCAGCAGGCGCGC-AAATTACCCAATCCTGATA-CAGGGAGGTAGTGACAATAAATACTGATACAGGGCTCT-TTTGGGTCTTGTAATTGGAATGAGTACAATTTAAACCTCTTAACGAGGAACAA-TTGGAGGGCAAGTCTGGTGCCAGCAGCCGCGGTAATTCCAGCTCCAATAGCGTATATTAAAGTTGTTGCAGTTAAAAAGCTCGTAGTTGAACCTT-TGGCCTGGCTGGCAGGTCCGCCTCACCGCGTGCACTTGTCCGGCCGGGCCTTTTCTTCTGGAGAACCGCATGCCCTTCACTG-GGTGTGTTGGG--GACCAGGACTTTTACTTTGAAAAAATTAGAGTGTTCAAAGCAGGCCTTTGCTCGAATATTACAGCATGGAATAATGGAATAGGACG-TGCGGTTCTA-TTTTGTTGGTTTCTAGGACCGCCGTAATGATTAATAGGGACAGTCGGGGGCATCAGTATTCAATTGTCAGAGGTGAAATTCTTGGATTTATTGAAGACTAACTACTGCGAAAGCATTTGCCAAGGATGTTTTCATTAATCAGTGAACGAAAGTTAGGGGATCGAAGACGATCAGATACCGTCGTAGTCTTAACCATAAACTATGCCGACTAGGGATCGGGCGGTGTTATTATTTTGACTCGCTCGGCACCTT-
>Splanchnonema_pupula_MFLU_14_0807
-------------------------------------------------------------------------------------------------------------------------------------------------------------------------------------------------------------------------------------------------------------------------------------------------------------------------------------------------------------------------------------------------------------------------------------------------------------------------------------------------------------------------------------------------------------------------------------------------------------------------------------------------------------------------------------------------------------------------------------------------------------------------------------------------------------------------------------------------------------------------------------------------------------------------------------------------------------------------------------------------------------------------------------------------
>Stemphylium_vesicarium_CBS_191_86
---------------------------------------------------------------------------------------------------------------------------------------------CCC-TTCGGGGCTTTTTGGTGATTCATGATAACTTTACGGATCGCATAGCCTTGCGCTGGCGACGGTTCATTCAAATTTCTGCCCTATCAACTTTCGATGGTAAGGTATTGGCTTACCATGGTTTCAACGGGTAACGGGGAATTAGGGTTCGA-TTCCGGAGAGGGAGCCTGAGAAACGGCTACCACATCCAAGGAAGGCAGCAGGCGCGC-AAATTACCCAATCCCGACA-CGGGGAGGTAGTGACAATAAATACTGATACAGGGCTCT-TTTGGGTCTTGTAATTGGAATGAGTACAATTTAAACCTCTTAACGAGGAACAA-TTGGAGGGCAAGTCTGGTGCCAGCAGCCGCGGTAATTCCAGCTCCAATAGCGTATATTAAAGTTGTTGCAGTTAAAAAGCTCGTAGTTGAAACTT-GGGCCTGGCTGGCGGGTCCGCCTCACCGCGTGCACTCGTCCGGCCGGGCC-TTCCTTCTGAAGAACCTCATGCCCTTCACTG-GGCGTGTTGGG-GAATCAGGACTTTTACTTTGAAAAAATTAGAGTGTTCAAAGCAGGCCTTTGCTCGAATACGTTAGCATGGAATAATAAAATAGGGCG-TGCGTTTCTA-TTTTGTTGGTTTCTAGAGACGCCGCAATGATTAACAGGAACAGTCGGGGGCATCAGTATTCAGTTGTCAGAGGTGAAATTCTTGGATTTACTGAAGACTAACTACTGCGAAAGCATTTGCCAAGGATGTTTTCATTAATCAGTGAACGAAAGTTAGGGGATCGAAGACGATCAGATACCGTCGTAGTCTTAACCGTAAACTATGCCGACTAGGGATCGGGCGATGTTCTTTTTCTGACTCGCTCGGCACCTT-
>Trematosphaeria_pertusa_CBS_122368
---------------------------------------------ACCTTACTACTTGGATAACCGTGGTAATTCTAGAGCTAATACATGCTGAAAAGCCCGACTTCGGAAGGGTTGTATTTATTAGATAAAAAACCAATGCTC-----------TTTGGTGATTCATAATAACTTCTCAGATCGCACGGCCTTGCGCCGGCGACGGTTCATTCAAATTTCTGCCCTATCAACTTTCGATGGTACGGTATTGGCCTACCATGGTTTCAACGGGTAACAGGGAATTAGGGTTCGA-TTCTGGAGAGCGAGCCTGAGAGACGGCTAGCACATCCAAGGAAGGCAGCAGGCGCGC-AAATTACTCAATGCCGACA-CGGCGAAGTAGTGACAATAAATACTGATACAGGGCTCT-TTTGGGTCTTGTAATTGGAATGAGTACAATTTAAACCTCTTAACGAGGAACAA-TTGGAGGGCAAGTCTGGTGCCAGCAGCCGCGGTAATTCCAGCTCCAATAGCGTATATTAAAGTTGTTGCAGTTAAAAAGCTCGTAGTTGAACCTT-TGGCCTGGCTGGCAGGTCCGCCTCACCGCGTGCACTTGACCGGCCGGGCCTTCTTCTCTGGAGAACCGCATGCCCTTCACTGTGGTGTGCTGGG--GACCAGGACTTTTACTTTGAAAAAATTAGAGTGTTCAAAGCAGGCCTTTGCTCGAATACGTTAGCATGGAATAATAAAATAGGACG--GCAGTTCTA-TTTTGTTGGTTTCTAGGACCGCCGTAATGATTAATAGGGACAGTCGGGGGCGTCAGTATTCAATTGTCAGAGGTGAAATTCTTGGATCAATTGAAGACTAACTACTGCGAAAGCATTCGCCAAGGATGTTTTCATTAATCAGTGAACGAAAGTTAGGGGATCGAAGACGATCAGATACCGTCGTAGTCTTAACCATAA-------------------------------------------------------
>Hysterium_angustatum_KUMCC_21_0213
AAACTGCGAATGGCTCATTAAATCAGTTATCGTTTATTTGATAGTACCTTACTACTTGGATAACCGTGGTAATTCTAGAGCTAATACATGCTAAAAACCTCGACTTCGGGAGGGGTGTATTTATTAGATAAAAAACCAATGCCC-TTCGGGGCTCCTTGGTGATTCATGATAACTTAACGGATCGCATGGCCTTGCGCCGGCGACGGTTCATTCAAATTTCTGCCCTATCAACTTTCGATTGTAGGGTATTGGCCTACAATGGTTTCAACGGGTAACGGGGAGTTAGGGCTCGA-CTCCGGAGAGGGAGCCTGAGAAACGGCTACCACATCCAAGGAAGGCAGCAGGCGCGC-AAATTACCCAATCCCGACA-CGGGGAGGTAGTGACAATAAATACTGATACAGGGCTCT-TTTGGGTCTTGTAATTGGAATGAGTACAATTTAAATACCTTAACGAGGAACAA-TTGGAGGGCAAGTCTGGTGCCAGCAGCCGCGGTAATTCCAGCTCCAATAGCGTATATTAAAGTTGTTGCAGTTAAAAAGCTCGTAGTTGAACCTT-GGGCCTGGCTGGCCGGTCCGCCTCACCGCGTGCACTGGTCCGGCCGGGCCTTTCCTTCTGGAGAGCCGCATGCCCTTCACTG-GGTGTGTCGGG-GAACCAGGACTTTTACTTTGAGAAAATTAGAGTGTTCAAAGCAGGCCTTTGCTCGAATACGTTAGCATGGAATAATAGAATAGGACG-TGCGGTCCTA-TTTTGTTGGTTTCTAGGACCGCCGTAATGATTAATAGGGATAGTCGGGGGCATCAGTATTCAATTGTCAGAGGTGAAATTCTTGGATTTATTGAAGACTAACTACTGCGAAAGCATTTGCCAAGGATGTTTTCATTAATCAGTGAACGAAAGTTAGGGGATCGAAGACGATCAGATACCGTCGTAGTCTTAACCGTAAACTATGCCGACTAGGGATCGGGCGATGTTATTATTTTGACTCGCTCGGCACCTT-
>Hysterobrevium_constrictum_KUMCC_21_0212
AAACTGCGAATGGCTCATTAAATCAGTTATCGTTTATTTGATAGTACCTTACTACTTGGATAACCGTGGTAATTCTAGAGCTAATACATGCTAAAAACCCCAACTTCGGGAGGGGTGTATTTATTAGATAAAAAACCAACGCCC-TTCGGGGCTCCTTGGTGATTCATAATAACTTAACGGATCGCATGGCCTTGCGCCGGCGACGGTTCATTCAAATTTCTGCCCTATCAACTTTCGATTGTAGGGTATTGGCCTACAATGGTTTCAACGGGTAACGGGGAATTAGGGTTCGA-TTCCGGAGAGGGAGCCTGAGAAACGGCTACCACATCCAAGGAAGGCAGCAGGCGCGC-AAATTACCCAATCCCGACA-CGGGGAGGTAGTGACAATAAATACTGATACAGGGCTCT-TTTGGGTCTTGTAATTGGAATGAGTACAATTTAAACCCCTTAACGAGGAACAA-TTGGAGGGCAAGTCTGGTGCCAGCAGCCGCGGTAATTCCAGCTCCAATAGCGTATATTAAAGTTGTTGCAGTTAAAAAGCTCGTAGTTGAACCTT-GGGCCTGGCTGGCCGGTCCGCCTCACCGCGTGCACTGGTCCGGCCGGGCCTTTCCTTCTGGAGAGCCGCATGCCCTTCACTG-GGTGTGTCGGG-GAACCAGGACTTTTACTTTGAAAAAATTAGAGTGTTCAAAGCAGGCCTTTGCTCGAATACGTTAGCATGGAATAATAGAATAGGACG-TGCGGTCCTA-TTTTGTTGGTTTCTAGGACCGCCGTAATGATTAATAGGGATAGTCGGGGGCATCAGTATTCAATTGTCAGAGGTGAAATTCTTGGATTTATTGAAGACTAACTACTGCGAAAGCATTTGCCAAGGATGTTTTCATTAATCAGTGAACGAAAGTTAGGGGATCGAAGACGATCAGATACCGTCGTAGTCTTAACCGTAAACTATGCCGACTAGGGATCGGGCGATGTTATTATTTTGACTCGCTCGGCACCTT-
