# Supplementary material for: Revision of the genus Splanchospora (Pleosporales, Neohendersoniaceae)
Source: IMA Fungus. 2026 Mar 9;17:e179372. doi: 10.3897/imafungus.17.179372 (PMC12993480; doi:10.3897/imafungus.17.179372)
Supplement: Supplementary material 3 — ITS alignment dataset used for the first analysis [file imafungus-17-e179372-s003.fas]

>Splanchospora_ampullacea_CBS_116578
ACTA-CC-C---TTGTTTCCTCG---GCGGATTC--GCCCGCC---AATGAGGACATTTACC----AAACC---T-TTT--GCAG-T-AGTA-TT--A--AACGTCTGA--TAA---ACAATAC---AATT---GTTACAACTTTCAACAATGGATCTCTTGGTTCTGGCATCGATGAAGAACGCAGCGAAATGCGATAAGTAGTGTGAATTGCAGAATTCAGTGAATCATCGAATCTTTGAACGCACATTGCGCCCCTTGG-TATTCCATGGGGCATGCCTGTTCGAGCGTCATTT-CAACCCTCAAGCT---CTGCTTGGTGTTGGG---TG--TTTGTCCCGC-C--------TGTG-------GACTCGCCTTAAA-GCTATTGGCAGCCAGCCGCA--TTGG-CTCGG--AGCGCAGCAC-ATTC-CGCG-CATCGATG----TCTA--GTGGTG----GCGGCAG------CCAG-AAG------TATCTTCTTCA
>Splanchospora_ampullacea_L20
ACTA-CC-C---TTGTTTCCTCG---GCGGATTC--GCCCGCC---AATGAGGACATTTACC----AAACC---T-TTT--GCAG-T-AGTA-TT--A--AACGTCTGA--TAA---ACAATAC---AATT---GTTACAACTTTCAACAATGGATCTCTTGGTTCTGGCATCGATGAAGAACGCAGCGAAATGCGATAAGTAGTGTGAATTGCAGAATTCAGTGAATCATCGAATCTTTGAACGCACATTGCGCCCCTTGG-TATTCCATGGGGCATGCCTGTTCGAGCGTCATTT-CAACCCTCAAGCT---CTGCTTGGTGTTGGG---TG--TTTGTCCCGC-C--------TGTG-------GACTCGCCTTAAA-GCTATTGGCAGCCAGCCGCA--TTGG-CTCGG--AGCGCAGCAC-ATTC-CGCG-CATCGATG----TCTA--GTGGTG----GCGGCAG------CCAG-AAG------TATCTTCTTCA
>Splanchospora_ampullacea_L39
ACTA-CC-C---TTGTTTCCTCG---GCGGATTC--GCCCGCC---AATGAGGACATTTACC----AAACC---T-TTT--GCAG-T-AGTA-TT--A--AACGTCTGA--TAA---ACAATAC---AATT---GTTACAACTTTCAACAATGGATCTCTTGGTTCTGGCATCGATGAAGAACGCAGCGAAATGCGATAAGTAGTGTGAATTGCAGAATTCAGTGAATCATCGAATCTTTGAACGCACATTGCGCCCCTTGG-TATTCCATGGGGCATGCCTGTTCGAGCGTCATTT-CAACCCTCAAGCT---CTGCTTGGTGTTGGG---TG--TTTGTCCCGC-C--------TGTG-------GACTCGCCTTAAA-GCTATTGGCAGCCAGCCGCA--TTGG-CTCGG--AGCGCAGCAC-ATTC-CGCG-CATCGATG----TCTA--GTGGTG----GCGGCAG------CCAG-AAG------TATCTTCTTCA
>Splanchospora_ampullacea_L104
ACTA-CC-C---TTGTTTCCTCG---GCGGATTC--GCCCGCC---AATGAGGACATTTACC----AAACC---T-TTT--GCAG-T-AGTA-TT--A--AACGTCTGA--TAA---ACAATAC---AATT---GTTACAACTTTCAACAATGGATCTCTTGGTTCTGGCATCGATGAAGAACGCAGCGAAATGCGATAAGTAGTGTGAATTGCAGAATTCAGTGAATCATCGAATCTTTGAACGCACATTGCGCCCCTTGG-TATTCCATGGGGCATGCCTGTTCGAGCGTCATTT-CAACCCTCAAGCT---CTGCTTGGTGTTGGG---TG--TTTGTCCCGC-C--------TGTG-------GACTCGCCTTAAA-GCTATTGGCAGCCAGCCGCA--TTGG-CTCGG--AGCGCAGCAC-ATTC-CGCG-CATCGATG----TCTA--GTGGTG----GCGGCAG------CCAG-AAG------TATCTTCTTCA
>Splanchospora_ampullacea_L179
ACTA-CC-C---TTGTTTCCTCG---GCGGATTC--GCCCGCC---AATGAGGACATTTACC----AAACC---T-TTT--GCAG-T-AGTA-TT--A--AACGTCTGA--TAA---ACAATAC---AATT---GTTACAACTTTCAACAATGGATCTCTTGGTTCTGGCATCGATGAAGAACGCAGCGAAATGCGATAAGTAGTGTGAATTGCAGAATTCAGTGAATCATCGAATCTTTGAACGCACATTGCGCCCCTTGG-TATTCCATGGGGCATGCCTGTTCGAGCGTCATTT-CAACCCTCAAGCT---CTGCTTGGTGTTGGG---TG--TTTGTCCCGC-C--------TGTG-------GACTCGCCTTAAA-GCTATTGGCAGCCAGCCGCA--TTGG-CTCGG--AGCGCAGCAC-ATTC-CGCG-CATCGATG----TCTA--GTGGTG----GCGGCAG------CCAG-AAG------TATCTTCTTCA
>Splanchospora_fulviconidia_RY_69
AGTA-CT-C---TTGTTTCCTCG---GCGGATTC--GCCCGCC---AATAAGGACATTTACC----AAACC---T-TTT--GCAG-T-AGTA-TT--A--AACGTCTGA--TAA---ATCATTT---AATT---ATTACAACTTTCAACAATGGATCTCTTGGTTCTGGCATCGATGAAGAACGCAGCGAAATGCGATAAGTAGTGTGAATTGCAGAATTCAGTGAATCATCGAATCTTTGAACGCACATTGCGCCCCTTGG-TATTCCATGGGGCATGCCTGTTCGAGCGTCATTT-CAACCCTCAAGCT---CTGCTTGGTGTTGGG---TG--TTTGTCCTA------------GTG-------GACTCGCCTTAAA-GTTATTGGCAGCCAGCCGCA--TTGG-CTCGG--AGCGCAGCAC-ATTC-AGCG-CATCGAAG----TCTG--GTGGTG----GCGGCAG------CCAG-AAG------TATCATCTTCA
>Splanchospora_fulviconidia_RY_71
AGTA-CT-C---TTGTTTCCTCG---GCGGATTC--GCCCGCC---AATGAGGACATTTACC----AAACC---T-TTT--GCAG-T-AGTA-TT--A--AACGTCTGA--TAA------ATTT---AATT---ATTACAACTTTCAACAATGGATCTCTTGGTTCTGGCATCGATGAAGAACGCAGCGAAATGCGATAAGTAGTGTGAATTGCAGAATTCAGTGAATCATCGAATCTTTGAACGCACATTGCGCCCCTTGG-TATTCCATGGGGCATGCCTGTTCGAGCGTCATTT-CAACCCTCAAGCT---CTGCTTGGTGTTGGG---TG--TTTGTCCTA------------GTG-------GACTCGCCTTAAA-GTTATTGGCAGCCAGCCGCA--TTGG-CTCGG--AGCGCAGCAC-ATTC-AGCG-CATCGAAG----TCTG--GTGGTG----GCGGCAG------CCAG-AAG------TATCATCTTCA
>Splanchospora_fulviconidia_RY_73
AGTA-CT-C---TTGTTTCCTCG---GCGGATTC--GCCCGCC---AATGAGGACATTTACC----AAACC---T-TTT--GCAG-T-AGTA-TT--A--AACGTCTGA--TAA------ATTT---AATT---ATTACAACTTTCAACAATGGATCTCTTGGTTCTGGCATCGATGAAGAACGCAGCGAAATGCGATAAGTAGTGTGAATTGCAGAATTCAGTGAATCATCGAATCTTTGAACGCACATTGCGCCCCTTGG-TATTCCATGGGGCATGCCTGTTCGAGCGTCATTT-CAACCCTCAAGCT---CTGCTTGGTGTTGGG---TG--TTTGTCCTA------------GTG-------GACTCGCCTTAAA-GTTATTGGCAGCCAGCCGCA--TTGG-CTCGG--AGCGCAGCAC-ATTC-AGCG-CATCGAAG----TCTG--GTGGTG----GCGGCAG------CCAG-AAG------TATCATCTTCA
>Splanchospora_fulviconidia_RY_91
AGTA-CT-C---TTGTTTCCTCG---GCGGATTC--GCCCGCC---AATAAGGACATTTACC----AAACC---T-TTT--GCAG-T-AGTA-TT--A--AACGTCTGA--TAA---ATCATTT---AATT---ATTACAACTTTCAACAATGGATCTCTTGGTTCTGGCATCGATGAAGAACGCAGCGAAATGCGATAAGTAGTGTGAATTGCAGAATTCAGTGAATCATCGAATCTTTGAACGCACATTGCGCCCCTTGG-TATTCCATGGGGCATGCCTGTTCGAGCGTCATTT-CAACCCTCAAGCT---CTGCTTGGTGTTGGG---TG--TTTGTCCTA------------GTG-------GACTCGCCTTAAA-GTTATTGGCAGCCAGCCGCA--TTGG-CTCGG--AGCGCAGCAC-ATTC-AGCG-CATCGAAG----TCTG--GTGGTG----GCGGCAG------CCAG-AAG------TATCATCTTCA
>Splanchospora_fulviconidia_RY_92
AGTA-CT-C---TTGTTTCCTCG---GCGGATTC--GCCCGCC---AATAAGGACATTTACC----AAACC---T-TTT--GCAG-T-AGTA-TT--A--AACGTCTGA--TAA---ATCATTT---AATT---ATTACAACTTTCAACAATGGATCTCTTGGTTCTGGCATCGATGAAGAACGCAGCGAAATGCGATAAGTAGTGTGAATTGCAGAATTCAGTGAATCATCGAATCTTTGAACGCACATTGCGCCCCTTGG-TATTCCATGGGGCATGCCTGTTCGAGCGTCATTT-CAACCCTCAAGCT---CTGCTTGGTGTTGGG---TG--TTTGTCCTA------------GTG-------GACTCGCCTTAAA-GTTATTGGCAGCCAGCCGCA--TTGG-CTCGG--AGCGCAGCAC-ATTC-AGCG-CATCGAAG----TCTG--GTGGTG----GCGGCAG------CCAG-AAG------TATCATCTTCA
>Splanchospora_fulviconidia_RY_112
AGTA-CT-C---TTGTTTCCTCG---GCGGATTC--GCCCGCC---AATAAGGACATTTACC----AAACC---T-TTT--GCAG-T-AGTA-TT--A--AACGTCTGA--TAA---ATCATTT---AATT---ATTACAACTTTCAACAATGGATCTCTTGGTTCTGGCATCGATGAAGAACGCAGCGAAATGCGATAAGTAGTGTGAATTGCAGAATTCAGTGAATCATCGAATCTTTGAACGCACATTGCGCCCCTTGG-TATTCCATGGGGCATGCCTGTTCGAGCGTCATTT-CAACCCTCAAGCT---CTGCTTGGTGTTGGG---TG--TTTGTCCTA------------GTG-------GACTCGCCTTAAA-GTTATTGGCAGCCAGCCGCA--TTGG-CTCGG--AGCGCAGCAC-ATTC-AGCG-CATCGAAG----TCTG--GTGGTG----GCGGCAG------CCAG-AAG------TATCATCTTCA
>Splanchospora_microspora_KT_2905
AGTA-CC-C---TTGTTTCCTCG---GCGGATTC--GCCCGCC---AATGAGGACATTTACC----AAACC---T-TTT--GCAG-T-AGTA-TT--A--AACGTCTGA--TAA---AC-ATAT---AATT---GTTACAACTTTCAACAATGGATCTCTTGGTTCTGGCATCGATGAAGAACGCAGCGAAATGCGATAAGTAGTGTGAATTGCAGAATTCAGTGAATCATCGAATCTTTGAACGCACATTGCGCCCCTTGG-TATTCCATGGGGCATGCCTGTTCGAGCGTCATTT-CAACCCTCAAGCT---CTGCTTGGTGTTGGG---TG--TTTGTCCCGC-T--------TGTG-------GACTCGCCTTAAA-GTCATTGGCAGCCAGCCGTA--TTGG-CTCGG--AGCGCAGCAC-ATTC-CGCG-CATCGATG----TCTA--GTGGTG----GCGGCAG------CCAG-AAG------TATCTTCTTCA
>Splanchospora_microspora_KT_2906
AGTA-CC-C---TTGTTTCCTCG---GCGGATTC--GCCCGCC---AATGAGGACATTTACC----AAACC---T-TTT--GCAG-T-AGTA-TT--A--AACGTCTGA--TAA---AC-ATAT---AATT---GTTACAACTTTCAACAATGGATCTCTTGGTTCTGGCATCGATGAAGAACGCAGCGAAATGCGATAAGTAGTGTGAATTGCAGAATTCAGTGAATCATCGAATCTTTGAACGCACATTGCGCCCCTTGG-TATTCCATGGGGCATGCCTGTTCGAGCGTCATTT-CAACCCTCAAGCT---CTGCTTGGTGTTGGG---TG--TTTGTCCCGC-T--------TGTG-------GACTCGCCTTAAA-GTCATTGGCAGCCAGCCGTA--TTGG-CTCGG--AGCGCAGCAC-ATTC-CGCG-CATCGATG----TCTA--GTGGTG----GCGGCAG------CCAG-AAG------TATCTTCTTCA
>Splanchospora_oblongiconidia_AH_478
AGTA-CC-C---TTGTTTCCTCG---GCGGATTC--GCCCGCC---AGTGAGGACATTTACC----AAACC---T-TTT--GCAG-T-AGTA-TT--A--AACGTCTGA--TAA---ACAATAC---AATT---GTTACAACTTTCAACAATGGATCTCTTGGTTCTGGCATCGATGAAGAACGCAGCGAAATGCGATAAGTAGTGTGAATTGCAGAATTCAGTGAATCATCGAATCTTTGAACGCACATTGCGCCCCTTGG-TATTCCATGGGGCATGCCTGTTCGAGCGTCATTT-CAACCCTCAAGCT---CTGCTTGGTGTTGGG---TG--TTTGTCCCGC-C--------TGTG-------GACTCGCCTTAAA-GTCATTGGCAGCCAGCCGCA--TTGG-CTCGG--AGCGCAGCAC-ATTC-CGCG-CATCGATG----TCTA--GTAGTG----GCGGCAG------CCAG-AAG------TATCTTCTTCA
>Splanchospora_oblongiconidia_KT_3610
AGTA-CC-C---TTGTTTCCTCG---GCGGATTC--GCCCGCC---AGTGAGGACATTTACC----AAACC---T-TTT--GCAG-T-AGTA-TT--A--AACGTCTGA--TAA---ACAATAC---AATT---GTTACAACTTTCAACAATGGATCTCTTGGTTCTGGCATCGATGAAGAACGCAGCGAAATGCGATAAGTAGTGTGAATTGCAGAATTCAGTGAATCATCGAATCTTTGAACGCACATTGCGCCCCTTGG-TATTCCATGGGGCATGCCTGTTCGAGCGTCATTT-CAACCCTCAAGCT---CTGCTTGGTGTTGGG---TG--TTTGTCCCGC-C--------TGTG-------GACTCGCCTTAAA-GTCATTGGCAGCCAGCCGCA--TTGG-CTCGG--AGCGCAGCAC-ATTC-CGCG-CATCGATG----TCTA--GTAGTG----GCGGCAG------CCAG-AAG------TATCTTCTTCA
>Splanchospora_oblongiconidia_RY_83
AGTA-CC-C---TTGTTTCCTCG---GCGGATTC--GCCCGCC---AGTGAGGACATTTACC----AAACC---T-TTT--GCAG-T-AGTA-TT--A--AACGTCTGA--TAA---ACAATAC---AATT---GTTACAACTTTCAACAATGGATCTCTTGGTTCTGGCATCGATGAAGAACGCAGCGAAATGCGATAAGTAGTGTGAATTGCAGAATTCAGTGAATCATCGAATCTTTGAACGCACATTGCGCCCCTTGG-TATTCCATGGGGCATGCCTGTTCGAGCGTCATTT-CAACCCTCAAGCT---CTGCTTGGTGTTGGG---TG--TTTGTCCCGC-C--------TGTG-------GACTCGCCTTAAA-GTCATTGGCAGCCAGCCGCA--TTGG-CTCGG--AGCGCAGCAC-ATTC-CGCG-CATCGATG----TCTA--GTAGTG----GCGGCAG------CCAG-AAG------TATCTTCTTCA
>Splanchospora_pseudomicrospora_KT_3680
AGTA-CC-C---TTGTTTCCTCG---GCGGATTC--GCCCGCC---AATGAGGACATTTACC----AAACC---T-TTT--GCAG-T-AGTA-TT--A--AACGTCTGA--TAA---ACAATAC---AATT---GTTACAACTTTCAACAATGGATCTCTTGGTTCTGGCATCGATGAAGAACGCAGCGAAATGCGATAAGTAGTGTGAATTGCAGAATTCAGTGAATCATCGAATCTTTGAACGCACATTGCGCCCCTTGG-TATTCCATGGGGCATGCCTGTTCGAGCGTCATTT-CAACCCTCAAGCT---CTGCTTGGTGTTGGG---TG--TTTGTCCCGC-C--------TGTG-------GACTCGCCTTAAA-GTCATTGGCAGCCAGCCGCA--TTGG-CTCGG--AGCGCAGCAC-ATTC-CGCG-CATCGATG----TCTA--GTGGTG----GCGGCAG------CCAG-AAG------TATCTTCTTCA
>Splanchospora_pseudomicrospora_KT_3681
AGTA-CC-C---TTGTTTCCTCG---GCGGATTC--GCCCGCC---AATGAGGACATTTACC----AAACC---T-TTT--GCAG-T-AGTA-TT--A--AACGTCTGA--TAA---ACAATAC---AATT---GTTACAACTTTCAACAATGGATCTCTTGGTTCTGGCATCGATGAAGAACGCAGCGAAATGCGATAAGTAGTGTGAATTGCAGAATTCAGTGAATCATCGAATCTTTGAACGCACATTGCGCCCCTTGG-TATTCCATGGGGCATGCCTGTTCGAGCGTCATTT-CAACCCTCAAGCT---CTGCTTGGTGTTGGG---TG--TTTGTCCCGC-C--------TGTG-------GACTCGCCTTAAA-GTCATTGGCAGCCAGCCGCA--TTGG-CTCGG--AGCGCAGCAC-ATTC-CGCG-CATCGATG----TCTA--GTGGTG----GCGGCAG------CCAG-AAG------TATCTTCTTCA
>Splanchospora_pseudomicrospora_KT_4246
AGTA-CC-C---TTGTTTCCTCG---GCGGATTC--GCCCGCC---AATGAGGACATTTACC----AAACC---T-TTT--GCAG-T-AGTA-TT--A--AACGTCTGA--TAA---ACAATAC---AATT---GTTACAACTTTCAACAATGGATCTCTTGGTTCTGGCATCGATGAAGAACGCAGCGAAATGCGATAAGTAGTGTGAATTGCAGAATTCAGTGAATCATCGAATCTTTGAACGCACATTGCGCCCCTTGG-TATTCCATGGGGCATGCCTGTTCGAGCGTCATTT-CAACCCTCAAGCT---CTGCTTGGTGTTGGG---TG--TTTGTCCCGC-C--------TGTG-------GACTCGCCTTAAA-GTCATTGGCAGCCAGCCGCA--TTGG-CTCGG--AGCGCAGCAC-ATTC-CGCG-CATCGATG----TCTA--GTGGTG----GCGGCAG------CCAG-AAG------TATCTTCTTCA
>Splanchospora_pseudomicrospora_KT_4247
AGTA-CC-C---TTGTTTCCTCG---GCGGATTC--GCCCGCC---AATGAGGACATTTACC----AAACC---T-TTT--GCAG-T-AGTA-TT--A--AACGTCTGA--TAA---ACAATAC---AATT---GTTACAACTTTCAACAATGGATCTCTTGGTTCTGGCATCGATGAAGAACGCAGCGAAATGCGATAAGTAGTGTGAATTGCAGAATTCAGTGAATCATCGAATCTTTGAACGCACATTGCGCCCCTTGG-TATTCCATGGGGCATGCCTGTTCGAGCGTCATTT-CAACCCTCAAGCT---CTGCTTGGTGTTGGG---TG--TTTGTCCCGC-C--------TGTG-------GACTCGCCTTAAA-GTCATTGGCAGCCAGCCGCA--TTGG-CTCGG--AGCGCAGCAC-ATTC-CGCG-CATCGATG----TCTA--GTGGTG----GCGGCAG------CCAG-AAG------TATCTTCTTCA
>Splanchospora_pseudomicrospora_KT_4283
AGTA-CC-C---TTGTTTCCTCG---GCGGATTC--GCCCGCC---AATGAGGACATTTACC----AAACC---T-TTT--GCAG-T-AGTA-TT--A--AACGTCTGA--TAA---ACAATAC---AATT---GTTACAACTTTCAACAATGGATCTCTTGGTTCTGGCATCGATGAAGAACGCAGCGAAATGCGATAAGTAGTGTGAATTGCAGAATTCAGTGAATCATCGAATCTTTGAACGCACATTGCGCCCCTTGG-TATTCCATGGGGCATGCCTGTTCGAGCGTCATTT-CAACCCTCAAGCT---CTGCTTGGTGTTGGG---TG--TTTGTCCCGC-C--------TGTG-------GACTCGCCTTAAA-GTCATTGGCAGCCAGCCGCA--TTGG-CTCGG--AGCGCAGCAC-ATTC-CGCG-CATCGATG----TCTA--GTGGTG----GCGGCAG------CCAG-AAG------TATCTTCTTCA
>Splanchospora_pseudomicrospora_KT_4324
AGTA-CC-C---TTGTTTCCTCG---GCGGATTC--GCCCGCC---AATGAGGACATTTACC----AAACC---T-TTT--GCAG-T-AGTA-TT--A--AACGTCTGA--TAA---ACAATAC---AATT---GTTACAACTTTCAACAATGGATCTCTTGGTTCTGGCATCGATGAAGAACGCAGCGAAATGCGATAAGTAGTGTGAATTGCAGAATTCAGTGAATCATCGAATCTTTGAACGCACATTGCGCCCCTTGG-TATTCCATGGGGCATGCCTGTTCGAGCGTCATTT-CAACCCTCAAGCT---CTGCTTGGTGTTGGG---TG--TTTGTCCCGC-C--------TGTG-------GACTCGCCTTAAA-GCTATTGGCAGCCAGCCGCA--TTGG-CTCGG--AGCGCAGCAC-ATTC-CGCG-CATCGATG----TCTA--GTGGTG----GCGGCAG------CCAG-AAG------TATCTTCTTCA
>Splanchospora_pseudomicrospora_RY_50
AGTA-CC-C---TTGTTTCCTCG---GCGGATTC--GCCCGCC---AATGAGGACATTTACC----AAACC---T-TTT--GCAG-T-AGTA-TT--A--AACGTCTGA--TAA---ACAATAC---AATT---GTTACAACTTTCAACAATGGATCTCTTGGTTCTGGCATCGATGAAGAACGCAGCGAAATGCGATAAGTAGTGTGAATTGCAGAATTCAGTGAATCATCGAATCTTTGAACGCACATTGCGCCCCTTGG-TATTCCATGGGGCATGCCTGTTCGAGCGTCATTT-CAACCCTCAAGCT---CTGCTTGGTGTTGGG---TG--TTTGTCCCGC-C--------TGTG-------GACTCGCCTTAAA-GTCATTGGCAGCCAGCCGCA--TTGG-CTCGG--AGCGCAGCAC-ATTC-CGCG-CATCGATG----TCTA--GTGGTG----GCGGCAG------CCAG-AAG------TATCTTCTTCA
>Splanchospora_sp_L181
ACTA-CC-C---TTGTTTCCTCG---GCGGATTC--GCCCGTC---AATGAGGACATTTACC----AAACC---T-TTT--GCAG-T-AGTA-TT--A--AACGTCTGA--TAA---ACAATAC---AATT---GTTACAACTTTCAACAATGGATCTCTTGGTTCTGGCATCGATGAAGAACGCAGCGAAATGCGATAAGTAGTGTGAATTGCAGAATTCAGTGAATCATCGAATCTTTGAACGCACATTGCGCCCCTTGG-TATTCCATGGGGCATGCCTGTTCGAGCGTCATTT-CAACCCTCAAGCT---CTGCTTGGTGTTGGG---TG--TTTGTCCCGC-C--------TGTG-------GACTCGCCTTAAA-GCTATTGGCAGCCAGCCGCA--TTGG-CTTGG--AGCGCAGCAC-ATTC-CGCG-CATCGATG----TCTA--GTGGTG----GCGGCAG------CCAG-AAG------TATCTTCTTCA
>Acrocalymma_medicaginis_MFLU_18_2258
CGTA-CCAC---ATGTTTCCTCG---GGGGGCTT--GCCCCTC----GTTAGGACACCCCAT----AAACC---TTTTT--GTAA-T-AGCAGTT-----AGCGTCTGA--AAA---CTAAGTT---AATT---ATTAAAACTTTCAACAATGGATCTCTTGGTTCTGGCATCGATGAAGAACGCAGCGAAATGCGATAAGTAGTGTGAATTGCAGAATTCAGTGAATCATCGAATCTTTGAACGCACATTGCGCCCCTTGG-TATTCCATGGGGCATGCCTGTTCGAGCGTCATTT-GAACCCTCAAGCT---TTGCTTGGTGTTGGG---TG--TTTGTCCCGC-C--TTTGCGTGTG-------GACTCGCCTTAAA-GTCATTGGCAGCCA--TGTAATTCGG-CTTTG--AGCGCAGCAC-AT---TGCGATCTC--------TCTGCTGGTACA----TTGGCAT------CCAG-AAGC-----CTTTTTTTTAC
>Aigialus_parvus_PUFD45
AGAA-CTCC---GCGTTTCCTCG---GCGGGCTC--GCTCGTC-----GGAGGACCCCT--CTGAGAAACCGACT-TTTATGTAG-T-CGCA-----G--TCTGTCTGAATCAA-------------AAAC---ATCAAAACTTTCAACAACGGATCTCTTGGCTCTGGCATCGATGAAGAACGCAGCGAAATGCGATAAGTAGTGTGAATTGCAGAGCTCAGTGAATCATCGAATCTTTGAACGCATATTGCGCCCATTGG-CACTCCTTTGGGCATGCCTGTTCGAGCGTCGTGTCGACTCTTCAAGTG---TAGCTTGGTGTTGGG---CG-CATTGTCTCCC-CCGCTCTTGTGGGGGTTCAAGACTCGCCTGGAA-ATGATTGGCGGCGGACCG----CTGG-CCTGG--AGCGCAGTAG-ATGC--GTG-CCTCGAGG-----CTGGGAGAGTC----CCGCGAG------CCAG-GAGCAAA--CCTCGCCCACG
>Amarenographium_solium_MFLUCC_12_0087
----------------------------------------------------------------------------------------------------------------------------------------------------------------------------------------------------------------------------------------------------------------------------------------------------------------------------------------------------------------------------------------------------------------------------------------------------------------------------------------------------------------------
>Anastomitrabeculia_didymospora_MFLUCC_11_0200
CGTA-CCTC---TTGTTTCCTCG---GCGGGCTT--GCCCGCC---AGCGAGGACCCCCAAC----AAACC---T-TTT--GCAG-TAAGCA-GT--A--CACGTCTGA--TCAAACACGAATC---A------TTTACAACTTTCAACAATGGATCTCTTGGTTCTGGCATCGATGAAGAACGCAGCGAAATGCGATAAGTAGTGTGAATTGCAGAATTTAGCGAATCATCGAATCTTTGAACGCACATTGCGCCCCTTGG-TATTCCATGGGGCATGCCTGTTCGAGCGTCATTTCAACCCCTCAAGCCTCGTCGCTTGGTGTTGGG---CG--CCTGTCCCGC-C--GTCGTGCGCG-------GACTCGCCTCAAA-GACATTGGCGGCTGTTCCCCT-CTGG-CTCGT-AAGCGCAGCAA-AGCC-GGCG-------------CCCGGGGCCGTGGGGTGCAGCAT------CCAGCAAGC----------------
>Ascocylindrica_marina_MD6011
----------------------------------------------------------------------------------------------------------------------------------------------------------------------------------------------------------------------------------------------------------------------------------------------------------------------------------------------------------------------------------------------------------------------------------------------------------------------------------------------------------------------
>Brevicollum_hyalosporum_MAFF_243400
AGTA-CCGC---TTGTTTCCTCG---GCAGGCCC--GCCTGCC----ACGAGGACAT---CC----AAACC---C-TTT--GCAG-T-TGTA-TC--A--AACGTCTGA----A---ACCTAGT---AATC---GTAACAACTTTCAACAATGGATCTCTTGGTTCTGGCATCGATGAAGAACGCAGCGAAATGCGATAAGTAGTGTGAATTGCAGAATTCAGTGAATCATCGAATCTTTGAACGCACATTGCGCCCTTTGG-TATTCCATAGGGCATGCCTGTTCGAGCGTCATTT-ACCCCCTCAAGCT---CTGCTTGGTGTTGGG---CG--CTTGTCCCGC-C---GCGCGCGTG-------GACTCGCCTGAAA-AGCATTGGCAGCCGGGTGCC--TTGG-CTTGG--AGCGCAGCAG-AGTC-AGCG-CGCCA-------GCCA--GGCGCC----GCGGCGT------CCAC-AAG------CTGTCTACCAC
>Brevicollum_versicolor_MAFF_246251
AGTA-CCTC---TTGTTTCCTCG---GCAGGCCC--GCCTGCC----ACGAGGACAC---CT----CAACC---C-TTT--GCAG-T-TGTA-TT--A--AATATCTGA--AAA-----CAAGC---AATC---GTAACAACTTTCAACAATGGATCTCTTGGTTCTGGCATCGATGAAGAACGCAGCGAAATGCGATAAGTAGTGTGAATTGCAGAATTCAGTGAATCATCGAATCTTTGAACGCACATTGCGCCCTTTGG-TATTCCATAGGGCATGCCTGTTCGAGCGTCATTT-ACCCCCTCAAGCT---CTGCTTGGTGTTGGG---CG--CTTGTCCCGC-C---GCGTGCACG-------GACTCGCCTGAAA-AGTATTGGCAGCCAGGTGCC--TTGG-CTTGG--AGCGCAGCAG-AGTC-AGCG-CGCCAG------CCC---GGCGCC----GCGGCAT------CCAT-AAG------CTGTCTACCAC
>Camarographium_clematidis_ZHKUCC_23_0039
TGTA-CCTC--ACTGTTTCCTCG---GCAGGCTC--GCCTGCC---AGCGAGGACCCCCCAT----AACCC---T-GTT--GCAGTAAAGCA-GT--A--TACGTCTGA--------TCAAAACCTAAATCG--TTTACAACTTTCAACAACGGATCTCTTGGTTCTGGCATCGATGAAGAACGCAGCGAAATGCGATAAGTAGTGTGAATTGCAGAATTTAGCGAATCATCGAATCTTTGAACGCACATTGCGCCTCTTGG-TATTCCATGGGGCATGCCTGTTCGAGCGTCATTT-GAACCCTCAAGCA---CTGCTTGGTGTTGGG---CG--CCTGTCCCCGCC----TCCGCGCGGC-----GACTCGCCTCAAA-GTCATTGGCGGCTGTTCCTCCTTCGG-CTCGT-AAGCGCAGCAA-AGTC-AGCG-CCCGGA------GCCAGGGCGGGA----ATGGCGT------CCAGCGAAGC----TACCTTCTCAG
>Crassiparies_octosporus_MFLUCC_18_0304a
AGTACCCTTTTGTCGTTTCCTCG---GCGGGTTCGCGCTCGCC---GGTAAGAACCCCTTC-----AAACC-CAT-TTT--GCA--TAAGCATCT--A--TACCTCTGATCTAA---ACATA-----AATA---ATCACAACTTTCAACAATGGATCTCTTGGTTCTGGCATCAATGAAGAACGCAGCGAAATGCGATAAGTAGTGTGAATTGCAGAATTCAGTGAATCATCGAATCTTTGAACGCACATTGCGCCCTTTGG-TATTCCATGGGGCATGCCTGTTCGAGCGTCATTT-ACACCCTCAAGCT---CTGCTTGGTGTTGGG---CG--TCTGTCCCGC---TGCTCTGCGCG-------GACTCGCCTCAAA-GGTATTGGCGGCGGCCTCTG--CCAG-CTTCT--CGCGCAGCGAAGTTTGCGCT-CAGTGAAG----CACGGCGTTGGG----CTCGCGT------CCACGAAG-------CTCACCTTCA
>Crassiparies_quadrisporus_MAFF_245408
AGTA-CC-T---TTGTTTCCTCG---GCAGGCTC--GCCTGCC---AACGGGGACCTATA------CAACC---C-TTT--GCAG-T-AGTA-TAACA--AACGTCTGA--T-----ACACTTT---AATT---ATCACAACTTTCAACAATGGATCTCTTGGTTCTGGCATCGATGAAGAACGCAGCGAAATGCGATAAGTAGTGTGAATTGCAGAATTCAGTGAATCATCGAATCTTTGAACGCACATTGCGCCCTTTGG-TATTCCATAGGGCATGCCTGTTCGAGCGTCATTT-GCACCCTCAAGCC---TTGCTTGGTGTTGGG---CG--CTTGTCCCGC-C--GTCGCGCGCG-------GACTCGCCTGAAA-TGAATTGGCAGCCAGCCGCC--TGGG-CTCGG--AGCGCAGCAG-AATC-AGCG-CAGCGAGA----CCC---GGCGTC----GCGGCGT------CCAC-AAGCCC---CTTTTTACCAC
>Crassiparies_yunnanensis_KUMCC_21_0215
AGTA-CC-T---TTGTTTCCTCG---GCAGGCTC--GCCTGCC---AAAGGGGAC-----CC----AACCTACCC-TTT--GCAG-C-AGTA--TAGA--AACGTCTGA--------ACACCTT---AAATC--ATTACAACTTTCAACAATGGATCTCTTGGTTCTGGCATCGATGAAGAACGCAGCGAAATGCGATAAGTAGTGTGAATTGCAGAATTCAGTGAATCATCGAATCTTTGAACGCACATTGCGCCCTTTGG-TATTCCATAGGGCATGCCTGTTCGAGCGTCATTT-GCACCCTCAAGCC---TTGCTTGGTGTTGGG---CG-CCTTGTCCCGC-C--GTCGCGCGCG-------GACTCGCCTGAAA-CAGATTGGCAGCCAGCCGTC--TGGG-CTCGG--AGCGCAGCAG-AATC-AGCG-CAGCGAGG-----CCG--GGCGTC----GCGGCAT------CCACGAAGCCC---CTTTTTACCAC
>Delitschia_chaetomioides_CBS_147251
AGCA-CGTTTTTCTGTTTCCTCG---GCGGGTTC--GCCTGCC---GAT--GGACACCAACC----AAACG---C-TTT--GTGG-T-AACAATG------TTGTCTGA--GCAA--AGCATACGCAATTTGAAATCAAAACTTTCAACAACGGATCTCTTGGTTCTGGCATCGATGAAGAACGCAGCGAAATGCGATAAGTAGTGTGAATTGCAGAATTCAGTGAATCATCGAATCTTTGAACGCACATTGCGCCCTTTGG-CATTCCGAAGGGCATACCTGTTCGAGCGTCATTG-CACCCCTCAAGCA---TAGCTTGGTGATGGG---CG--CCTGTCCCCCGCGCTTTGCGGCGG-------GACTCGCCTGAAA-AGCATCGGCGTCCGGCGG----CTGGTCTTG---CGCGTAGCAG-ATTG-TTCG-CAC-------------------------------------------AAG-----------------
>Didymella_exigua_CBS_183_55
AGTA-CC-T---TCGTTTCCTCG---GCGGGTCC--GCCCGCC---GATTGGACAATTT-------AAACC---A-TTT--GCAG-T-TGCAATC-----AGCGTCTAA--AAA-----AACAT---AATA---GTTACAACTTTCAACAACGGATCTCTTGGTTCTGGCATCGATGAAGAACGCAGCGAAATGCGATAAGTAGTGTGAATTGCAGAATTCAGTGAATCATCGAATCTTTGAACGCACATTGCGCCCCTTGG-TATTCCATGGGGCATGCCTGTTCGAGCGTCATTT-GTACCTTCAAGCT---CTGCTTGGTGTTGGG---TG--TTTGTCTAGC-C--TCTGCGCGCA-------GACTCGCCTCAAA-AGAATTGGCAGCCGG-CGTA--TTGATTTCGG--AGCGCAGTAC-ATCT-CGCG-CTTTGCAC----TC----GGAACG----ACGACGT------CCAA-AAG------TACATTTTTAC
>Halojulella_avicenniae_BCC_20173
----------------------------------------------------------------------------------------------------------------------------------------------------------------------------------------------------------------------------------------------------------------------------------------------------------------------------------------------------------------------------------------------------------------------------------------------------------------------------------------------------------------------
>Helminthosporium_velutinum_CBS_139923
TGTA-CCTCTTGTTGTTTCCTCG---GCAGGCTT--GCCTGCC----GCAAGGA-----ACCCCTTAAACTCTTG-TAT--CTAA---AGCA-TTACA--AAACTCTGA--TAA----CTACTT---AATT---ATCACAACTTTCAACAATGGATCTCTTGGTTCTGGCATCGATGAAGAACGCAGCGAAATGCGAAAAGTAGTGTGAATTGCAGAATTCCGTGAATCATCGAATCTTTGAACGCACATTGCGCCCCTCGG-TATTCCGTGGGGCATGCCTGTTCGAGCGTCATTT-ACACCCTCAAGCT---CTGCTTGGTGTTGGG---CG--TCTGTCCCGC-C--TCCGCGCGTG-------GACTCGCCCCAAA-GTTATTGGCAG-CGGTCGTG--CCAG-CTTCT--CGTGCAGCAC-ATTG-CGCT-TCTTGAAG----CCCT--GGTGGA----TCAGCAT------CCAGCAAG------CCTTTTTATTA
>Lentithecium_aquaticum_CBS_123099
TGCA-CCCTTTGTTGTTTCCTCG---GCAGGTCT---CCTGCC----GCCAGGAACCCAATC----AAACCCTTT-TTT--GCAT-C-AGCATCC--A--GCCTTCTGA--AAA---CCAACCT---AATTA--TTTACAACTTTCAACAATGGATCTCTTGGTTCTGGCATCGATGAAGAACGCAGCGAAATGCGATAAGTAGTGTGAATTGCAGAATTCAGTGAATCATCGAATCTTTGAACGCACATTGCGCCCCTTGG-TATTCCATGGGGCATGCCTGTTCGAGCGTCATTT-ACACCCTCAAGCT---CTGCTTGGTGTTGGG---CG--TCTGTCCCGC-C---TCGTGCGCG-------GACTCGCCCCAAA-GGTATTGGCAG-CGGTCTTG--CCAG-CTTCT--CGCGCAGCAC-ATTG-CGCT-TCTTGAGG-----CGACGGCGGA-----TCGGCGT------CCATCAAGC-----CCACGTCTACA
>Leptosphaeria_doliolum_CBS_505_75
CGTA-CAGT---TTGTTTTCCCAGCAGGGCATTCTTGCCCCTA------CGGGATATCAATC----CACCCATGTATTT--GCAG-T----------C--AATGTCTGA--------AAATTAT---AATA---ATTACAACTTTTAACAACGGATCTCTTGGTTCTGGCATCGATGAAGAACGCAGCGAAATGCGATAAGTAGTGTGAATTGCAGAATTCAGTGAATCATCGAATCTTTGAACGCACATTGCGCCCCTTGG-TATTCCATGGGGCATGCCTGTTCGAGCGTCATTT-GTACCCTCAAGCT---TTGCTTGGTGTTGGG---TG--TTTGTC-----CGCGTTTTGCGCA-------GACTCGCCTTAAA-TCAATTGGCAGCCGG---CATGTTAG-CCTGG--AGCGCAGCAC-ATTT-TGCG-CACCTT------GCTG--GCGGTG----TTGGCCC------CCATCAAGTCCATATATTTGCT---
>Lophiostoma_macrostomum_MAFF_239447
TGCA-CCCT---TCGTTTCCTCG---GCAGCTCT--GCCTGCC---AACGAGGACCCCCCAA----AAACC---T-TTT--GCAA-T-CCCA-GTATA--ACAATCAGA--AAACAAACAAT------------ATTAAAACTTTCAACAATGGATCTCTTGGCTCTGGCATCGATGAAGAACGCAGCGAAATGCGATAAGTAGTGTGAATTGCAGAATTCAGTGAATCATCGAATCTTTGAACGCACATTGCGCCCTTTGG-TATTCCTTAGGGCATGCCTGTTCGAGCGTCATTT-ACAAATTCAAGCT---CAGCTTGGTGATGGG---TG--TCTGTCCCGC-C--TTTGCGTGTG-------GACTCGCCTCAAATGCAGTTGGCAGCTTGTTCC---TCGG-CTCTA--AACGCAGCAG-ATTT--GCG-------------TCGAGCGTCGTG----CGGACGGGGCTCTCCAGTAAG------CAAACCCCCCA
>Lophiotrema_nucula_CBS_627_86
AGTA-CCTT---CTGTTTCCTCG---GCGGGCCC--GCCCGCC---AACGGGGACCACACCA----AAACC---T-CCT--GTAG-T-TGCA-GT--A--AACGTTCAAAACAA---ACAAACA---AA-----ATCAAAACTTTCAACAACGGATCTCTTGGTTCTGGCATCGATGAAGAACGCAGCGAAATGCGATAAGTAGTGTGAATTGCAGAATTCAGTGAATCATCGAATCTTTGAACGCACATTGCGCCCTTTGG-TATTCCTTAGGGCATGCCTGTTCGAGCGTCATCTAAAACCCTCAAGCA---CTGCTTGGTGTTGGG---CG-CCTTGTCCCGC-C---TCCGGCGCG-------GACTCGCCTCAAA-AGCATTGGCGGCCTG-TGTA--TTGG-CTTCG--AGCGCAGCAG-ACTT--GCG-CCTCGCAG----ACCT--CTCGCG----CGGGCGT------CCACAAAGAT----GCACCCCACAA
>Macrodiplodiopsis_desmazieri_CBS_140062
TGTA-CCTTTTGTTGTTTCCTCG---GTGGGCGCGAGCCCACC----GCCAGGAACCCCACA----AACCC---T-TTT--GCAT-C-AGCA--TCAA--TTCTTCTGA--------ACAAAACCTAAATC---GTTACAACTTTCAACAATGGATCTCTTGGTTCTGGCATCGATGAAGAACGCAGCGAAATGCGATAAGTAGTGTGAATTGCAGAATTCAGTGAATCATCGAATCTTTGAACGCACATTGCGCCCCTTGG-TATTCCATGGGGCATGCCTGTTCGAGCGTCATTT-ACACCCTCAAGCT---CTGCTTGGTGATGGG---CG--TCTGTCCCGC---GGCTCCGCGTG-------GACTCGCCCCAAA-GGCATTGGCGG-CGGTCTTG--CCAG-CTTCT--CGCGCAGCAC-ATTG-CGCT-TCTCGAGG------CAACGGAAGG----CTCGCGT------CCATCAAG--------CACACCATG
>Massaria_inquinans_M19
ATTAGCCACGT-TTGTTTCTTTG---GCGAGTTC--GCTCGTC---AATA--GACATTATCA----AAACT---A-TTT--GAAT-T-AGAA--CAAA--GCTGTCTGA--GTA---CTATTTT---AATT-AAATTAAAACTTTCAACAACGGATCTCTTGGTTCTGGCATCGATGAAGAACGCAGCGAAATGCGATAAGTAGTGTGAATTGCAGAATTCAGTGAATCATCGAATCTTTGAACGCACATTGCGCCCTTTGG-TATTCCGAAGGGCATACCTGTTCGAGCGTCATCT-AAATCCTCAAGCG---TAGCTTGGTATTGGG---TG-TTTTGTTTCTT----------GGTAACTCGGAAACTCACCTTAAA-ATTATCGGCGTTTTTATG----TCGG-TCTTGCAAGCGCAGTAA-ATTGTTGC--TACAAAAG----ACTAGCGGAGAA----GCTGCCG------TTAATACATT----TATTTTATTTC
>Massaria_vomitoria_M13
ATTAGTC-ATGTTTGTTTCTTTG---GCGAGCTC--GCTCGTC-----AGAAGATCCATTAT----AAACC---A-TTT--GAAT-T-CGAA--CGAA--GCTGTCTGA--GTAT--TTAAGTT---AATT-AAATTAAAACTTTCAACAACGGATCTCTTGGTTCTGGCATCGATGAAGAACGCAGCGAAATGCGATAAGTAGTGTGAATTGCAGAATTCAGTGAATCATCGAATCTTTGAACGCACATTGCGCCCTTTGG-TATTCCGAAGGGCATACCTGTTCGAGCGTCATCT-AAATCCTCAAGCG---TAGCTTGGTATTGGG---TGTTTTTGTTTCTT----------GGTAATCAAGAAACTCGCCTTAAA-GTTATCGGC-GTCTTTATTG--TTAG-TCTTGCAAGCGCAGTAA-ATTGTTGCT-TTTTGAGA-----CGA--GCAGAA----GC-GCTG------CCGT-TAATTTATTTATTTTATTTT
>Massarina_eburnea_CBS_473_64
AGTA-CTCG---TTGTTCCCTCG---GCGCACCTG-GTGCGCC---GGCTGGAAC---CACCT---AAACC-----CTT--GCATCTAAGCA-TT--A--AATATCTGA--TAACAAACCA------ATCT---ATTACAACTTTCAACAATGGATCTCTTGGTTCTGGCGTCGATGAAGAACGCAGCGAAATGCGAAACGTAGTGTGAATTGCAGAATTCCGTGAATCATCGAATCTTTGAACGCACATTGCACTCCCTGG-TATTCCGGGGAGTATGCCTGTTCGAGCGTCATTG-GAAACCTCAAGCT---CTGCTTGGTGTTGGG---CG--TCTGTCCCCT-C---TTCGGGGGG-------GACTCGCCCCAAA-GTCATTGGCAG-CGGTCGTG--CCAG-CTTCT--CGCGCAGCAC-ATTTGCGCT-TCTCGAAGT---CCTG--GTGGAC----AC-GCGT------CCAGCAAG--------CTCTCTTTA
>Medicopsis_romeroi_CBS_252_60
AGTA-CCTC---TTGTTTCCTCG---GCGGGCTT--GCCCGCC---AACGGGGACCTCAATT----CAACC---C-TTT--GCAA-T-AGTA-TGA-A--AACGTCTGA--TAAC--AATCTA----AATC---GTTACAACTTTCAACAATGGATCTCTTGGTTCTGGCATCGATGAAGAACGCAGCGAAATGCGATAAGTAGTGTGAATTGCAGAATTCAGTGAATCATCGAATCTTTGAACGCACATTGCGCCCCTTGG-TATTCCATGGGGCATGCCTGTTCGAGCGTCATTT-GAACCCTCAAGCT---CTGCTTGGTGTTGGG---TG--TTTGTCCCGC-C--AGAGTGCGTG-------GACTCGCCTTAAA-GTCATTGGCAGCCGGCCGCC--TCAG-CTCGG--AGCGCAGCAG-ATTC-AGCG-CATCGAAG----TC-G--GGAGCG----GTGGCAT------CCAG-AAGCTC---TTATTTTCTAC
>Melanomma_japonicum_CBS_142905
AGTA-CC-C---TTGTTTCCTCG---GCGGGCTT--GCCCGCC----ATGAGGACATTAA------AAACC---C-TTT--GCAG-T-AGCA-GT-----ATCTTCAG---TAA---AAAAT-----AAAT---ATTAAAACTTTCAACAACGGATCTCTTGGTTCTGGCATCGATGAAGAACGCAGCGAAATGCGATAAGTAGTGTGAATTGCAGAATTCAGTGAATCATCGAATCTTTGAACGCACATTGCGCCCTTCGG-TATTCCGTTGGGCATGCCTGTTCGAGCGTCATTT-AAACCTTCAAGCT---CTGCTTGGTGTTGGG---TG--TTTGTTCCGC-C---TCGTGCGTG-------GACTCGCCTCAAA-TTCATTGGCAGCCGG---TATGTTGG-CTTCG--TGCGCAGCAC-AT---TGCG-TCTCGAC-----TCTG----ACTA----TCTCCTT------CCATCAAG------CCTCTTTTTTA
>Muriformispora_magnoliae_MFLUCC_19_0036
AGTA-CC-T---TTGTTTCCTCG---GCAGGCCT--GCCTGCC---AGTGGGGACCTATCT-----AAACT---C-TTT--GTAA-T-AGCA-TC--A--AACGTCTGA--TAAC--ATAACA----AATT---ATCACAACTTTCAACAATGGATCTCTTGGTTCTGGCATCGATGAAGAACGCAGCGAAATGCGATAAGTAGTGTGAATTGCAGAATTCAGTGAATCATCGAATCTTTGAACGCACATTGCGCCCCTTGG-TATTCCATGGGGCATGCCTGTTCGAGCGTCATTT-CAATCCTCAAGCT---CTGCTTGGTGTTGGG---TG--TTTGTCCTGCCT--GTAGTGCGTG-------GACTCGCCTTAAA-AATATTGGCAGCCGACCCCC--TCAG-TTCGG--AGCGCAGCAG-ATTA-AGCG-CGACGAAG-----CTA--GGTGTA----ACGGCAC------CCAG-AAG-------CTTCTCCCCA
>Muriformispora_thailandica_CMUB_40048
AGTA-CC-T---TTGTTTCCTCG---GCAGGTAT--GCCTGCC---AGCGGGGACCTAT-CT----AAACT---C-TTT--GTAA-T-AGCA-TC--A--AACGTCTGA--TAAC--AAAACA----AATT---ATCACAACTTTCAACAATGGATCTCTTGGTTCTGGCATCGATGAAGAACGCAGCGAAATGCGATAAGTAGTGTGAATTGCAGAATTCAGTGAATCATCGAATCTTTGAACGCACATTGCGCCCCTTGG-TATTCCATGGGGCATGCCTGTTCGAGCGTCATTG-TAATCCTCAAGCT---TTGCTTGGTGTTGGG---TG--TTTGTCCTGC-C--TTTGTGCATG-------GACTCGCCTTAAA-AATATTGGTAGCCGATCCCC--TCAG-TTCGG--AGCGCAGCAG-ATAC-AGCG-CGACGAAG-----CTA--GGCGTA----GCGGCAC------CCAG-AAA------CTTCTCCCCAA
>Neobrevicollum_biancaeae_CGNCC_3_25420
AGTA-CC-T---TTGTTTCCTCG---GCAGGTCC--GCCTGCC---AATGGGGACGTTA-------TAACCACCC-TTT--GTAA-T-TGCAATT------GCGTCTGA----A---ATAACTC---AATT---ATTACAACTTTCAACAACGGATCTCTTGGTTCTGGCATCGATGAAGAACGCAGCGAAATGCGATAAGTAGTGTGAATTGCAGAATTCAGTGAATCATCGAATCTTTGAACGCACATTGCGCCCTTTGG-TATTCCATTGGGCATGCCTGTTCGAGCGTCATTC-ACCCCCTCAAGCT---CAGCTTGGTGTTGGG---CG---CTGTCCCGC-C--------TGTGCGGC---GACTCGCCTGAAA-ATCATTGGCAGCCAGGGCC---TCGG-CTGGG--AGCGCAGCAGAATCCGCGCG-CCCTG-------TCAA--GGCACT----ACGGCGT------CCAG-AAG-----------TCTT--
>Neobrevicollum_oleae_UESTCC_23_0145
AGTA-CC-T---CTGTTTCCTCG---GCAGGTCC--GCCTGCC---AATGGGGACTTCAACC------ACC-----TTT--GTAG-T-TGCAATT------ATGTCTGA----------AATACCTTAATT---ATTACAACTTTCAACAACGGATCTCTTGGTTCTGGCATCGATGAAGAACGCAGCGAAATGCGATAAGTAGTGTGAATTGCAGAATTCAGTGAATCATCGAATCTTTGAACGCACATTGCGCCCTTTGG-TATTCCATTGGGCATGCCTGTTCGAGCGTCATTT-ACCCCCTCAAGCC---TAGCTTGGTGTTGGG---TG---CTGTCCCGC-----------GTGTCGGC--GACTCGCCTGAAA-ATGATTGGCAGCCAG----AGCCCGG-CTGGG--AGCGCAGCAGAATCCGCGCG-CCCCG------------------------------------CCAGGCAG-----------------
>Neohendersonia_kickxii_CBS_112403
AGTA-CTTA---CTGTTTCCTCG---GCGGGCTT--GCCCGCC---AATGGGGACTCCAACC-----AACC---T-TTT--GCAG-T-AGTATAT--A--AACGTCTGA--TA----CCTATA----AATT---ATTACAACTTTCAACAATGGATCTCTTGGTTCTGGCATCGATGAAGAACGCAGCGAAATGCGATAAGTAGTGTGAATTGCAGACTTCAGTGAATCATCGAATCTTTGAACGCACATTGCGCCCCTTGG-TATTCCATGGGGCATGCCTGTTCGAGCGTCATTT-CAACCCTCAAGCT---CTGCTTGGTGTTGGG---TG--TTTGTCCTGC-C----TACGTGCG------CGACTCGCCTTAAA-GGAATTGGCAGCCTGTCC----TTAG-TTTGG--TGCGCAGCAG-AATC-AGCG-CACTGAGA----CCGA--GCCACG------GGCGT------CCAC-AAGC-----TCTTTACCCAT
>Neohendersonia_tongrenensis_HKAS_136895
AGTA-CTTG---TTGTTTCCTCG---GTGGGCTT--GCCCACC---AATGGGGACCTAAACC-----AACC---T-TTT--GCAG-T-AGCA--TATA--AACGTCTGA--TTA----TAATA----AATT---ATTACAACTTTTAACAATGGATCTCTTGGTTCTGGCATCGATGAAGAACGCAGCGAAATGCGATAAGTAGTGTGAATTGCAGAATTCAGTGAATCATCGAATCTTTGAACGCACATTGCGCCCCTTGG-TATTCCATGGGGCATGCCTGTTCGAGCGTCATTT-CAACCCTCAAGCT---CTGCTTGGTGTTGGG---TG--TTTGTCCCGC-C--TCTGTGCGTG-------GACTCGCCTTAAA-AATATTGGCAGCCCGTTGCT--TTGG-CTTGG--AGCGCAGCAG-AATC-AGCG-CTCTACAG----CTAGGCGCGGTG------GGCAT------CCAG-AAG------CTCTTTACCAC
>Neomedicopsis_chiangmaiensis_MFLUCC_17_2457
AGAA-CCTA---TTGTTTCCTCG---GCGGGCAT--GCCCGTC---AGCGGGGACTACTACA----AAACC-----TTT--GCAA-TAAGTA-TTC-A--CAGGTATGA--GAGC--ATTA------ATTA---GTTACAACTTTCAACAATGGATCTCTTGGTTCTGGCATCGATGAAGAACGCAGCGAAATGCGATAAGTAGTGTGAATTGCAGAATTCAGTGAATCATCGAATCTTTGAACGCACATTGCGCCCCTTGGCTATTCCATGGGGCATGCCTGTTCGAGCGTCATTT-CAACCTTCAAGCA---TTGCTTGGTGTTGGG---CG--GTTGTCCTG------------GTG-------GACTCGCCTTAAA-TGCATTGGCAGCCTGT--AC--ACAG-ATCGG--AGCGCAGCAG-ATTT-CGCA-CCCTGATG----CTCT--TTGTGC----ATGGTGA------CCAC-AAGCTA---TTTATTTTCTA
>Neomedicopsis_prunicola_CBS_145031
AGTA-CCTC---TCGTTTCCTCG---GCGGGCTC--GCCCGCC---AACGGGGACCTTTTTC----AAACC--TT-TTT--GCAG-T-AGCA-TCG-A--AACGTCTGA--TAAG--AAAATAC---AATC---GTTACAACTTTCAACAATGGATCTCTTGGTTCTGGCATCGATGAAGAACGCAGCGAAATGCGATAAGTAGTGTGAATTGCAGAATTCAGTGAATCATCGAATCTTTGAACGCACATTGCGCCCCTTGG-TATTCCATGGGGCATGCCTGTTCGAGCGTCATTA-CAACCTTCAAGCT---CTGCTTGGTGTTGGG---CG--TTTGTCCCGC-CGCTTCGCGCGTG-------GACTCGCCTCAAA-GTCATTGGCAGCCAGCCGTG--TCGG-CTCGG--AGCGCAGCAG-ATGA-AGCG-CGTCCGAG----TCCG--TCGGCG----GTGGCAG------CCAG-AAGCTC---CATCTTCTCCA
>Omania_hydei_SQUCC_3026
AGCA-CCTC---TTGTTTCCTCGTTAGCAGGTTA--ACTAGTCCCTGCTAACAGGACGTATTGAA-AAACC---T-TTT--GTAG---CCTGTTT--A--TTTTTCTGA--TAA-------TACGTGAATT---TTCACAACTTTCAACAATGGATCTCTTGGTTCTGGCATCGATGAAGAACGCAGCGAAATGCGATAAGTAGTGTGAATTGCAGAATTCAGTGAATCATCGAATCTTTGAACGCACATTGCGCCCCTTGG-TATTCCATGGGGCATGCCTGTTCGAGCGTCATTT-TAAACCTCAAGCA---TTGCTTGGTGATGGG---TG--GTTGTCCTAA-CAACATAAGTAAG-------GACTCGCCTTAAA-ATAATTGGCCGCTACAGGGGCTTCGT-CACAA--AGCGCAGCACAGTTT-CGTG-CTTTCTGCTTAGCCTA--GTAGTG---------------CTCCAA-AAGCA----TTTATTTTCCA
>Phaeosphaeria_oryzae_CBS_110110
CGTA-CCTA---TCGTTTCCTCG---GCGGGCTT--GCCTGCC---GGTT-GGACAACTTTA----TAACC---T-TTT-------TAAATC-TTCAATCAGCGTCTGA--------ACAATATAC-AATA---ATTACAACTTTCAACAACGGATCTCTTGGTTCTGGCATCGATGAAGAACGCAGCGAAATGCGATAAGTAGTGTGAATTGCAGAATTCAGTGAATCATCGAATCTTTGAACGCACATTGCGCCCCTTGG-TATTCCATGGGGCATGCCTGTTCGAGCGTCATTT-GTACCTTCAAGCT---TTGCTTGGTGTTGGG---TG--CTTGTCTTTT----------TGTTAA-----GACTCACCTCAAA-GTCATTGGCAGCCAGTGTT---TTGG---TAGTAAGCGCAGCAC-ATTT-TGCG-TCTTGGTC----CCTC----AACA----GCGGCAT------CCATCAAGC-----CATTTTCTCAC
>Prosthemium_betulinum_CBS_279_74
AGTA-CCCA---TTGTTTCCTCG---GCGGGCTT--GCCCGCC-----GGTGGACACCCAA-----AAACC-----ATT--GCAG-T-AGTA-GT-----AACTTCAGTAACAA---AC--------AAAT---ATTAAAACTTTCAACAACGGATCTCTTGGTTCTGGCATCGATGAAGAACGCAGCGAAATGCGATAAGTAGTGTGAATTGCAGAATTCAGTGAATCATCGAATCTTTGAACGCACATTGCGCCCTTCGG-TATTCCGTTGGGCATGCCTGTTCGAGCGTCATTT-AAACCTTCAAGCT---CTGCTTGGTGTTGGG---TG--TTTGTCCCGC-C--TCTGCGCGTG-------GACTCGCCTTAAA-TTCATTGGCAGCCGG---TAAGTTGG-CTTCG--CGCGCAGCAC-ATTG---------CGATGCGATTCTG--ATAGAC-----CCCCTT------CCATTAAG------CTCCTTTTTTA
>Pseudosplanchnonema_phorcioides_CBS_122935
TATA-CCCT---TTGTTTCCTCG---GCAGGCTT--GCCTGCC---------GACGTTAACCACCAAAACC--CT-TTT--ATAA-AAAGTA-AC--C--AAC-TCTGA--TAA----CCACCT---AATC---GTTACAACTTTCAACAATGGATCTCTTGGTTCTGGCATCGATGAAGAACGCAGCGAAATGCGAAAAGTAGTGTGAATTGCAGAATTCCGTGAATCATCGAATCTTTGAACGCACATTGCGCCCCTCGG-TATTCCGTGGGGCATGCCTGTTCGAGCGTCATTT-ACACCCTCAAGCA---CTGCTTGGTGTTGGG---CG--TCTGTCCTGC-C--TCTGCGCGTG-------GACTCGCCCCAAA-GTCATTGGCAG-CGGTCGTG--CCGG-CTTCT--CGCGCAGCAC-TTTTGCGCT-TCTCGAAG----TCCC--GGTGGG----CCGGCGT------CCAGCAAG--------CCTTTCACG
>Splanchnonema_pupula_MFLU_14_0807
AGTA-CCCT---TTGTTTCCTCG---GCGGGTCC--GCCCGCC-----AGAGGACAGTCCAA----AAACC----TCTT--GCAG-T-AGCA-----G--TATCTTCAG--TAA---AAAAC-----AAAT---ATTAAAACTTTCAACAACGGATCTCTTGGTTCTGGCATCGATGAAGAACGCAGCGAAATGCGATAAGTAGTGTGAATTGCAGAATTCAGTGAATCATCGAATCTTTGAACGCACATTGCGCCCTTCGG-TATTCCGTTGGGCATGCCTGTTCGAGCGTCATTT-AAACCTTCAAGCT---CTGCTTGGTGTTGGG---TG--TTTGTCCCGCCC---CCGTGTGCG-------GACTCGCCTCAAA-TTCATTGGCAGCCGG---TATGTTGG-CTTCG--TGCGCAGCAC-AT---TGCG-CCGCGAT-----TCCA--GCAG-G----CCCCCTC------CCATCAAGC-----CCCCTTTTTTA
>Stemphylium_vesicarium_CBS_191_86
CGCA-CTTC---TTGTTTCCTGG---GCGGGTTC--GCCCGCC---ACCAGGACCAAACCAT----AAACC--TT-TTT--GTAA-T-TGCAATC-----AGCGTCAG---TAA---ACAATGT---AATT---ATTACAACTTTCAACAACGGATCTCTTGGTTCTGGCATCGATGAAGAACGCAGCGAAATGCGATACGTAGTGTGAATTGCAGAATTCAGTGAATCATCGAATCTTTGAACGCACATTGCGCCCTTTGG-TATTCCAAAGGGCATGCCTGTTCGAGCGTCATTT-GTACCCTCAAGCT---TTGCTTGGTGTTGGG---CGTCTTTGTCTCTCACGA-----------------GACTCGCCTTAAA-ATGATTGGCAGCCGACC-TA--CTGGTTTCGG--AGCGCAGCACAATTCTTGCA-CTTTGAATCAGCCTTG--GTTGAG--------CAT------CCATCAAGACCA--CATTTTTTTCA
>Trematosphaeria_pertusa_CBS_122368
AGTACCAAAATATACGTCCCTCG---GCGGGGT---GCACGCCCTGCCCATGGGCCCTCTTG----AAACAACCT-TGT--GCAG---TATG-CTAGT--ATCTTCTGATTTTATGGGCAATG----AATTA--TTTACAACTTTCAACAATGGATCTCTTGGCTCTGGCATCGATGAAGAACGCAGCGAAATGCGATAAGTAGTGTGAATTGCAGAATTCAGTGAATCATCGAATCTTTGAACGCACATTGCGCCCCTTGG-TATTCCATGGGGCATGCCTGTTCGAGCGTCATTG-ACACCCTCAAGCT---CTGCTTGGTGTTGGG---CG--TCTGTCCCCG----------CGGG-------GACTCGCCCCAAA-GTCATTGGCAGCCT--------CTGCCCGCTTCCCGCGCAGCACTGT---CGCGCTTTTGGGGAGGACATATGGGCAGA----CTGGCGT------CCAGCAAGCTCT--TTTTTATTTAT
>Hysterium_angustatum_KUMCC_21_0213
CATACCTT-----CGTTGCCTCG---GCGGGCTC--GCCCGCC---GGTGGACGCA---ACC----AAACCACTT-TGT--TCAA-C-AGCA-CG--------GTCTGA--GCA---ATCATAGC--AATA---GTTAAAACTTTCAACAACGGATCTCTTGGTTCTGGCATCGATGAAGAACGCAGCGAAATGCGATAAGTAGTGTGAATTGCAGAATTCAGTGAATCATCGAATCTTTGAACGCACATTGCGCCCTTTGG-CATCCCGAAGGGCATGCCTGTTCGAGCGTCATTT-CACCAATCAAGCC---TGGCTTGGTATTGGG---AG---CCGTCTCGC-C--TCCGCGTGCG-------GACGCTCCCCAAA-ACTATCGGCGGTACGGTG----CCGG-CTTCG--AGCGTAGCAGAAACCTCGCTCCATGGG------CCCGGTGTCGTG----GC------------------------------------
>Hysterobrevium_constrictum_KUMCC_21_0212
TATACCTTACCTCTGTTGCCTCG---GCGGGTAT--GCCCGCC---GGTGGACGCA--AACT----AAACT-----CTT--GTAA-C-AGCG-TC--------GTCTGA--GCAA--ACAAAAGC--AATA---GTTAAAACTTTCAACAACGGATCTCTTGGTTCTGGCATCGATGAAGAACGCAGCGAAATGCGATAAGTAGTGTGAATTGCAGAATTCAGTGAATCATCGAATCTTTGAACGCACATTGCGCCCTTTGG-CATCCCGAAGGGCATGCCTGTTCGAGCGTCATTT-CACCTCTCAAGCC---TAGCTTGGTGTTGGGAGACG--TCTACACTGT------AGGGTGTA-------GACCCTCCCCAAA-ATTATCGGCGATTCGATG----TCGG-CTCTG--AGCGTAGCAC-AAAC-CTCG-CTCTGTGG----GCCC--GGCGTC----GCGTTAG------CCGC-AAA-------CTTTTCTCAA
