# Supplementary material for: Revision of the genus Splanchospora (Pleosporales, Neohendersoniaceae)
Source: IMA Fungus. 2026 Mar 9;17:e179372. doi: 10.3897/imafungus.17.179372 (PMC12993480; doi:10.3897/imafungus.17.179372)
Supplement: Supplementary material 4 — LSU alignment dataset used for the first analysis [file imafungus-17-e179372-s004.fas]

>Splanchospora_ampullacea_CBS_116578
TTGCCCTAGTAACGGCGAGTGAAGCGGCAACAGCTCAAATTTGAAATCTGGCT--CTATTTT----AGGGTCCGAGTTGTAATTTGTAGAGGGCGCTTTGGCG-TTGGCAGCGGTCTAAGTTCCTTGGAACAGGACGTCACAGAGGGTGAGAATCCCGTACGTGGTCGCG-TGCCTTCGCCGTGTAAAGCCCCTTCGACGAGTCGAGTTGTTTGGGAATGCAGCTCTAAATGGGAGGTATATTTCTTCTAAAGCTAAATACCGGCCAGAGACCGATAGCGCACAAGTAGAGTGATCGAAAGATGAAAAGCACTTTGGAAAGAGAGTCAAATAGCACGTGAAATTGTTGAAAGGGAAGCGCTTGCAGCCAGACTTGCCTGCGGTTGCTCATCCGGGC-TTTTGCCCGGTGCACTCTTCCGTGGGCAGGCCAGCATCAGTTTGGGCGGTCGG-AGAAAGGCCTCTGTCATGTA-CCTCCCTTCGGGGA-GGCCTTATAG-GGGAGGCGTAATGCGACCAGCCTGGACTGAGG-TCCGCGC-TTCTGCTAGGATGCTGGCGTAATGGCTGTAAGCGGCCCGTCTTGAAACACGGACCAAGGAGTCTAACATCTATGCGAGTGTTTGGGTGTCAAG-CCCGGGCGCGTAATGAAAGTGAACGGAGGTGGGAA-CCCT-TT-----ACGGGGTGCACCATCGACCGATCCTGATGTCTTCGGATGGATTTGAGTAAGAGCATAGCTGTTGGGACCCGAAAGATGGTGAACTATGCTTGAATAGGGTGAAGCCAGAGGAAACTCTGGTGGAGGCTCGCAGCGGTTCTGACGTGCAAATCGATCGTCAAATTTGGGCATAGGGGCGAAAGACTAATCGAAC
>Splanchospora_ampullacea_L20
TTGCCCTAGTAACGGCGAGTGAAGCGGCAACAGCTCAAATTTGAAATCTGGCT--CTATTTT----AGGGTCCGAGTTGTAATTTGTAGAGGGCGCTTTGGCG-TTGGCAGCGGTCTAAGTTCCTTGGAACAGGACGTCACAGAGGGTGAGAATCCCGTACGTGGTCGCG-TGCCTTCGCCGTGTAAAGCCCCTTCGACGAGTCGAGTTGTTTGGGAATGCAGCTCTAAATGGGAGGTATATTTCTTCTAAAGCTAAATACCGGCCAGAGACCGATAGCGCACAAGTAGAGTGATCGAAAGATGAAAAGCACTTTGGAAAGAGAGTCAAATAGCACGTGAAATTGTTGAAAGGGAAGCGCTTGCAGCCAGACTTGCCTGCGGTTGCTCATCCGGGC-TTTTGCCCGGTGCACTCTTCCGTGGGCAGGCCAGCATCAGTTTGGGCGGTCGG-AGAAAGGCCTCTGTCATGTA-CCTCCCTTCGGGGA-GGCCTTATAG-GGGAGGCGTAATGCGACCAGCCTGGACTGAGG-TCCGCGC-TTCTGCTAGGATGCTGGCGTAATGGCTGTAAGCGGCCCGTCTTGAAACACGGACCAAGGAGTCTAACATCTATGCGAGTGTTTGGGTGTCAAG-CCCGGGCGCGTAATGAAAGTGAACGGAGGTGGGAA-CCCT-TT-----ACGGGGTGCACCATCGACCGATCCTGATGTCTTCGGATGGATTTGAGTAAGAGCATAGCTGTTGGGACCCGAAAGATGGTGAACTATGCTTGAATAGGGTGAAGCCAGAGGAAACTCTGGTGGAGGCTCGCAGCGGTTCTGACGTGCAAATCGATCGTCAAATTTGGGCATAGGGGCGAAAGACTAAT-----
>Splanchospora_ampullacea_L39
TTGCCCTAGTAACGGCGAGTGAAGCGGCAACAGCTCAAATTTGAAATCTGGCT--CTATTTT----AGGGTCCGAGTTGTAATTTGTAGAGGGCGCTTTGGCG-TTGGCAGCGGTCTAAGTTCCTTGGAACAGGACGTCACAGAGGGTGAGAATCCCGTACGTGGTCGCG-TGCCTTCGCCGTGTAAAGCCCCTTCGACGAGTCGAGTTGTTTGGGAATGCAGCTCTAAATGGGAGGTATATTTCTTCTAAAGCTAAATACCGGCCAGAGACCGATAGCGCACAAGTAGAGTGATCGAAAGATGAAAAGCACTTTGGAAAGAGAGTCAAATAGCACGTGAAATTGTTGAAAGGGAAGCGCTTGCAGCCAGACTTGCCTGCGGTTGCTCATCCGGGC-TTTTGCCCGGTGCACTCTTCCGTGGGCAGGCCAGCATCAGTTTGGGCGGTCGG-AGAAAGGCCTCTGTCATGTA-CCTCCCTTCGGGGA-GGCCTTATAG-GGGAGGCGTAATGCGACCAGCCTGGACTGAGG-TCCGCGC-TTCTGCTAGGATGCTGGCGTAATGGCTGTAAGCGGCCCGTCTTGAAACACGGACCAAGGAGTCTAACATCTATGCGAGTGTTTGGGTGTCAAG-CCCGGGCGCGTAATGAAAGTGAACGGAGGTGGGAA-CCCT-TT-----ACGGGGTGCACCATCGACCGATCCTGATGTCTTCGGATGGATTTGAGTAAGAGCATAGCTGTTGGGACCCGAAAGATGGTGAACTATGCTTGAATAGGGTGAAGCCAGAGGAAACTCTGGTGGAGGCTCGCAGCGGTTCTGACGTGCAAATCGATCGTCAAATTTGGGCATAGGGGCGAAAGACTAATCGAAC
>Splanchospora_ampullacea_L104
TTGCCCTAGTAACGGCGAGTGAAGCGGCAACAGCTCAAATTTGAAATCTGGCT--CTATTTT----AGGGTCCGAGTTGTAATTTGTAGAGGGCGCTTTGGCG-TTGGCAGCGGTCTAAGTTCCTTGGAACAGGACGTCACAGAGGGTGAGAATCCCGTACGTGGTCGCG-TGCCTTCGCCGTGTAAAGCCCCTTCGACGAGTCGAGTTGTTTGGGAATGCAGCTCTAAATGGGAGGTATATTTCTTCTAAAGCTAAATACCGGCCAGAGACCGATAGCGCACAAGTAGAGTGATCGAAAGATGAAAAGCACTTTGGAAAGAGAGTCAAATAGCACGTGAAATTGTTGAAAGGGAAGCGCTTGCAGCCAGACTTGCCTGCGGTTGCTCATCCGGGC-ATTTGCCCGGTGCATTCTTCCGTGGGCAGGCCAGCATCAGTTTGGGCGGTCGG-AGAAAGGCCTCTGTCATGTA-CCTCCCTTCGGGGA-GGCCTTATAG-GGGAGGCGTAATGCGACCAGCCTGGACTGAGG-TCCGCGC-TTCTGCTAGGATGCTGGCGTAATGGCTGTAAGCGGCCCGTCTTGAAACACGGACCAAGGAGTCTAACATCTATGCGAGTGTTTGGGTGTTAAG-CCCGGGCGCGTAATGAAAGTGAACGGAGGTGGGAA-CCCT-TT-----ACGGGGTGCACCATCGACCGATCCTGATGTCTTCGGATGGATTTGAGTAAGAGCATAGCTGTTGGGACCCGAAAGATGGTGAACTATGCTTGAATAGGGTGAAGCCAGAGGAAACTCTGGTGGAGGCTCGCAGCGGTTCTGACGTGCAAATCGATCGTCAAATTTGGGCATAGGGGCGAAAGACTAATCGAAC
>Splanchospora_ampullacea_L179
TTGCCCTAGTAACGGCGAGTGAAGCGGCAACAGCTCAAATTTGAAATCTGGCT--CTATTTT----AGGGTCCGAGTTGTAATTTGTAGAGGGCGCTTTGGCG-TTGGCAGCGGTCTAAGTTCCTTGGAACAGGACGTCACAGAGGGTGAGAATCCCGTACGTGGTCGCG-TGCCTTCGCCGTGTAAAGCCCCTTCGACGAGTCGAGTTGTTTGGGAATGCAGCTCTAAATGGGAGGTATATTTCTTCTAAAGCTAAATACCGGCCAGAGACCGATAGCGCACAAGTAGAGTGATCGAAAGATGAAAAGCACTTTGGAAAGAGAGTCAAATAGCACGTGAAATTGTTGAAAGGGAAGCGCTTGCAGCCAGACTTGCCTGCGGTTGCTCATCCGGGC-TTTTGCCCGGTGCACTCTTCCGTGGGCAGGCCAGCATCAGTTTGGGCGGTCGG-AGAAAGGCCTCTGTCATGTA-CCTCCCTTCGGGGA-GGCCTTATAG-GGGAGGCGTAATGCGACCAGCCTGGACTGAGG-TCCGCGC-TTCTGCTAGGATGCTGGCGTAATGGCTGTAAGCGGCCCGTCTTGAAACACGGACCAAGGAGTCTAACATCTATGCGAGTGTTTGGGTGTCAAG-CCCGGGCGCGTAATGAAAGTGAACGGAGGTGGGAA-CCCT-TT-----ACGGGGTGCACCATCGACCGATCCTGATGTCTTCGGATGGATTTGAGTAAGAGCATAGCTGTTGGGACCCGAAAGATGGTGAACTATGCTTGAATAGGGTGAAGCCAGAGGAAACTCTGGTGGAGGCTCGCAGCGGTTCTGACGTGCAAATCGATCGTCAAATTTGGGCATAGGGGCGAAAGACTAATCGAAC
>Splanchospora_fulviconidia_RY_69
TTGCCCTAGTAACGGCGAGTGAAGCGGCAACAGCTCAAATTTGAAATCTGGCT--CTTTATA----AGGGTCCGAGTTGTAATTTGTAGAGGGCGCTTTGGCG-TCGGCAGCGGTCTAAGTTCCTTGGAACAGGACGTCACAGAGGGTGAGAATCCCGTACGTGGTCGCG-TGCCTTCGCCGTGTAAAGCCCCTTCGACGAGTCGAGTTGTTTGGGAATGCAGCTCTAAATGGGAGGTATATTTCTTCTAAAGCTAAATACCGGCCAGAGACCGATAGCGCACAAGTAGAGTGATCGAAAGATGAAAAGCACTTTGGAAAGAGAGTCAAATAGCACGTGAAATTGTTGAAAGGGAAGCGCTTGCAGCCAGACTTGCCTACAGTTGCTCATCCGGGC-TTTTGCCCGGTGCACTCTTCTGTGGGCAGGCCAGCATCAGTTTGGGCGGTCGG-AGAAAGGCCTCTGTCATGTA-CCTCCCTTCGGGGA-GGCCTTATAG-GGGAGGCGTAATGCGACCAGCCTGGACTGAGG-TCCGCGC-ATCTGCTAGGATGCTGGCGTAATGGCTGTAAGCGGCCCGTCTTGAAACACGGACCAAGGAGTCTAACATCTATGCGAGTGTTTGGGTGTCAAG-CCCGGACGCGTAATGAAAGTGAACGGAGGTGGGAA-CTCT-TT-----ACGGGGTGCACCATCGACCGATCCTGATGTCTTCGGATGGATTTGAGTAAGAGCATAGCTGTTGGGACCCGAAAGATGGTGAACTATGCTTGAATAGGGTGAAGCCAGAGGAAACTCTGGTGGAGGCTCGCAGCGGTTCTGACGTGCAAATCGATCGTCAAATTTGGGCATAGGGGCGAAAGACTAATCGAAC
>Splanchospora_fulviconidia_RY_71
TTGCCCTAGTAACGGCGAGTGAAGCGGCAACAGCTCAAATTTGAAATCTGGCT--CTTTATA----AGGGTCCGAGTTGTAATTTGTAGAGGGCGCTTTGGCG-TCGGCAGCGGTCTAAGTTCCTTGGAACAGGACGTCACAGAGGGTGAGAATCCCGTACGTGGTCGCG-TGCCTTCGCCGTGTAAAGCCCCTTCGACGAGTCGAGTTGTTTGGGAATGCAGCTCTAAATGGGAGGTATATTTCTTCTAAAGCTAAATACCGGCCAGAGACCGATAGCGCACAAGTAGAGTGATCGAAAGATGAAAAGCACTTTGGAAAGAGAGTCAAATAGCACGTGAAATTGTTGAAAGGGAAGCGCTTGCAGCCAGACTTGCCTACAGTTGCTCATCCGGGC-TTTTGCCCGGTGCACTCTTCTGTGGGCAGGCCAGCATCAGTTTGGGCGGTCGG-AGAAAGGCCTCTGTCATGTA-CCTCCCTTCGGGGA-GGCCTTATAG-GGGAGGCGTAATGCGACCAGCCTGGACTGAGG-TCCGCGC-ATCTGCTAGGATGCTGGCGTAATGGCTGTAAGCGGCCCGTCTTGAAACACGGACCAAGGAGTCTAACATCTATGCGAGTGTTTGGGTGTCAAG-CCCGGACGCGTAATGAAAGTGAACGGAGGTGGGAA-CTCT-TT-----ACGGGGTGCACCATCGACCGATCCTGATGTCTTCGGATGGATTTGAGTAAGAGCATAGCTGTTGGGACCCGAAAGATGGTGAACTATGCTTGAATAGGGTGAAGCCAGAGGAAACTCTGGTGGAGGCTCGCAGCGGTTCTGACGTGCAAATCGATCGTCAAATTTGGGCATAGGGGCGAAAGACTAATCGAAC
>Splanchospora_fulviconidia_RY_73
TTGCCCTAGTAACGGCGAGTGAAGCGGCAACAGCTCAAATTTGAAATCTGGCT--CTTTATA----AGGGTCCGAGTTGTAATTTGTAGAGGGCGCTTTGGCG-TCGGCAGCGGTCTAAGTTCCTTGGAACAGGACGTCACAGAGGGTGAGAATCCCGTACGTGGTCGCG-TGCCTTCGCCGTGTAAAGCCCCTTCGACGAGTCGAGTTGTTTGGGAATGCAGCTCTAAATGGGAGGTATATTTCTTCTAAAGCTAAATACCGGCCAGAGACCGATAGCGCACAAGTAGAGTGATCGAAAGATGAAAAGCACTTTGGAAAGAGAGTCAAATAGCACGTGAAATTGTTGAAAGGGAAGCGCTTGCAGCCAGACTTGCCTACAGTTGCTCATCCGGGC-TTTTGCCCGGTGCACTCTTCTGTGGGCAGGCCAGCATCAGTTTGGGCGGTCGG-AGAAAGGCCTCTGTCATGTA-CCTCCCTTCGGGGA-GGCCTTATAG-GGGAGGCGTAATGCGACCAGCCTGGACTGAGG-TCCGCGC-ATCTGCTAGGATGCTGGCGTAATGGCTGTAAGCGGCCCGTCTTGAAACACGGACCAAGGAGTCTAACATCTATGCGAGTGTTTGGGTGTCAAG-CCCGGACGCGTAATGAAAGTGAACGGAGGTGGGAA-CTCT-TT-----ACGGGGTGCACCATCGACCGATCCTGATGTCTTCGGATGGATTTGAGTAAGAGCATAGCTGTTGGGACCCGAAAGATGGTGAACTATGCTTGAATAGGGTGAAGCCAGAGGAAACTCTGGTGGAGGCTCGCAGCGGTTCTGACGTGCAAATCGATCGTCAAATTTGGGCATAGGGGCGAAAGACTAATCGAAC
>Splanchospora_fulviconidia_RY_91
TTGCCCTAGTAACGGCGAGTGAAGCGGCAACAGCTCAAATTTGAAATCTGGCT--CTTTATA----AGGGTCCGAGTTGTAATTTGTAGAGGGCGCTTTGGCG-TCGGCAGCGGTCTAAGTTCCTTGGAACAGGACGTCACAGAGGGTGAGAATCCCGTACGTGGTCGCG-TGCCTTCGCCGTGTAAAGCCCCTTCGACGAGTCGAGTTGTTTGGGAATGCAGCTCTAAATGGGAGGTATATTTCTTCTAAAGCTAAATACCGGCCAGAGACCGATAGCGCACAAGTAGAGTGATCGAAAGATGAAAAGCACTTTGGAAAGAGAGTCAAATAGCACGTGAAATTGTTGAAAGGGAAGCGCTTGCAGCCAGACTTGCCTACAGTTGCTCATCCGGGC-TTTTGCCCGGTGCACTCTTCTGTGGGCAGGCCAGCATCAGTTTGGGCGGTCGG-AGAAAGGCCTCTGTCATGTA-CCTCCCTTCGGGGA-GGCCTTATAG-GGGAGGCGTAATGCGACCAGCCTGGACTGAGG-TCCGCGC-ATCTGCTAGGATGCTGGCGTAATGGCTGTAAGCGGCCCGTCTTGAAACACGGACCAAGGAGTCTAACATCTATGCGAGTGTTTGGGTGTCAAG-CCCGGACGCGTAATGAAAGTGAACGGAGGTGGGAA-CTCT-TT-----ACGGGGTGCACCATCGACCGATCCTGATGTCTTCGGATGGATTTGAGTAAGAGCATAGCTGTTGGGACCCGAAAGATGGTGAACTATGCTTGAATAGGGTGAAGCCAGAGGAAACTCTGGTGGAGGCTCGCAGCGGTTCTGACGTGCAAATCGATCGTCAAATTTGGGCATAGGGGCGAAAGACTAATCGAAC
>Splanchospora_fulviconidia_RY_92
TTGCCCTAGTAACGGCGAGTGAAGCGGCAACAGCTCAAATTTGAAATCTGGCT--CTTTATA----AGGGTCCGAGTTGTAATTTGTAGAGGGCGCTTTGGCG-TCGGCAGCGGTCTAAGTTCCTTGGAACAGGACGTCACAGAGGGTGAGAATCCCGTACGTGGTCGCG-TGCCTTCGCCGTGTAAAGCCCCTTCGACGAGTCGAGTTGTTTGGGAATGCAGCTCTAAATGGGAGGTATATTTCTTCTAAAGCTAAATACCGGCCAGAGACCGATAGCGCACAAGTAGAGTGATCGAAAGATGAAAAGCACTTTGGAAAGAGAGTCAAATAGCACGTGAAATTGTTGAAAGGGAAGCGCTTGCAGCCAGACTTGCCTACAGTTGCTCATCCGGGC-TTTTGCCCGGTGCACTCTTCTGTGGGCAGGCCAGCATCAGTTTGGGCGGTCGG-AGAAAGGCCTCTGTCATGTA-CCTCCCTTCGGGGA-GGCCTTATAG-GGGAGGCGTAATGCGACCAGCCTGGACTGAGG-TCCGCGC-ATCTGCTAGGATGCTGGCGTAATGGCTGTAAGCGGCCCGTCTTGAAACACGGACCAAGGAGTCTAACATCTATGCGAGTGTTTGGGTGTCAAG-CCCGGACGCGTAATGAAAGTGAACGGAGGTGGGAA-CTCT-TT-----ACGGGGTGCACCATCGACCGATCCTGATGTCTTCGGATGGATTTGAGTAAGAGCATAGCTGTTGGGACCCGAAAGATGGTGAACTATGCTTGAATAGGGTGAAGCCAGAGGAAACTCTGGTGGAGGCTCGCAGCGGTTCTGACGTGCAAATCGATCGTCAAATTTGGGCATAGGGGCGAAAGACTAATCGAAC
>Splanchospora_fulviconidia_RY_112
TTGCCCTAGTAACGGCGAGTGAAGCGGCAACAGCTCAAATTTGAAATCTGGCT--CTTTATA----AGGGTCCGAGTTGTAATTTGTAGAGGGCGCTTTGGCG-TCGGCAGCGGTCTAAGTTCCTTGGAACAGGACGTCACAGAGGGTGAGAATCCCGTACGTGGTCGCG-TGCCTTCGCCGTGTAAAGCCCCTTCGACGAGTCGAGTTGTTTGGGAATGCAGCTCTAAATGGGAGGTATATTTCTTCTAAAGCTAAATACCGGCCAGAGACCGATAGCGCACAAGTAGAGTGATCGAAAGATGAAAAGCACTTTGGAAAGAGAGTCAAATAGCACGTGAAATTGTTGAAAGGGAAGCGCTTGCAGCCAGACTTGCCTACAGTTGCTCATCCGGGC-TTTTGCCCGGTGCACTCTTCTGTGGGCAGGCCAGCATCAGTTTGGGCGGTCGG-AGAAAGGCCTCTGTCATGTA-CCTCCCTTCGGGGA-GGCCTTATAG-GGGAGGCGTAATGCGACCAGCCTGGACTGAGG-TCCGCGC-ATCTGCTAGGATGCTGGCGTAATGGCTGTAAGCGGCCCGTCTTGAAACACGGACCAAGGAGTCTAACATCTATGCGAGTGTTTGGGTGTCAAG-CCCGGACGCGTAATGAAAGTGAACGGAGGTGGGAA-CTCT-TT-----ACGGGGTGCACCATCGACCGATCCTGATGTCTTCGGATGGATTTGAGTAAGAGCATAGCTGTTGGGACCCGAAAGATGGTGAACTATGCTTGAATAGGGTGAAGCCAGAGGAAACTCTGGTGGAGGCTCGCAGCGGTTCTGACGTGCAAATCGATCGTCAAATTTGGGCATAGGGGCGAAAGACTAATCGAAC
>Splanchospora_microspora_KT_2905
TTGCCCTAGTAACGGCGAGTGAAGCGGCAACAGCTCAAATTTGAAATCTGGCT--CTATTTT----AGGGTCCGAGTTGTAATTTGTAGAGGGCGCTTTGGCG-TCGGCAGCGGTCTAAGTTCCTTGGAACAGGACGTCACAGAGGGTGAGAATCCCGTACGTGGTCGCG-TGCCTTCGCCGTGTAAAGCCCCTTCGACGAGTCGAGTTGTTTGGGAATGCAGCTCTAAATGGGAGGTATATTTCTTCTAAAGCTAAATACCGGCCAGAGACCGATAGCGCACAAGTAGAGTGATCGAAAGATGAAAAGCACTTTGGAAAGAGAGTCAAATAGCACGTGAAATTGTTGAAAGGGAAGCGCTTGCAGCCAGACTTGCCTGCGGTTGCTCATCCGGGC-TTTTGCCCGGTGCACTCTTCCGTGGGCAGGCCAGCATCAGTTTGGGCGGTCGG-AGAAAGGCCTCTGTCATGTA-CCTCCCTTCGGGGA-GGCCTTATAG-GGGAGGCGTAATGCGACCAGCCTGGACTGAGG-TCCGCGC-TTCTGCTAGGATGCTGGCGTAATGGCTGTAAGCGGCCCGTCTTGAAACACGGACCAAGGAGTCTAACATCTATGCGAGTGTTTGGGTGTCAAG-CCCGGGCGCGTAATGAAAGTGAACGGAGGTGGGAA-CCCT-TT-----ACCGGGTGCACCATCGACCGATCCTGATGTCTTCGGATGGATTTGAGTAAGAGCATAGCTGTTGGGACCCGAAAGATGGTGAACTATGCTTGAATAGGGTGAAGCCAGAGGAAACTCTGGTGGAGGCTCGCAGCGGTTCTGACGTGCAAATCGATCGTCAAATTTGGGCATAGGGGCGAAAGACTAATCGAAC
>Splanchospora_microspora_KT_2906
TTGCCCTAGTAACGGCGAGTGAAGCGGCAACAGCTCAAATTTGAAATCTGGCT--CTATTTT----AGGGTCCGAGTTGTAATTTGTAGAGGGCGCTTTGGCG-TCGGCAGCGGTCTAAGTTCCTTGGAACAGGACGTCACAGAGGGTGAGAATCCCGTACGTGGTCGCG-TGCCTTCGCCGTGTAAAGCCCCTTCGACGAGTCGAGTTGTTTGGGAATGCAGCTCTAAATGGGAGGTATATTTCTTCTAAAGCTAAATACCGGCCAGAGACCGATAGCGCACAAGTAGAGTGATCGAAAGATGAAAAGCACTTTGGAAAGAGAGTCAAATAGCACGTGAAATTGTTGAAAGGGAAGCGCTTGCAGCCAGACTTGCCTGCGGTTGCTCATCCGGGC-TTTTGCCCGGTGCACTCTTCCGTGGGCAGGCCAGCATCAGTTTGGGCGGTCGG-AGAAAGGCCTCTGTCATGTA-CCTCCCTTCGGGGA-GGCCTTATAG-GGGAGGCGTAATGCGACCAGCCTGGACTGAGG-TCCGCGC-TTCTGCTAGGATGCTGGCGTAATGGCTGTAAGCGGCCCGTCTTGAAACACGGACCAAGGAGTCTAACATCTATGCGAGTGTTTGGGTGTCAAG-CCCGGGCGCGTAATGAAAGTGAACGGAGGTGGGAA-CCCT-TT-----ACCGGGTGCACCATCGACCGATCCTGATGTCTTCGGATGGATTTGAGTAAGAGCATAGCTGTTGGGACCCGAAAGATGGTGAACTATGCTTGAATAGGGTGAAGCCAGAGGAAACTCTGGTGGAGGCTCGCAGCGGTTCTGACGTGCAAATCGATCGTCAAATTTGGGCATAGGGGCGAAAGACTAATCGAAC
>Splanchospora_oblongiconidia_AH_478
TTGCCCTAGTAACGGCGAGTGAAGCGGCAACAGCTCAAATTTGAAATCTGGCT--CTATTTT----AGGGTCCGAGTTGTAATTTGTAGAGGGCGCTTTGGCG-TTGGCAGCGGTCTAAGTTCCTTGGAACAGGACGTCACAGAGGGTGAGAATCCCGTACGTGGTCGCG-TGCCTTCGCCGTGTAAAGCCCCTTCGACGAGTCGAGTTGTTTGGGAATGCAGCTCTAAATGGGAGGTATATTTCTTCTAAAGCTAAATACCGGCCAGAGACCGATAGCGCACAAGTAGAGTGATCGAAAGATGAAAAGCACTTTGGAAAGAGAGTCAAATAGCACGTGAAATTGTTGAAAGGGAAGCGCTTGCAGCCAGACTTGCCTGCGGTTGCTCATCCGGGC-TTTTGCCCGGTGCACTCTTCCGTGGGCAGGCCAGCATCAGTTTGGGCGGTCGG-AGAAAGGCCTCTGTCATGTA-CCTCCCTTCGGGGA-GGCCTTATAG-GGGAGGCGTAATGCGACCAGCCTGGACTGAGG-TCCGCGC-TTCTGCTAGGATGCTGGCGTAATGGCTGTAAGCGGCCCGTCTTGAAACACGGACCAAGGAGTCTAACATCTATGCGAGTGTTTGGGTGTCAAG-CCCGGGCGCGTAATGAAAGTGAACGGAGGTGGGAA-CCCT-TT-----ACGGGGTGCACCATCGACCGATCCTGATGTCTTCGGATGGATTTGAGTAAGAGCATAGCTGTTGGGACCCGAAAGATGGTGAACTATGCTTGAATAGGGTGAAGCCAGAGGAAACTCTGGTGGAGGCTCGCAGCGGTTCTGACGTGCAAATCGATCGTCAAATTTGGGCATAGGGGCGAAAGACTAATCGAAC
>Splanchospora_oblongiconidia_KT_3610
TTGCCCTAGTAACGGCGAGTGAAGCGGCAACAGCTCAAATTTGAAATCTGGCT--CTATTTT----AGGGTCCGAGTTGTAATTTGTAGAGGGCGCTTTGGCG-TTGGCAGCGGTCTAAGTTCCTTGGAACAGGACGTCACAGAGGGTGAGAATCCCGTACGTGGTCGCG-TGCCTTCGCCGTGTAAAGCCCCTTCGACGAGTCGAGTTGTTTGGGAATGCAGCTCTAAATGGGAGGTATATTTCTTCTAAAGCTAAATACCGGCCAGAGACCGATAGCGCACAAGTAGAGTGATCGAAAGATGAAAAGCACTTTGGAAAGAGAGTCAAATAGCACGTGAAATTGTTGAAAGGGAAGCGCTTGCAGCCAGACTTGCCTGCGGTTGCTCATCTGGGC-TTTTGCCCGGTGCACTCTTCCGTGGGCAGGCCAGCATCAGTTTGGGCGGTCGG-AGAAAGGCCTCTGTCATGTA-CCTCCCTTCGGGGA-GGCCTTATAG-GGGAGGCGTAATGCGACCAGCCTGGACTGAGG-TCCGCGC-TTCTGCTAGGATGCTGGCGTAATGGCTGTAAGCGGCCCGTCTTGAAACACGGACCAAGGAGTCTAACATCTATGCGAGTGTTTGGGTGTCAAG-CCCGGGCGCGTAATGAAAGTGAACGGAGGTGGGAA-CCCT-TT-----ACGGGGTGCACCATCGACCGATCCTGATGTCTTCGGATGGATTTGAGTAAGAGCATAGCTGTTGGGACCCGAAAGATGGTGAACTATGCTTGAATAGGGTGAAGCCAGAGGAAACTCTGGTGGAGGCTCGCAGCGGTTCTGACGTGCAAATCGATCGTCAAATTTGGGCATAGGGGCGAAAGACTAATCGAAC
>Splanchospora_oblongiconidia_RY_83
TTGCCCTAGTAACGGCGAGTGAAGCGGCAACAGCTCAAATTTGAAATCTGGCT--CTATTTT----AGGGTCCGAGTTGTAATTTGTAGAGGGCGCTTTGGCG-TTGGCAGCGGTCTAAGTTCCTTGGAACAGGACGTCACAGAGGGTGAGAATCCCGTACGTGGTCGCG-TGCCTTCGCCGTGTAAAGCCCCTTCGACGAGTCGAGTTGTTTGGGAATGCAGCTCTAAATGGGAGGTATATTTCTTCTAAAGCTAAATACCGGCCAGAGACCGATAGCGCACAAGTAGAGTGATCGAAAGATGAAAAGCACTTTGGAAAGAGAGTCAAATAGCACGTGAAATTGTTGAAAGGGAAGCGCTTGCAGCCAGACTTGCCTGCGGTTGCTCATCCGGGCTTTTTGCCCGGTGCACTCTTCCGTGGGCAGGCCAGCATCAGTTTGGGCGGTCGG-AGAAAGGCCTCTGTCATGTA-CCTCCCTTCGGGGA-GGCCTTATAG-GGGAGGCGTAATGCGACCAGCCTGGACTGAGG-TCCGCGC-TTCTGCTAGGATGCTGGCGTAATGGCTGTAAGCGGCCCGTCTTGAAACACGGACCAAGGAGTCTAACATCTATGCGAGTGTTTGGGTGTCAAG-CCCGGGCGCGTAATGAAAGTGAACGGAGGTGGGAA-CCCT-TT-----ACGGGGTGCACCATCGACCGATCCTGATGTCTTCGGATGGATTTGAGTAAGAGCATAGCTGTTGGGACCCGAAAGATGGTGAACTATGCTTGAATAGGGTGAAGCCAGAGGAAACTCTGGTGGAGGCTCGCAGCGGTTCTGACGTGCAAATCGATCGTCAAATTTGGGCATAGGGGCGAAAGACTAATCGAAC
>Splanchospora_pseudomicrospora_KT_3680
TTGCCCTAGTAACGGCGAGTGAAGCGGCAACAGCTCAAATTTGAAATCTGGCT--CTATTTT----AGGGTCCGAGTTGTAATTTGTAGAGGGCGCTTTGGCG-TTGGCAGCGGTCTAAGTTCCTTGGAACAGGACGTCACAGAGGGTGAGAATCCCGTACGTGGTCGCG-TGCCTTCGCCGTGTAAAGCCCCTTCGACGAGTCGAGTTGTTTGGGAATGCAGCTCTAAATGGGAGGTATATTTCTTCTAAAGCTAAATACCGGCCAGAGACCGATAGCGCACAAGTAGAGTGATCGAAAGATGAAAAGCACTTTGGAAAGAGAGTCAAATAGCACGTGAAATTGTTGAAAGGGAAGCGCTTGCAGCCAGACTTGCCTGCGGTTGCTCATCCGGGC-TTTTGCCCGGTGCACTCTTCCGTGGGCAGGCCAGCATCAGTTTGGGCGGTCGG-AGAAAGGCCTCTGTCATGTA-CCTCCCTTCGGGGA-GGCCTTATAG-GGGAGGCGTAATGCGACCAGCCTGGACTGAGG-TCCGCGC-TTCTGCTAGGATGCTGGCGTAATGGCTGTAAGCGGCCCGTCTTGAAACACGGACCAAGGAGTCTAACATCTATGCGAGTGTTTGGGTGTCAAG-CCCGGGCGCGTAATGAAAGTGAACGGAGGTGGGAA-CCCT-TT-----ACGGGGTGCACCATCGACCGATCCTGATGTCTTCGGATGGATTTGAGTAAGAGCATAGCTGTTGGGACCCGAAAGATGGTGAACTATGCTTGAATAGGGTGAAGCCAGAGGAAACTCTGGTGGAGGCTCGCAGCGGTTCTGACGTGCAAATCGATCGTCAAATTTGGGCATAGGGGCGAAAGACTAATCGAAC
>Splanchospora_pseudomicrospora_KT_3681
TTGCCCTAGTAACGGCGAGTGAAGCGGCAACAGCTCAAATTTGAAATCTGGCT--CTATTTT----AGGGTCCGAGTTGTAATTTGTAGAGGGCGCTTTGGCG-TTGGCAGCGGTCTAAGTTCCTTGGAACAGGACGTCACAGAGGGTGAGAATCCCGTACGTGGTCGCG-TGCCTTCGCCGTGTAAAGCCCCTTCGACGAGTCGAGTTGTTTGGGAATGCAGCTCTAAATGGGAGGTATATTTCTTCTAAAGCTAAATACCGGCCAGAGACCGATAGCGCACAAGTAGAGTGATCGAAAGATGAAAAGCACTTTGGAAAGAGAGTCAAATAGCACGTGAAATTGTTGAAAGGGAAGCGCTTGCAGCCAGACTTGCCTGCGGTTGCTCATCCGGGC-TTTTGCCCGGTGCACTCTTCCGTGGGCAGGCCAGCATCAGTTTGGGCGGTCGG-AGAAAGGCCTCTGTCATGTA-CCTCCCTTCGGGGA-GGCCTTATAG-GGGAGGCGTAATGCGACCAGCCTGGACTGAGG-TCCGCGC-TTCTGCTAGGATGCTGGCGTAATGGCTGTAAGCGGCCCGTCTTGAAACACGGACCAAGGAGTCTAACATCTATGCGAGTGTTTGGGTGTCAAG-CCCGGGCGCGTAATGAAAGTGAACGGAGGTGGGAA-CCCT-TT-----ACGGGGTGCACCATCGACCGATCCTGATGTCTTCGGATGGATTTGAGTAAGAGCATAGCTGTTGGGACCCGAAAGATGGTGAACTATGCTTGAATAGGGTGAAGCCAGAGGAAACTCTGGTGGAGGCTCGCAGCGGTTCTGACGTGCAAATCGATCGTCAAATTTGGGCATAGGGGCGAAAGACTAATCGAAC
>Splanchospora_pseudomicrospora_KT_4246
TTGCCCTAGTAACGGCGAGTGAAGCGGCAACAGCTCAAATTTGAAATCTGGCT--CTATTTT----AGGGTCCGAGTTGTAATTTGTAGAGGGCGCTTTGGCG-TTGGCAGCGGTCTAAGTTCCTTGGAACAGGACGTCACAGAGGGTGAGAATCCCGTACGTGGTCGCG-TGCCTTCGCCGTGTAAAGCCCCTTCGACGAGTCGAGTTGTTTGGGAATGCAGCTCTAAATGGGAGGTATATTTCTTCTAAAGCTAAATACCGGCCAGAGACCGATAGCGCACAAGTAGAGTGATCGAAAGATGAAAAGCACTTTGGAAAGAGAGTCAAATAGCACGTGAAATTGTTGAAAGGGAAGCGCTTGCAGCCAGACTTGCCTGCGGTTGCTCATCCGGGC-TTTTGCCCGGTGCACTCTTCCGTGGGCAGGCCAGCATCAGTTTGGGCGGTCGG-AGAAAGGCCTCTGTCATGTA-CCTCCCTTCGGGGA-GGCCTTATAG-GGGAGGCGTAATGCGACCAGCCTGGACTGAGG-TCCGCGC-TTCTGCTAGGATGCTGGCGTAATGGCTGTAAGCGGCCCGTCTTGAAACACGGACCAAGGAGTCTAACATCTATGCGAGTGTTTGGGTGTCAAG-CCCGGGCGCGTAATGAAAGTGAACGGAGGTGGGAA-CCCT-TT-----ACGGGGTGCACCATCGACCGATCCTGATGTCTTCGGATGGATTTGAGTAAGAGCATAGCTGTTGGGACCCGAAAGATGGTGAACTATGCTTGAATAGGGTGAAGCCAGAGGAAACTCTGGTGGAGGCTCGCAGCGGTTCTGACGTGCAAATCGATCGTCAAATTTGGGCATAGGGGCGAAAGACTAATCGAAC
>Splanchospora_pseudomicrospora_KT_4247
TTGCCCTAGTAACGGCGAGTGAAGCGGCAACAGCTCAAATTTGAAATCTGGCT--CTATTTT----AGGGTCCGAGTTGTAATTTGTAGAGGGCGCTTTGGCG-TTGGCAGCGGTCTAAGTTCCTTGGAACAGGACGTCACAGAGGGTGAGAATCCCGTACGTGGTCGCG-TGCCTTCGCCGTGTAAAGCCCCTTCGACGAGTCGAGTTGTTTGGGAATGCAGCTCTAAATGGGAGGTATATTTCTTCTAAAGCTAAATACCGGCCAGAGACCGATAGCGCACAAGTAGAGTGATCGAAAGATGAAAAGCACTTTGGAAAGAGAGTCAAATAGCACGTGAAATTGTTGAAAGGGAAGCGCTTGCAGCCAGACTTGCCTGCGGTTGCTCATCCGGGC-TTTTGCCCGGTGCACTCTTCCGTGGGCAGGCCAGCATCAGTTTGGGCGGTCGG-AGAAAGGCCTCTGTCATGTA-CCTCCCTTCGGGGA-GGCCTTATAG-GGGAGGCGTAATGCGACCAGCCTGGACTGAGG-TCCGCGC-TTCTGCTAGGATGCTGGCGTAATGGCTGTAAGCGGCCCGTCTTGAAACACGGACCAAGGAGTCTAACATCTATGCGAGTGTTTGGGTGTCAAG-CCCGGGCGCGTAATGAAAGTGAACGGAGGTGGGAA-CCCT-TT-----ACGGGGTGCACCATCGACCGATCCTGATGTCTTCGGATGGATTTGAGTAAGAGCATAGCTGTTGGGACCCGAAAGATGGTGAACTATGCTTGAATAGGGTGAAGCCAGAGGAAACTCTGGTGGAGGCTCGCAGCGGTTCTGACGTGCAAATCGATCGTCAAATTTGGGCATAGGGGCGAAAGACTAATCGAAC
>Splanchospora_pseudomicrospora_KT_4283
TTGCCCTAGTAACGGCGAGTGAAGCGGCAACAGCTCAAATTTGAAATCTGGCT--CTATTTT----AGGGTCCGAGTTGTAATTTGTAGAGGGCGCTTTGGCG-TTGGCAGCGGTCTAAGTTCCTTGGAACAGGACGTCACAGAGGGTGAGAATCCCGTACGTGGTCGCG-TGCCTTCGCCGTGTAAAGCCCCTTCGACGAGTCGAGTTGTTTGGGAATGCAGCTCTAAATGGGAGGTATATTTCTTCTAAAGCTAAATACCGGCCAGAGACCGATAGCGCACAAGTAGAGTGATCGAAAGATGAAAAGCACTTTGGAAAGAGAGTCAAATAGCACGTGAAATTGTTGAAAGGGAAGCGCTTGCAGCCAGACTTGCCTGCGGTTGCTCATCCGGGC-TTTTGCCCGGTGCACTCTTCCGTGGGCAGGCCAGCATCAGTTTAGGCGGTCGG-AGAAAGGCCTCTGTCATGTA-CCTCCCTTCGGGGA-GGCCTTATAG-GGGAGGCGTAATGCGACCAGCCTGGACTGAGG-TCCGCGC-TTCTGCTAGGATGCTGGCGTAATGGCTGTAAGCGGCCCGTCTTGAAACACGGACCAAGGAGTCTAACATCTATGCGAGTGTTTGGGTGTCAAG-CCCGGGCGCGTAATGAAAGTGAACGGAGGTGGGAA-CCCT-TT-----ACGGGGTGCACCATCGACCGATCCTGATGTCTTCGGATGGATTTGAGTAAGAGCATAGCTGTTGGGACCCGAAAGATGGTGAACTATGCTTGAATAGGGTGAAGCCAGAGGAAACTCTGGTGGAGGCTCGCAGCGGTTCTGACGTGCAAATCGATCGTCAAATTTGGGCATAGGGGCGAAAGACTAATCGAAC
>Splanchospora_pseudomicrospora_KT_4324
TTGCCCTAGTAACGGCGAGTGAAGCGGCAACAGCTCAAATTTGAAATCTGGCT--CTATTTT----AGGGTCCGAGTTGTAATTTGTAGAGGGCGCTTTGGCG-TTGGCAGCGGTCTAAGTTCCTTGGAACAGGACGTCACAGAGGGTGAGAATCCCGTACGTGGTCGCG-TGCCTTCGCCGTGTAAAGCCCCTTCGACGAGTCGAGTTGTTTGGGAATGCAGCTCTAAATGGGAGGTATATTTCTTCTAAAGCTAAATACCGGCCAGAGACCGATAGCGCACAAGTAGAGTGATCGAAAGATGAAAAGCACTTTGGAAAGAGAGTCAAATAGCACGTGAAATTGTTGAAAGGGAAGCGCTTGCAGCCAGACTTGCCTGCGGTTGCTCATCCGGGC-TTTTGCCCGGTGCACTCTTCCGTGGGCAGGCCAGCATCAGTTTGGGCGGTCGG-AGAAAGGCCTCTGTCATGTA-CCTCCCTTCGGGGA-GGCCTTATAG-GGGAGGCGTAATGCGACCAGCCTGGACTGAGG-TCCGCGC-TTCTGCTAGGATGCTGGCGTAATGGCTGTAAGCGGCCCGTCTTGAAACACGGACCAAGGAGTCTAACATCTATGCGAGTGTTTGGGTGTCAAG-CCCGGGCGCGTAATGAAAGTGAACGGAGGTGGGAA-CCCT-TT-----ACGGGGTGCACCATCGACCGATCCTGATGTCTTCGGATGGATTTGAGTAAGAGCATAGCTGTTGGGACCCGAAAGATGGTGAACTATGCTTGAATAGGGTGAAGCCAGAGGAAACTCTGGTGGAGGCTCGCAGCGGTTCTGACGTGCAAATCGATCGTCAAATTTGGGCATAGGGGCGAAAGACTAATCGAAC
>Splanchospora_pseudomicrospora_RY_50
TTGCCCTAGTAACGGCGAGTGAAGCGGCAATAGCTCAAATTTGAAATCTGGCT--CTATTTT----AGGGTCCGAGTTGTAATTTGTAGAGGGCGCTTTGGCG-TTGGCAGCGGTCTAAGTTCCTTGGAACAGGACGTCACAGAGGGTGAGAATCCCGTACGTGGTCGCG-TGCCTTCGCCGTGTAAAGCCCCTTCGACGAGTCGAGTTGTTTGGGAATGCAGCTCTAAATGGGAGGTATATTTCTTCTAAAGCTAAATACCGGCCAGAGACCGATAGCGCACAAGTAGAGTGATCGAAAGATGAAAAGCACTTTGGAAAGAGAGTCAAATAGCACGTGAAATTGTTGAAAGGGAAGCGCTTGCAGCCAGACTTGCCTGCGGTTGCTCATCCGGGC-TTTTGCCCGGTGCACTCTTCCGTGGGCAGGCCAGCATCAGTTTGGGCGGTCGG-AGAAAGGCCTCTGTCATGTA-CCTCCCTTCGGGGA-GGCCTTATAG-GGGAGGCGTAATGCGACCAGCCTGGACTGAGG-TCCGCGC-TTCTGCTAGGATGCTGGCGTAATGGCTGTAAGCGGCCCGTCTTGAAACACGGACCAAGGAGTCTAACATCTATGCGAGTGTTTGGGTGTCAAG-CCCGGGCGCGTAATGAAAGTGAACGGAGGTGGGAA-CCCT-TT-----ACGGGGTGCACCATCGACCGATCCTGATGTCTTCGGATGGATTTGAGTAAGAGCATAGCTGTTGGGACCCGAAAGATGGTGAACTATGCTTGAATAGGGTGAAGCCAGAGGAAACTCTGGTGGAGGCTCGCAGCGGTTCTGACGTGCAAATCGATCGTCAAATTTGGGCATAGGGGCGAAAGACTAATCGAAC
>Splanchospora_sp_L181
TTGCCCTAGTAACGGCGAGTGAAGCGGCAACAGCTCAAATTTGAAATCTGGCT--CTATTTT----AGGGTCCGAGTTGTAATTTGTAGAGGGCGCTTTGGCG-TTGGCAGCGGTCTAAGTTCCTTGGAACAGGACGTCACAGAGGGTGAGAATCCCGTACGTGGTCGCG-TGCCTTCGCCGTGTAAAGCCCCTTCGACGAGTCGAGTTGTTTGGGAATGCAGCTCTAAATGGGAGGTATATTTCTTCTAAAGCTAAATACCGGCCAGAGACCGATAGCGCACAAGTAGAGTGATCGAAAGATGAAAAGCACTTTGGAAAGAGAGTCAAATAGCACGTGAAATTGTTGAAAGGGAAGCGCTTGCAGCCAGACTTGCCTGCGGTTGCTCATCCGGGC-TTTTGCCCGGTGCACTCTTCCGTGGGCAGGCCAGCATCAGTTTGGGCGGTCGG-AGAAAGGCCTCTGTCATGTA-CCTCCCTTCGGGGA-GGCCTTATAG-GGGAGGCGTAATGCGACCAGCCTGGACTGAGG-TCCGCGC-TTCTGCTAGGATGCTGGCGTAATGGCTGTAAGCGGCCCGTCTTGAAACACGGACCAAGGAGTCTAACATCTATGCGAGTGTTTGGGTGTCAAG-CCCGGGCGCGTAATGAAAGTGAACGGAGGTGGGAA-CCCT-TT-----ACGGGGTGCACCATCGACCGATCCTGATGTCTTCGGATGGATTTGAGTAAGAGCATAGCTGTTGGGACCCGAAAGATGGTGAACTATGCTTGAATAGGGTGAAGCCAGAGGAAACTCTGGTGGAGGCTCGCAGCGGTTCTGACGTGCAAATCGATCGTCAAATTTGGGCATAGGGGCGAAAGACTAATCGAAC
>Acrocalymma_medicaginis_MFLU_18_2258
TTGCCCTAGTAACGGCGAGTGAAGCGGCAACAGCTCAAATTTGAAATCTGATC--T--CTTC----GAGGTCCGAGTTGTAATTTGTAGAGGGCGCTTTGGTG-TTGGCTGCGGTCTAAGTTCCTTGGAACAGGACGTCATAGAGGGTGAGAATCCCGTCTGTGGTCGCA-TGTCTTCACCGTGTAAAGCCCCTTCGACGAGTCGAGTTGTTTGGGAATGCAGCTCTAAATGGGAGGTAAATTTCTTCTAAAGCTAAATACTGGCCAGAGACCGATAGCGCACAAGTAGAGTGATCGAAAGATGAAAAGCACTTTGGAAAGAGAGTCAAAAAGCACGTGAAATTGTTGAAAGGGAAGCGCTTGCAGCCAGACTTGCTTGCAGTTGCTCATCCGGGC-GTTCGCCCGGTGCACTCTTCTGTAGGCAGGCCAGCATCAGTTTGGGCGGTTGG-ATAAAGGCCTCTGTCATGTA-TCTTC--TCCGGAA-GACCTTATAG-GGGAGGCGTAATGCAACCAGCCTGGACTGAGG-TCCGCGC-ATCTGCTAGGATGCTGGCGTAATGGCTGTAAGCGGCCCGTCTTGAAACACGGACCAAGGAGTCTAACATCTATGCGAGTGTTTGGGTGTCAAG-CCCGAGCGCGTAATGAAAGTGAACGGAGGTGGGAA-CCCT-C---------GGGTGCACCATCGACCGATCCTGATGTCTTCGGATGGATTTGAGTAAGAGCATAGCTGTTGGGACCCGAAAGATGGTGAACTATGCTTGAATAGGGTGAAGCCAGAGGAAACTCTGGTGGAGGCTCGCAGCGGTTCTGACGTGCAAATCGATCGTCAAATTTGGGCATAGGGGCGAAAGACTAATCG---
>Aigialus_parvus_PUFD45
---CCTCAGTAACGGCGAGTGAAGCGGCAACAGCTCAAATTTGAAATCTGGCT--CCCTTTC----GGGGTCCGAGTTGTACTTTGTAGAGGGTGCTTTGGCGTTTGGTAGCGGTCTAAGTTCTTTGGGACAAGACGTCACGGAGGGTGAGAATCCCGTATGTGGCCGCG-TAACCTCGCCATGTAAAGCCCCTTCGACGAGTCGAGTTGTTTGGGAATGCAGCTCTAAATGGGAGGTAAATTTCTTCTAAAGCTAAATACTGGCCAGAGACCGATAGCGCACAAGTAGAGTGATCGAAAGATGAAAAGCACTTTGGAAAGAGAGTCAAAAAGCACGTGAAATTGTTGAAAGGGAAGCGCTCACAGCCAGACGTGCTCGTGGCTGCTCATCCGGAC-ACGTGTCCGGTGCACTCTCCCACGAGCAGGCCAGCATCGGTTTGGGCGGTTGG-ACAAAGGCGCCGGGAATGTA-GCTCCCTCCGGGGA--GCGTTATAGCCCGGCGCGCAATGCAGCCAGCCCAGATCGAGG-CCCGCGC-GCATGCTAGGATGCTGGCGTAATGGCTGTGAGCGGCCCGTCTTGAAACACGGACCAAGGAGTCTAACATCCATGCGAGTGTTTGGGTGTCAAATCCCAGGCGCGCAATGAAAGTGAACGGAGGTGGGAA-CCCTCTT-----CGAGGGCGCACCATCGACCGATCCTGATGTCTTCGGATGGATTTGAGTAAGAGCATGGCTGTTGGGACCCGAAAGATGGTGAACTATGCCTGAATAGGGCGAAGCCAGAGGAAACTCTGGTGGAGGCTCGCAGCGGTTCTGACGTGCAAATCGATCGTCGA--------------------------------
>Amarenographium_solium_MFLUCC_12_0087
------------CGGCGAGTGAAGCGGCAACAGCTCAAATTTGAAATCTGGCT--CCATTTT----GGGGTCCGAGTTGTACTTTGTAGAGGGCGCTTTGGCG-TTGGCAGCGGTCTAAGTTCCTTGGAACAGGACGTCACAGAGGGTGAGAATCCCGTACGTGGCTGCG-TGTCTTCGCCGTGTAAAGCCCCTTCGACGAGTCGTGTTGTTTGGGAATGCAGCACTAAATGGGAGGTAAATTTCTTCTAAAGCTAAATACTGGCCAGAGACCGATAGCGCACAAGTAGAGTGATCGAAAGATGAAAAGCACTTTGGAAAGAGAGTCAAATAGCACGTGAAATTGTTGAAAGGGAAGCGCTTGCCGCCAGACTTGCCTACGGTTGCTCATCTGGGC-TTTTGCCCGGTGCACTCTTCCGTGGGCAGGCCAGCATCAGTTTGGACGACTGG-AGAAAGACCTCTGTCATGTA-CCATCCTTCGGGAA-GGCCTTATAG-GGGAGGTGTAATGCAGCCAGTCTGAACTGAGG-TCCGCGC-ATTTGCTAGGATGCTGGCGTAATGGCTGCAAGCGGCCCGTCTTGAAACACGGACCAAGGAGTCTAACATCTATGCGAGTGTTTGGGTGTCAAG-CCCGAGCGCGCAATGAAAGTGAACGGAGGTGGGAA-CCCT-TT-----T--GGGTGCACTATCGACCGATCCTGAAGTTTACGGATGGATTTGAGTAAGAGCATAGCTGTTGGGACCCGAAAGATGGTGAACTATGCTTGAATAGGGTGAAGCCAGAGGAAACTCTGGTGGAGGCTCGCAGCGGTTCTGACGTGCAAATCGATCGTCAAATTTGGGCATAGGGGCGAAAGACTAATCGAAC
>Anastomitrabeculia_didymospora_MFLUCC_11_0200
TTGCCTCAGTAACGGCGAGTGAAGCGGCAACAGCTCAAATTTGAAATCTGGCC--C--CTTC----GGGGTCCGAGTTGTAATTTGTAGAGGGTGCTTTGGCG-TTGGCCGCGGTCTAAGTTCCTTGGAACAGGACGTCACAGAGGGTGAGAATCCCGTACGTGGCCGCTCCGCCTTCGCCGTGTAAAGCCCCTTCGACGAGTCGAGTTGTTTGGGAATGCAGCTCTAAATGGGAGGTAAATTTCTTCTAAAGCTAAATACCGGCCAGAGACCGATAGCGCACAAGTAGAGTGATCGAAAGATGAAAAGCACTTTGGAAAGAGAGTCAAAAAGCACGTGAAATTGTTGAAAGGGAAGCGCTTGCAGCCAGACGTGCCTGTAGTTGCTCATCCGGGC-TCTTGCCCGGTGCACTCTTCTGCAGGCAGGCCAGCATCGGTTCGGGCGACTGG-AGAATGACCTCTGTCATGTA-TCTTCCTTCGGGAT-GACCTTATAG-GGGAGGTGTAACGCAGCCAGCCCGGACCGAGG-ACCGCGC-ATCAGCTAGGATGCTGGCGTAATGGCTGTAAGCGGCCCGTCTTGAAACACGGACCAAGGAGTCTAACATCTATGCGAGTGTTTGGGTGTCAAG-CCCGAGCGCGCAATGAAAGTGAACGGAGGTGGGAA-CCCT-C---------GGGTGCACCATCGACCGATCCTGATGTCTTCGGATGGATTTGAGTAAGAGCATAGCTGTTAGGACCCGAAAGATGGTGAACTATGCTTGAATAGGGTGAAGCCAGAGGAAACTCTGGTGGAAGCTCGCAGCGGTTCTGACGTGCAAATCGATCGTCAAATTTGGGCATA---------------------
>Ascocylindrica_marina_MD6011
-TGCCT--ATTACGGCGAGTGAAGCGGCAACAGCTCAAATTTGAAATCTGGCT--CC-TTTG----GGGGTCCGAGTTGTAATTTGCAGAGGGCGCTTTGGCA-TTGGCAGCGGTCTAAGTTCCTTGGAACAGGACGTCACAGAGGGTGAGAATCCCGTATGTGGTCGCC-AGCCTTTGCCGTGTAAAGCCCCTTCAATGAGTCGAGTTGTTTGGGAATGCAGCTCTAAATGGGAGGTAAATTTCTTCTAAAGCTAAATACTGGCCAGAGACCGATAGCGCACAAGTAGAGTGATCGAAAGATGAAAAGCACTTTGGAAAGAGAGTCAAACAGCACGTGAAATTGTTGAAAGGGAAGCGCTTGCAGCCAGACTTGCCTGTAGTTGCTCATCTAGGC-TTTTGCCTGGTGTATTCTTCTGCAGGCAGGCCAGCATCAGTTTGGGCGGCTGG-ATAAAGGCCTCTGTCATGTA-CCTCTCTTCGGGGA-GGCCTTATAG-GGGAGGCGTAATGCAGCCAGCCTGGACTGAGG-TCCGCGCTATTTGCTAGGATGCTGGCGTAATGGCTGTAAGCGGCCCGTCTTGAAACACGGACCAAGGAGTCTAACATCTATGCGAGTGTTTGGGTGTCAAG-CCCGAGCGCGCAATGAAAGTGAACGGAGGTGGGAA-CCCT-TT-----G--GGGTGCACCATCGACCGATCCTGATGTCTTCGGATGGATTTGAGTAAGAGCATAGCTGTTGGGACCCGAAAGATGGTGAACTATGCTTGAATAGGGTGAAGCCAGAGGAAACTCTGGTGGAGGCTCGCAGCGGTTCTGACGTGCAAATCGATCGTCAAATTTGGGCATAGGGGCGAAAGACTAATCGAAC
>Brevicollum_hyalosporum_MAFF_243400
----------------------------AACAGCTCAAATTTGAAATCTGGCT--CCGCTCT----GGGGTCCGAGTTGTACTTTGCAGAGGGCGCTTTGGCG-TCGGCAGCAGTCTAAGTTCCTTGGAACAGGACGTCACAGAGGGTGAGAATCCCGTACGTGGCTGCG-TGCCTTCGCCGTGTAAAGCCCCTTCGACGAGTCGTGTTGTTTGGGAATGCAGCACTAAATGGGAGGTAAATTTCTTCTAAAGCTAAATACTGGCCAGAGACCGATAGCGCACAAGTAGAGTGATCGAAAGATGAAAAGCACTTTGGAAAGAGAGTCAAATAGCACGTGAAATTGTTGAAAGGGAAGCGCTTGCAGCCAGACTTGCCTGCGGTTGCTCATCCGGGC-TCTTGCCCGGTGCACTCTTCCGCAGGCAGGCCAGCATCAGTTTGGGCGACTGG-AGAAAGGCCTCTGTCATGTA-TCTTCCTTCGGGAT-GACCTTATAG-GGGAGGCGTAATGCAGCCAGTCCGAACTGAGG-TCCGCGC-ATCTGCTAGGATGCTGGCGTAATGGCTGTAAGCGGCCCGTCTTGAAACACGGACCAAGGAGTCTAACATCTATGCGAGTGTTTGGGTGTCAAG-CCCGAGCGCGCAATGAAAGTGAACGGAGGTGGGAA-CCCT-C---------GGGTGCACCATCGACCGATCCTGATGTCTTCGGATGGATTTGAGTAAGAGCATAGCTGTTGGGACCCGAAAGATGGTGAACTATGCTTGAATAGGGTGAAGCCAGAGGAAACTCTGGTGGAGGCTCGCAGCGGTTCTGACGTGCAAATCGATCGTCAAATTTGGGCATAGGGGCGAAAGACTAATCGAAC
>Brevicollum_versicolor_MAFF_246251
----------------------------AACAGCTCAAATTTGAAATCTGGCT--CCGCTCT----GGGGTCCGAGTTGTAATTTGCAGAGGGCGCTTTGGCG-TCGGCAGCAGTCTAAGTTCCTTGGAACAGGACGTCACAGAGGGTGAGAATCCCGTACGTGGCTGCA-GGCCTTCGCCGTGTAAAGCCCCTTCGACGAGTCGTGTTGTTTGGGAATGCAGCACTAAATGGGAGGTAAATTTCTTCTAAAGCTAAATACTGGCCAGAGACCGATAGCGCACAAGTAGAGTGATCGAAAGATGAAAAGCACTTTGGAAAGAGAGTCAAATAGCACGTGAAATTGTTGAAAGGGAAGCGCTTGCAGCCAGACTTGCCTGCGGTTGCTCATCCGGGC-TCTTGCCCGGTGCACTCTTCCGCAGGCAGGCCAGCATCAGTTTGGGCGACTGG-AGAAAGGCCTCTGTCATGTA-TCTTCCTTCGGGAT-GACCTTATAG-GGGAGGCGTAATGCAGCCAGTCCGAACTGAGG-TCCGCGC-ATCTGCTAGGATGCTGGCGTAATGGCTGTAAGCGGCCCGTCTTGAAACACGGACCAAGGAGTCTAACATCTATGCGAGTGTTTGGGTGTCAAG-CCCGAGCGCGCAATGAAAGTGAACGGAGGTGGGAA-CCCT-T---------GGGTGCACCATCGACCGATCCTGATGTCTTCGGATGGATTTGAGTAAGAGCATAGCTGTTGGGACCCGAAAGATGGTGAACTATGCTTGAATAGGGTGAAGCCAGAGGAAACTCTGGTGGAGGCTCGCAGCGGTTCTGACGTGCAAATCGATCGTCAAATTTGGGCATAGGGGCGAAAGACTAATCGAAC
>Camarographium_clematidis_ZHKUCC_23_0039
TTGCCTCAGTAACGGCGAGTGAAGCGGCAACAGCTCAAATTTGAAATCTGGCC--C--TTTC----AGGGCCCGAGTTGTAATTTGCAGAGGGCGCTTTGGCG-TCGGCAGCGGTCTAAGTTCCTTGGAACAGGACGTCACAGAGGGTGAGAATCCCGTACGTGGTCGCTCTGCCTTCGCCGTGTAAAGCCCCTTCGACGAGTCGAGTTGTTTGGGAATGCAGCTCTAAATGGGAGGTAAATTTCTTCTAAAGCTAAATACCGGCCAGAGACCGATAGCGCACAAGTAGAGTGATCGAAAGATGAAAAGCACTTTGGAAAGAGAGTCAAAAAGCACGTGAAATTGTTGAAAGGGAAGCGCTTGCAGCCAGACGTGCCTGCCGTTGCTCATCCGGGC-TCTTGCCCGGTGCACTCTTCGGCAGGCAGGCCAGCATCAGTTCGGGCGGCTGG-AGAAAGACCACTGTCACGTACCCTCCCCTCGGGGAGGGCCTTATAG-GGGTGGTGCCACACAGCCAGCCCGGACTGAGG-TCCGCGC-ATCTGCTAGGATGCTGGCGTAATGGCGGCAAGCGACCCGTCTTGAAACACGGACCAAGGAGTCTAACATCTATGCGAGTGTTTGGGTGTCAAG-CCCGGGCGCGCAATGAAAGTGAACGGAGGTGGGAA-CCCT-TC-----G--GGGCGCACCATCGACCGATCCTGATGTCTTCGGATGGATTTGAGTACGAGCATAGCTGTTGGGACCCGAAAGATGGTGAACTATGCTTGAATAGGGTGAAGCCAGAGGAAACTCTGGTGGAAGCTCGCAGCGGTTCTGACGTGCAAATCGATCGTCAAATTTGGGCATAGGGGCGAAAGACTAATCGAAC
>Crassiparies_octosporus_MFLUCC_18_0304a
TTGCCCTAGTAACGGCGAGTGAAGCGGCAACAGCTCAAATTTGAAATCTGGCT--CCGCGCT----GGGGTCCGAGTTGTACTTTGCAGAGGGCGCTTTGGCG-TCGGCAGCGGTCTAAGTTCCTTGGAACAGGACGTCGCAGAGGGTGAGAATCCCGTATGTGGCTGCT-TGCCTTCGCCGTGTAAAGCCCCTTCGACGAGTCGTGTTGTTTGGGAATGCAGCACTAAATGGGAGGTAAATTTCTTCTAAAGCTAAATACCGGCCAGAGTCCGATAGCGCACAAGTAGAGTGATCGAAAGATGAAAAGCACTTTGGAAAGAGAGTCAAAAAGCACGTGAAATTGTTGAAAGGGAAGCGCTTGCAGCCAGACTTGCCTGCGGAAGCTCAACCGGGC-CTGCGCCCGGTGCACTCTTCCGCAGGCAGGCCAGCATCAGTTTGGGCGGCTGG-AGAAAGGCCTCTGTCATGTA-TCTTCCCTCGGGAT-GACCTTATAG-GGGAGGCGTAATGCAGCCAGTCCGGACTGAGG-TTCGCGC-ATCTGCTAGGATGCTGGCGTAATGGCTGTAAGCGGCCCGTCTTGAAACACGGACCAAGGAGTCTAACATCTATGCGAGTGTTTGGGTGTCAAG-CCCGGGCGCGCAATGAAAGTGAACGGAGGTGAGAA-CCCT----------CGGGTGCATCATCGACCGATCCTGATGTCTTCGGATGGATTTGAGTAAGAGCATAGCTGTTGGGACCCGAAAGATGGTGAACTATGCTTGAATAGGGTGAAGCCAGAGGAAACTCTGGTGGAAGCTCGCAGCGGTTCTGACGTGCAAATCGATCGTCAAAT-TGGGCATAGGGGCGAAAGACTAATCGAAC
>Crassiparies_quadrisporus_MAFF_245408
----------------------------AACAGCTCAAATTTGAAATCTGGCT--CCGCTCT----GGGGTCCGAGTTGTACTTTGCAGAGGGCGCTTTGGCG-TCGGCAGCGGTCTAAGTTCCTTGGAACAGGACGTCACAGAGGGTGAGAATCCCGTACGTGGCTGCT-TGCCTTCGCCGTGTAAAGCCCCTTCGACGAGTCGTGTTGTTTGGGAATGCAGCACTAAATGGGAGGTAAATTTCTTCTAAAGCTAAATACCGGCCAGAGACCGATAGCGCACAAGTAGAGTGATCGAAAGATGAAAAGCACTTTGGAAAGAGAGTCAAAAAGCACGTGAAATTGTTGAAAGGGAAGCGCTTGCAGCCAGACTTGCTTGCGGTTGCTCATCCGGGC-CTGTGCCCGGTGTACTCTTCCGCAGGCAGGCCAGCATCAGTTTGGGCGACTGG-AGAAAGGCCTCTGTCACGTA-CCTTCCCTCGGGAA-GGCCTTATAG-GGGAGGCGTAATGCAGCCAGTCCAGACTGAGG-TCCGCGC-ATCTGCTAGGATGCTGGCGTAATGGCTGTAAGCGGCCCGTCTTGAAACACGGACCAAGGAGTCTAACATCTATGCGAGTGTTTGGGTGTCAAG-CCCGAGCGCGTAATGAAAGTGAACGGAGGTGAGAA-CCCT-C---------GGGTGCATCATCGACCGATCCTGATGTCTTCGGATGGATTTGAGTAAGAGCATAGCTGTTGGGACCCGAAAGATGGTGAACTATGCTTGAATAGGGTGAAGCCAGAGGAAACTCTGGTGGAAGCTCGCAGCGGTTCTGACGTGCAAATCGATCGTCAAATTTGGGCATAGGGGCGAAAGACTAATCGAAC
>Crassiparies_yunnanensis_KUMCC_21_0215
TTGCCCTAGTAACGGCGAGTGAAGCGGCAACAGCTCAAATTTGAAATCTGGCT--CCGCGCT----GGGGTCCGAGTTGTACTTTGCAGAGGGCGCTTTGGCG-TCGGCAGCGGTCTAAGTTCCTTGGAACAGGACGTCGCAGAGGGTGAGAATCCCGTATGTGGCTGCT-TGCCTTCGCCGTGTAAAGCCCCTTCGACGAGTCGTGTTGTTTGGGAATGCAGCACTAAATGGGAGGTAAATTTCTTCTAAAGCTAAATACCGGCCAGAGTCCGATAGCGCACAAGTAGAGTGATCGAAAGATGAAAAGCACTTTGGAAAGAGAGTCAAAAAGCACGTGAAATTGTTGAAAGGGAAGCGCTTGCAGCCAGACTTGCCTGCGGAAGCTCAACCGGGC-CTGCGCCCGGTGCACTCTTCCGCAGGCAGGCCAGCATCAGTTTGGGCGGCTGG-AGAAAGGCCTCTGTCATGTA-TCTTCCCTCGGGAT-GACCTTATAG-GGGAGGCGTAATGCAGCCAGTCCGGACTGAGG-TTCGCGC-ATCTGCTAGGATGCTGGCGTAATGGCTGTAAGCGGCCCGTCTTGAAACACGGACCAAGGAGTCTAACATCTATGCGAGTGTTTGGGTGTCAAG-CCCGGGCGCGCAATGAAAGTGAACGGAGGTGAGAA-CCCT----------CGGGTGCATCATCGACCGATCCTGATGTCTTCGGATGGATTTGAGTAAGAGCATAGCTGTTGGGACCCGAAAGATGGTGAACTATGCTTGAATAGGGTGAAGCCAGAGGAAACTCTGGTGGAAGCTCGCAGCGGTTCTGACGTGCAAATCGATCGTCAAATTTGGGCATAGGGGCGAAAGACTAATCGAA-
>Delitschia_chaetomioides_CBS_147251
TTGCCTCAGTAACGGCGAGTGAAGCGGCAACAGCTCAAATTTGAAATCTGGCT---CCTTGC----GGGGTCCGAGTTGTACTTTGCAGAGGGTGGTTCGGCA-ACGGCGCTTGTCTAAGTTCCTTGGAACGGGACGTCAAAGAGGGTGAGAACCCCGTACGCGGCAGG--TGCCTGCGCCATGTGAACCCCCTTCGACGAGTCGAGTTGTTTGGGAATGCAGCTCTAAATGGGAGGTATATTTCTTCTAAAGCTAAATACTGGCCAGAGACCGATAGCGCACAAGTAGAGTGATCGAAAGATGAAAAGCACTTTGGAAAGAGAGTCAAACAGCACGTGAAATTGTTGAAAGGGAAGCGCTTGCAACCAGACTTGGCTGCCGCTGTTCATCGGGGGTCCGTCCCCTGTGCACTCGGTGGCAGGCAGGCCAGCATCAGTTGGGGCGGTTGG-AGAAAGGCCTTGGGAATGTA-GCTCTCTTCGGGGA--GTGTTATAGCCTAGGGCGTCATGCAGCCAGCCCCGACTGAGG-TCCGCGC-TTCGGCTAGGATGCTGGCGTAATGGTCGCAAGCGGCCCGTCTTGAAACACGGACCAAGGAGTCTAACATCTATGCGAGTGTTTGGGTGTCAAG-CCCGGGCGCGGAATGAAAGTGAACGGAGGTGGGAC-CCAGGGCGCGAGCTCTGGCGCACCATCGACCGATCCTGATGTCTTCGGATGGATTTGAGTAAGAGCATAGCTGTTGGGACCCGAAAGATGGTGAACTATGCCTGAATAGGGTGAAGCCAGAGGAAACTCTGGTGGAGGCTCGCAGCGGTTCTGACGTGCAAATCGATCGTCAAATTTGGGCATAGGGGCGAAAGACTAATCGAAC
>Didymella_exigua_CBS_183_55
TTGCCCTAGTAACGGCGAGTGAAGCGGCAACAGCTCAAATTTGAAATCTGGCG--T--CTTT----GGCGTCCGAGTTGTAATTTGCAGAGGGCGCTTTGGCA-TTGGCAGCGGTCCAAGTTCCTTGGAACAGGACGTCACAGAGGGTGAGAATCCCGTACGTGGTCGCT-AGCCTTTACCGTGTAAAGCCCCTTCGACGAGTCGAGTTGTTTGGGAATGCAGCTCTAAATGGGAGGTAAATTTCTTCTAAAGCTAAATACTGGCCAGAGACCGATAGCGCACAAGTAGAGTGATCGAAAGATGAAAAGCACTTTGGAAAGAGAGTTAAAAAGCACGTGAAATTGTTGAAAGGGAAGCGCTTGCAGCCAGACTTGCCTGTAGTTGCTCATCCAGGT-TTTTACCTGGTGCACTCTTCTATAGGCAGGCCAGCATCAGTTTGGGCGGTTGG-ATAAAGGTCTCTGTCATGTA-CCTCTCTTCGGGGA-GAACTTATAG-GGGAGACGACATGCAACCAGCCTGGACTGAGG-TCCGCGC-ATCTGCTAGGATGCTGGCGTAATGGCTGTAAGCGGCCCGTCTTGAAACACGGACCAAGGAGTCTAACATCTATGCGAGTGTTTGGGTGTCAAG-CCCGAGCGCGTAATGAAAGTGAACGGAGGTGGGAA-CCTT-T-------CGGGGTGCACCATCGACCGATCCTGATGTCTTCGGATGGATTTGAGTAAGAGCATAGCTGTTGGGACCCGAAAGATGGTGAACTATGCTTGAATAGGGTGAAGCCAGAGGAAACTCTGGTGGAGGCTCGCAGCGGTTCTGACGTGCAAATCGATCGTCAAATTTGGGCATAGGGGCGAAAGACTAATCGAAC
>Halojulella_avicenniae_BCC_20173
------------CGGCGAGTGAAGCGGCAAAAGCTCAAATTTGAAATCTGGCT--C--CTTT----GGGGTCCGAGTTGTAATTTGCAGAGGGTGCTTTGGTG-TTGGTGGGAGCCTAAGTTCCTTGGAACAGGGCGTCACAGAGGGTGAGAATCCCGTATGTGGTTGCT-ATCCTTCACCGTGTAAAGCCCCTTCGACGAGTCGAGTTGTTTGGGAATGCAGCTCTAAATGGGAGGTAAATTTCTTCTAAAGCTAAATATTGGCCAGAGACCGATAGCGCACAAGTAGAGTGATCGAAAGATGAAAAGTACTTTGGAAAGAGAGTCAAATAGCACGTGAAATTGTTGAAAGGGAAGCGCTTGCCGCCAGACGTGGCTGTAGTTGCTCAGCTGGGC-TTTTGCCCGGTGCACTCTTCTATAGTCAGGCCAGCATCAGTTTGGGCGGCTGG-ATAAAGACCTCTGTCATGTA-CCTCCTTTCGGGGA-GGCCTTATAG-GGGAGGTGAAATACAGCCAGCCTGGACTGAGGTTCCGCGC-ATCTGCTAGGATGCTGGCGTAATGGCGGTAAGCGGCCCGTCTTGAAACACGGACCAAGGAGTCTAACATCTATGCGAGTGTTTGGGTGTCAAG-CCCAAGCGCGTAATGAAAGTAAACGGAGGTGGGAA-CCCT-TA-----A--GGGTGCACCATCGACCGATCCTGATGTCTTCGGATGGATTTGAGTAAGAGCATAGCTGTTGGGACCCGAAAGATGGTGAACTATGCTTGAATAGGGTGAAGCCAGAGGAAACTCTGGTGGAGGCTCGCAGCGGTTCTGACGTGCAAATCGATCGTCAAATTTGGGCATAGGGGCGAAAGACTAATCGAAC
>Helminthosporium_velutinum_CBS_139923
TTGCCCTAGTAACGGCGAGTGAAGCGGCAATAGCTCAAATTTGAAATCTGGCT--TCCTTTG----GGGGTCCGAGTTGTAATTTGCAGAGGGTGCTTTGGCG-TTGGTAGCGGTCTAAGTTCCTTGGAACAGGACATCGCAGAGGGTGAGAATCCCGTTTGTGGTCGCA-TGCCTTCGCCGTGTAAAGCCCCTTCGACGAGTCGAGTTGTTTGGGAATGCAGCTCTAAATGGGAGGTAAATTTCTTCTAAAGCTAAATACTGGCCAGAGACCGATAGCGCACAAGTAGAGTGATCGAAAGATGAAAAGCACTTTGGAAAGAGAGTCAAACAGCACGTGAAATTGTTGAAAGGGAAGCGCTTGCAGCCAGACTTGCCCGTAGTTGCTCACCCAGGC-TTTTGCCCGGGGCATTCTTCTGCGGGCAGGCCAGCATCAGTTTGGGCGGTCGG-ATAAAGGCCTCTGTCACGTA-TCTTCCTTCGGGAT-GACCTTATAG-GGGAGGCGACATGCGACCAGCCCGGACTGAGG-TCCGCGC-TTCTGCTAGGATGCTGGCGTAATGGCTGTAAGCGGCCCGTCTTGAAACACGGACCAAGGAGTCTAACATCTATGCGAGTGTTTGGGTGTCAAG-CCCGAGCGCGTAATGAAAGTGAACGGAGGTGGGAA-CCCT----------TGGGTGCACCATCGACCGATCCTGATGTCTTCGGATGGATTTGAGTAAGAGCATAGCTGTTGGGACCCGAAAGATGGTGAACTATGCTTGAATAGGGTGAAGCCAGAGGAAACTCTGGTGGAGGCTCGCAGCGGTTCTGACGTGCAAATCGATCGTCAAATTTGGGCATAGGGGCGAAAGACTAATCGAAC
>Lentithecium_aquaticum_CBS_123099
TTGCC----------------------------------------------------------------------------------AGAGGGTGCTTTGGCG-TCGGCAGCGGTCTAAGTTCCTTGGAACAGGACATCACAGAGGGTGAGAATCCCGTACGTGGTCGCC-TGCATTCGCCGTGTAAAGCCCCTTCGACGAGTCGAGTTGTTTGGGAATGCAGCTCTAAATGGGAGGTAAATTTCTTCTAAAGCTAAATACCGGCCAGAGACCGATAGCGCACAAGTAGAGTGATCGAAAGATGAAAAGCACTTTGGAAAGAGAGTCAAAAAGCACGTGAAATTGTTGAAAGGGAAGCGCTTGCAGCCAGACTTGCTCGTAGTTGCTCATCCGGGC-TCTTGCCCGGAGCACTCTTCTGCGAGCAGGCCAGCATCAGTTTGGGCGACCGG-ATAAAGGCCTCTGTCATGTA-TCTTCCTTCGGGAT-GACCTTATAG-GGGAGGCGTAATGCGGCCAGCCCGGACTGAGG-TCCGCGC-ATCTGCTAGGATGCTGGCGTAATGGCTGTAAGCGGCCCGTCTTGAAACACGGACCAAGGAGTCTAACATCTATGCGAGTGTTTGGGTGTCAAG-CCCGGGCGCGTAATGAAAGTGAACGGAGGTGGGAA-CCCTCTT-----TGGGGGTGCACCATCGACCGATCCTGATGTCTTCGGATGGATTTGAGTAAGAGCATAGCTGTTGGGACCCGAAAGATGGTGAACTATGCTTGAATAGGGTGAAGCCAGAGGAAACTCTGGTGGAGGCTCGCAGCGGTTCTGACGTGCAAATCGATCGTCAAATTTGGGCATAGGGGCGAAAGACTAATCG-AC
>Leptosphaeria_doliolum_CBS_505_75
TTGCCCTAGTAACGGCGAGTGAAGCGGCAACAGCTCAAATTTGAAATCTGGCT--C--TTTT----AGGGTCCGAGTTGTAATTTGCAGAGGGCGCTTTGGCG-TTGGCAGCGGTCCAAGTTCCTTGGAACAGGACGTCACAGAGGGTGAGAATCCCGTACGTGGTCGCT-GGCCTTCGCCGTGTAAAGCCTCTTCGACGAGTCGAGTTGTTTGGGAATGCAGCTCTAAATGGGAGGTAAATTTCTTCTAAAGCTAAATACTGGCCAGAGACCGATAGCGCACAAGTAGAGTGATCGAAAGATGAAAAGCACTTTGGAAAGAGAGTCAAATAGCACGTGAAATTGTTAAAAGGGAAGCGCTTGCAGCCAGACTTGCCCGTAGTTGCTCATCCAGGC-TTTTGCCTGGTGCATTCTTCTATGGGCAGGCCAGCATCAGTTTGGGCGGTTGG-ATAAAGGTCTCTGTCATGTA-CCTCCTTTCGGGGA-GGCCTTATAG-GGGAGACGACATGCAACCAGCCTGGACTGAGG-TCCGCGC-ATTCGCTAGGATGCTGGCGTAATGGCTGTAAGCGGCCCGTCTTGAAACACGGACCAAGGAGTCTAACATCTATGCGAGTGTTTGGGTGTCAAG-CCCGAACGCGCAATGAAAGTGAACGGAGGTGGGAA-CCCT-TA-----A--GGGTGCACCATCGACCGATCCTGATGTCTTCGGAAGGATTTGAGTAAGAGCATAGCTGTTGGGACCCGAAAGATGGTGAACTATGCTTGAATAGGGTGAAGCCAGAGGAAACTCTGGTGGAGGCTCGCAGCGGTTCTGACGTGCAAATCGATCGTCAAATTTGGGCATAGGGGCGAAAGACTAATCGAAC
>Lophiostoma_macrostomum_MAFF_239447
-----------ACGGCGAGTGAAGCGGCAACAGCTCAAATTTGAAATCTGGCT--CCTTC------GGGGTCCGAGTTGTAATTTGTAGAGGGTGCTTTGGCG-TTGGTTGTGGTCTAAGTTCCTTGGAACAGGACGTCACAGAGGGTGAGAATCCCGTACGTGGCCGCC-AGCCTCCGCCGTGTAAAGCCCCTTCGATGAGTCGAGTTGTTTGGGAATGCAGCTCTAAATGGGAGGTAAATTTCTTCTAAAGCTAAATATTTGCCAGAGACCGATAGCGCACAAGTAGAGTGATCGAAAGATGAAAAGCACTTTGGAAAGAGAGTCAAAAAGCACGTGAAATTGTTGAAAGGGAAGCGCTTGCAGCTAGACGTGCCTTGGGTTGATCAGCCGGGC-TTTTGCCCGGTGCACTCTTCCCTTGGCAGGCCAGCATCAGTTTGGGCGGCTGG-ATAAAGGTCTGTTAAACGTG-ACTTCCTTCGGGGA-GAGCTTATAG-GGCAGACGACATGCAGCCAGCCTGAACTGAGG-TCCGCGC-ATCTGCTAGGATGCTGGCATAATAGCTGTAAGCGGCCCGTCTTGAAACACGGACCAAGGAGTCTAACATCTATGCGAGTGTTTGGGTGTCAAG-CCCGAGCGCGTAATGAAAGTAAACGGAGGTGGGAA-CCTT-TT--------AGGTGCACCATCGACCGATCCTGATGTCTTCGGATGGATTTGAGTAAGAGCATAGCTGTTGGGACCCGAAAGATGGTGAACTATGCCTGAATAGGGTGAAGCCAGAGGAAACTCTGGTGGAGGCTCGCAGCGGTTCTGACGTGCAAATCGATCGTCAAATTTGGGCATAGGGGCGAAAGACTAATCGAAC
>Lophiotrema_nucula_CBS_627_86
------------------------------GAGCTAAAATTTGTGAGGTGGC---CCACTCT-----GGGGCGGAGTTGAAATTTGTAGAGGGCACTTTGTCG-TCGGCCCCGGACTAAGTTCCTTGGAACAGGACGTCACAGAGGGTGAGAACCCCGTACGTGGCCGCC-GGCCTTCGCCGTGTAAAGCCCCTTCGACGAGTCGAGTTGTTTGGGAATGCAGCTCTAAATGGGAGGTAAATTTCTTCTAAAGCTAAATACTGGCCAGAGACCGATAGCGCACAAGTAGAGTGATCGAAAGATGAAAAGCACTTTGGAAAGAGAGTCAAAAAGCACGTGAAATTGTTGAAAGGGAAGCGCTTGCAGCCAGACTTGCCTGTAGTTGCTCATCCGAGC-TCTCGCTCGGTGCACTCTTCTATAGGCAGGCCAGCATCAGTCCGGGCGGTCGG-ATAAAGGCCTCGGGAATGTA-GCTCCCCTCGGGGA--GTGTTATAGCCCGGGGTGCCATGCGACCAGCCTGGACTGAGG-TCCGCGC-ATCTGCTAGGATGCTGGCGTAATGGCTGTAAGCGGCCCGTCTTGAAACACGGACCAAGGAGTCTAACATCTATGCGAGTGTTTGGGTGTCAAG-CCCGGGCGCGCAATGAAAGTGAACGGAGGTGGGAACCCCT---------CGGGGCGCACCATCGACCGATCCTGATGTCTTCGGATGGATTTGAGTAAGAGCATAGCTGTTGGGACCCGAAAGATGGTGAACTATGCCTGAATAGGGTGAAGCCAGAGGAAACTCTGGTGGAGGCTCGCAGCGGTTCTGACGTGCAAATCGATCGTCAAATTTGGGCATAGGGGCGAAAGACTAATCGAAC
>Macrodiplodiopsis_desmazieri_CBS_140062
----------------------AGCGGCAATAGCTCAAATTTGAAATCTGGCT--CTCTTTG----GGGGTCCGAGTTGTAATTTGCAGAGGGTGCTTTGGCG-TTGACGGCGGTCTAAGTTCCTTGGAACAGGACATCGCAGAGGGTGAGAATCCCGTTTGTGGTCGCC-AGTCTTCACCGTGTAAAGCCCCTTCGACGAGTCGAGTTGTTTGGGAATGCAGCTCTAAATGGGAGGTAAATTTCTTCTAAAGCTAAATACCGGCCAGAGACCGATAGCGCACAAGTAGAGTGATCGAAAGATGAAAAGCACTTTGGAAAGAGAGTCAAATAGCACGTGAAATTGTTGAAAGGGAAGCGCTTGCAGCCAGACTTGCCTGTAGTTGCTCATCCGGGC-TCTTGCCCGGAGCACTCTTCTGCAGGCAGGCCAGCATCAGTTTGGGCGGCTGG-ATAAAGACCTCTGTCATGTA-TCTTCCTTCGGGAT-GACCTTATAG-GGGAGGTGTAATGCAGTCAGCCTGGACTGAGG-TCCGCGC-ATTTGCTAGGATGCTGGCGTAATGGCTGTAAGCGGCCCGTCTTGAAACACGGACCAAGGAGTCTAACATCTATGCGAGTGTTTGGGTGTCAAG-CCCGGGCGCGCAATGAAAGTGAACGGAGGTGGGAA-CCCT-CT-----CGGGGGTGCACCATCGACCGATCCTGATGTCTTCGGATGGATTTGAGTAAGAGCATAGCTGTTGGGACCCGAAAGATGGTGAACTATGCTTGAATAGGGTGAAGCCAGAGGAAACTCTGGTGGAGGCTCGC--------------------------------------------------------------
>Massaria_inquinans_M19
TTGCCCTAGTAACGGCGAGTGAAGCGGCAATAGCTCAAATTTGAAATCTGGCCTTCCTTTTT---GGGGGTCCGAGTTGTAATTTGTAGAGGGTGCTTCGGCG-TTGGCCTTGGTCTAAGTTCTTTGGAACAGGACGTCATAGAGGGTGAGAACCCCGTACGTGGCCAGT-GGTCTTCGCCATGTGAAGCCCCTTCGACGAGTCGAGTTGTTTGGGAATGCAGCTCTAAATGGGAGGTATATTTCTTCTAAAGCTAAATACTGGCCAGAGACCGATAGCGCACAAGTAGAGTGATCGAAAGATGAAAAGCACTTTGGAAAGAGAGTTAAAAAGCACGTGAAATTGTTGAAAGGGAAGCGCTTGCAACCAGACTTGCTTGCAGTTGCTCATCTAGGCTTTTTGCCTGGTGCACTCTTCTGTAGGCAGGCCAGTATCAGTTCGGGCGGTTGG-ATAAAGACGTTGGGAATGTA-GCACTCCTCGGAGT--GTGTTATAGCCTGGCGTGTAATACAACCAGCCTGGACTGAGG-TCCGCGC-TTCGGCTAGGATACTGGCGTAATGGTTGTAAGCGGCCCGTCTTGAAACACGGACCAAGGAGTCTAACATCTATGCGAGTGTTTGGGTGTCAAG-CCCAGGCGCGTAATGAAAGTGAACGGAGGTAGGA--CCCTTTT-----CGGAGGTGCACTATCGACCGATCCTGATGTCTTCGGATGGATTTGAGTAAGAGCATAGCTGTTGGGACCCGAAAGATGGTGAACTATGCCTGAATAGGGTGAAGTCAGAGGAAACTCTGATGGAGGCTCGCAGCGGTTCTGACGTGCAAATCGATCGTCAAATTTGGGCATAGGGGCGAAAGACTAATCGAAC
>Massaria_vomitoria_M13
TTGCCCTAGTAACGGCGAGTGAAGCGGCAATAGCTCAAATTTGAAATCTGGCT--CTCCTTT-TGGGGGGTCCGAGTTGTAATTTGTAGAGGGTGCTTCGGCG-TTGGCCTTGGTCTAAGTTCTTTGGAACAGGACGTCATAGAGGGTGAGAACCCCGTACGTGGCCAGT-GGTCTTCGCCATGTGAAGCCCCTTCGACGAGTCGAGTTGTTTGGGAATGCAGCTCTAAATGGGAGGTATATTTCTTCTAAAGCTAAATACTGGCCAGAGACCGATAGCGCACAAGTAGAGTGATCGAAAGATGAAAAGCACTTTGGAAAGAGAGTTAAAAAGCACGTGAAATTGTTGAAAGGGAAGCGCTTGCAACCAGACTTGCTTGCAGTTGCTCATCTAGGCTTTTTGCCTGGTGCACTCTTCTGCAGGCAGGCCAGTATCAGTTCGGGCGGTTGG-ATAAAGACGTTGGGAATGTA-GCACTCCTCGGAGT--GTGTTATAGCCCAGCGTGTAATACAGCCAGCCTGGACTGAGG-TCCGCGC-TTCGGCTAGGATACTGGCGTAATGGTTGTAAGCGGCCCGTCTTGAAACACGGACCAAGGAGTCTAACATCTATGCGAGTGTTTGGGTGTCAAG-CCCAGGCGCGTAATGAAAGTGAACGGAGGTAGGAA-CCTT-TT-----CGGAGGTGCACTATCGACCGATCCTGATGTCTTCGGAAGGATTTGAGTAAGAGCATAGCTGTTGGGACCCGAAAGATGGTGAACTATGCCTGAATAGGGTGAAGTCAGAGGAAACTCTGATGGAGGCTCGCAGCGGTTCTGACGTGCAAATCGATCGTCAAATTTGGGCATAGGGGCGAAAGACTAATCGAAC
>Massarina_eburnea_CBS_473_64
------------CGGCGAGTGAAGCGGCAACAGCTCAAATTTGAAATCTGGCT--CTCTTTG----GGGGTCCGAGTTGTAATTTGCAGAGGGTGCTTTGGCG-TAGGCGGCGGTCTAAGTTCCTTGGAACAGGGCATCGCAGAGGGTGAGAATCCCGTATGTGGTCGCC-TGCCTTCGCCGTGTAAAGCCCCTTCGACGAGTCGAGTTGTTTGGGAATGCAGCTCTAAATGGGAGGTAAATTTCTTCTAAAGCTAAATATAAGCCAGAGACCGATAGCGCACAAGTAGAGTGATCGAAAGATGAAAAGCACTTTGGAAAGAGAGTCAAACAGCACGTGAAATTGTTGAAAGGGAAGCGCTTGCAGCCAGACTTGCCCGCAGTTGCTCACCTAGGC-TTTTGCCTGGGGCATTCTTCTGCGGGCAGGCCAGCATCAGTTTCGGCGGTCGG-ATAAAGGTCTCTCTCACGTA-CCTGCCTACGGGTA--GCCTTATAG-GGGAGACGACATGCGACCAGCTGGGACTGAGG-TCCGCGC-TTCGGCTAGGATGCTGGCGTAATGGCTGTAAGCGGCCCGTCTTGAAACACGGACCAAGGAGTCTAACATCTATGCGAGTGTTTGGGTGTCAAG-CCCGAGCGCGCAATGAAAGTGAACGGAGGTGGGAA-CCTT----------AGGGTGCACCATCGACCGATCCTGAAGTCTTCGGATGGATTTGAGTAAGAGCATAGCTGTTGGGACCCGAAAGATGGTGAACTATGCTTGAATAGGGTGAAGCCAGAGGAAACTCTGGTGGAGGCTCGCAGCGGTTCTGACGTGCAAATCGATCGTCAAATTTGGGCATAGGGGCGAAAGACTAATCGAAC
>Medicopsis_romeroi_CBS_252_60
TTGCCCTAGTAACGGCGAGTGAAGCGGCAACAGCTCAAATTTGAAATCTGGCT--CTATTTT----GGAGTCCGAGTTGTAATTTGTAGAGGGCGCTTTGGCG-TCGGCAGCGGTCTAAGTTCCTTGGAACAGGACGTCACAGAGGGTGAGAATCCCGTACGTGGTCGCG-TGCCTTCGCCGTGTAAAGCCCCTTCGACGAGTCGAGTTGTTTGGGAATGCAGCTCTAAATGGGAGGTAAATTTCTTCTAAAGCTAAATACTGGCCAGAGACCGATAGCGCACAAGTAGAGTGATCGAAAGATGAAAAGCACTTTGGAAAGAGAGTCAAAAAGCACGTGAAATTGTTGAAAGGGAAGCGCTTGCAGCCAGACTTGCCTGCGGTTGCTCATCCGGGC-TCTTGCCCGGTGCACTCTTCCGTAGGCAGGCCAGCATCAGTTTGGGCGGCTGG-ATAAAGGCCTCTGTCATGTA-CCTTCCCTCGGGAA-GGCCTTATAG-GGGAGGCGTAATGCAGCCAGCCTGGACTGAGG-TCCGCGC-ATTTGCTAGGATGCTGGCGTAATGGCTGTAAGCGGCCCGTCTTGAAACACGGACCAAGGAGTCTAACATCTATGCGAGTGTTTGGGTGTCAAG-CCCGGGCGCGCAATGAAAGTGAACGGAGGTGGGAA-CCCT-TT-----GCGGGGTGCACCATCGACCGATCCTGATGTCTTCGGATGGATTTGAGTAAGAGCATAGCTGTTGGGACCCGAAAGATGGTGAACTATGCTTGAATAGGGTGAAGCCAGAGGAAACTCTGGTGGAGGCTCGCAGCGGTTCTGACGTGCAAATCGATCGTCAAATTTGGGCATAGGGGCGAAAGACTAATCGAAC
>Melanomma_japonicum_CBS_142905
------------------------------TAGCTCAAATTTGAAATCTGGCT----CTTTC----AGGGTCCGAGTTGTAATTTGCAGAGGGCGCTTTGGCG-TCGGCAGCAGCCTAAGTTCCTTGGAACAGGTCATCATAGAGGGTGAGAATCCCGTATGTGGCTGCT-TGTCTTCACCGTGTAAAGCCCCTTCGATGAGTCGAGTTGTTTGGGAATGCAGCTCTAAATGGGAGGTAAATTTCTTCTAAAGCTAAATATTGGCCAGAGACCGATAGCGCACAAGTAGAGTGATCGAAAGATGAAAAGCACTTTGGAAAGAGAGTCAAAAAGCACGTGAAATTGTTGAAAGGGAAGCGCTTGCAGCCAGACGTGCCTGTAGTTGCTCATCTGGGG-ATTTCCCCAGTGCACTCTTCTATAGGCAGGCCAGCATCAGTTCGGGCGGTTGG-AGAAAGACCTGTGTCACGTA-GCTCTCTTCGGGGA--GTGTTATAG-GGCAGGTGGAATGCAACCAGCCTGGACTGAGG-TCCGCGC-ATCTGCTAGGATGCTGGCGTAATGGCTGTAAGCGGCCCGTCTTGAAACACGGACCAAGGAGTCTAACATCTATGCGAGTGTTTGGGTGTCAAG-CCCGAGCGCGTAATGAAAGTGAACGGAGGTGGGAACCCCT---------CGGGGTGCACCATCGACCGATCCTGATGTCTTCGGATGGATTTGAGTAAGAGCATAGCTGTTGGGACCCGAAAGATGGTGAACTATGCCTGAATAGGGTGAAGCCAGAGGAAACTCTGGTGGAGGCTCGCAGCGGTTCTGACGTGCAAATCGATCGTCAAATTTGGGCATAGGGGCGAAAGACTAATCGAAC
>Muriformispora_magnoliae_MFLUCC_19_0036
TTGCCCTAGTAACGGCGAGTGAAGCGGCAACAGCTCAAATTTGAAATCTGGCT--CCTTTTC----GGGGTCCGAGTTGTAATTTGCAGAGGGTGCTTTGGTG-TTGGCAGCGGTCTAAGTTCCTTGGAACAGGACGTCACAGAGGGTGAGAATCCCGTATGTGGTCGCG-TGTCTTCACCGTGTAAAGCCCCTTCGACGAGTCGAGTTGTTTGGGAATGCAGCTCTAAATGGGAGGTAAATTTCTTCTAAAGCTAAATACTGGCCAGAGACCGATAGCGCACAAGTAGAGTGATCGAAAGATGAAAAGCACTTTGGAAAGAGAGTCAAATAGCACGTGAAATTGTTGAAAGGGAAGCGCTTGCAGCCAGACTTGCCTACAGTTGCTCATCCGGGC-TCTTGCCCGGTGCACTCTTCTGTGGGCAGGCCAGCATCAGTTTGGGCGGCTGG-AGAAAGGCCTCTGTCATGTA-CCTCCCTTCGGGGT-GGCCTTATAG-GGGAGTCGTAATGCAGCCAGCTTGAACTGAGG-TCCGCGC-ATCTGCTAGGATGCTGGCGTAATGGCTGTAAGCGGCCCGTCTTGAAACACGGACCAAGGAGTCTAACATCTATGCGAGTGTTTGGGTGTCAAG-CCCGGACGCGCAATGAAAGTGAACGGAGGTGGGAA-CCCT-TT-----GCGGGGTGCACCATCGACCGATCCTGATGTCTTCGGATGGATTTGAGTAAGAGCATAGCTGTTGGGACCCGAAAGATGGTGAACTATGCTTGAATAGGGTGAAGCCAGAGGAAACTCTGGTGGAGGCTCGCAGCGGTTCTGACGTGCAAATCGATCGTCAAATTTGGGCATAGGGGCGAAAGACTAATCGAAC
>Muriformispora_thailandica_CMUB_40048
TTGCCCTAGTAACGGCGAGTGAAGCGGCAACAGCTCAAATTTGAAATCTGGCC--CCTTTTC----GGGGTCCGAGTTGTAATTTGCAGAGGGTGCTTTGGTG-TTGGCAGCGGTCTAAGTTCCTTGGAACAGGACGTCACAGAGGGTGAGAATCCCGTATGTGGTCGCG-TGCCTTCACTGTGTAAAGCCCCTTCGACGAGTCGAGTTGTTTGGGAATGCAGCTCTAAATGGGAGGTAAATTTCTTCTAAAGCTAAATACTGGCCAGAGACCGATAGCGCACAAGTAGAGTGATCGAAAGATGAAAAGCACTTTGGAAAGAGAGTCAAATAGCACGTGAAATTGTTGAAAGGGAAGCGCTTGCAGCCAGACTTGCCTACAGTTGCTCATCCGGGC-TTTTGCCCGGTGCACTCTTCTGTGGGCAGGCCAGCATCAGTTTGGGCGGTTGT-TGAATGGCCTCTGTCATGTA-CCTCCCTTCGGGGA-GGCCTTATAG-GGGAGTCGTAACGCAGCCAGCTTGAACTGAGG-TCCGCGC-ATCTGCTAGGATGCTGGCGTAATGGCTGTAAGCGGCCCGTCTTGAAACACGGACCAAGGAGTCTAACATCTATGCGAGTGTTTGGGTGTCAAG-CCCGGACGCGCAATGAAAGTGAACGGAGGTGGGAA-CCCT-TT-----GCGGGGTGCACCATCGACCGATCCTGATGTCTTCGGATGGATTTGAGTAAGAGCATAGCTGTTGGGACCCGAAAGATGGTGAACTATGCTTGAATAGGGTGAAGCCAGAGGAAACTCTGGTGGAGGCTCGCAGCGGTTCTGACGTGCAAATCGATCGTCAAATTTGGGCATAGGGGCGAAAGACTAATCGAAC
>Neobrevicollum_biancaeae_CGNCC_3_25420
TTGCCCTAGTAACGGCGAGTGAAGCGGCAACAGCTCAAATTTGAAATCTGGCT--CCACGCT----GGAGTCCGAGTTGTACTTTGCAGAGGGCGCTTTGGCG-TCGGCAGCGGTCTAAGTTCCTTGGAACAGGACGTCACAGAGGGTGAGAATCCCGTACGTGGCTGCG-TGCCGTCGCCGTGTAAAGCCCCTTCGACGAGTCGTGTTGTTTGGGAATGCAGCACTAAATGGGAGGTAAATTTCTTCTAAAGCTAAATACTGGCCAGAGACCGATAGCGCACAAGTAGAGTGATCGAAAGATGAAAAGCACTTTGGAAAGAGAGTCAAATAGCACGTGAAATTGTTGAAAGGGAAGCGCTTGCCGCCAGACTTGCCTGCGGTTGCTCATCCGGGC-TCTTGCCCGGTGCACTCTTCCGCAGGCAGGCCAGCATCAGTTTGGGCGACTGG-AGAAAGGCCTCTGTCACGTA-CCTTCCCTCGGGAA-GGCCTTATAG-GGGAGGCGTAATGCAGCCAGTCCGAACTGAGG-TCCGCGC-ATCTGCTAGGATGCTGGCGTAATGGCTGCAAGCGGCCCGTCTTGAAACACGGACCAAGGAGTCTAACATCTATGCGAGTGTTTGGGTGTCAAG-CCCGGGCGCGCAATGAAAGTGAACGGAGGTGGGAA-CCCG--------CAAGGGCGCACCATCGACCGATCCTGATGTCTTCGGATGGATTTGAGTAAGAGCATAGCTGTTGGGACCCGAAAGATGGTGAACTATGCTTGAATAGGGTGAAGCCAGAGGAAACTCTGGTGGAGGCTCGCAGCGGTTCTGACGTGCAAATCGATCGTCAAATTTGGGCATAGGGGCGAAAGACTAATCGAAC
>Neobrevicollum_oleae_UESTCC_23_0145
--------------------------------------------------GCT--CCACCTT----GGGGTCCGAGTTGTACTTTGCAGAGGGCGCTTTGGCG-TCGGCAGCGGTCTAAGTTCCTTGGAACAGGACGTCACAGAGGGTGAGAATCCCGTACGTGGCTGCG-TGCCGTCGCCGTGTAAAGCCCCTTCGACGAGTCGTGTTGTTTGGGAATGCAGCACTAAATGGGAGGTAAATTTCTTCTAAAGCTAAATACTGGCCAGAGACCGATAGCGCACAAGTAGAGTGATCGAAAGATGAAAAGCACTTTGGAAAGAGAGTCAAATAGCACGTGAAATTGTTGAAAGGGAAGCGCTTGCCGCCAGACTTGCCTGCGGTTGCTCATCCGGGC-TCTTGCCCGGTGCACTCTTCCGCAGGCAGGCCAGCATCAGTTTGGGCGACTGG-AGAAAGGCCTCTGTCACGTA-CCTTCCTC--GGAA-GGCCTTATAG-GGGAGGCGTAATGCAGCCAGTCCGAACTGAGG-TCCGCGC-ATCTGCTAGGATGCTGGCGTAATGGCTGCAAGCGGCCCGTCTTGAAACACGGACCAAGGAGTCTAACATCTATGCGAGTGTTTGGGTGTCAAG-CCCGGGCGCGCAATGAAAGTGAACGGAGGTGGGAC-CCCG--------CAAGGGCGCACCATCGACCGATCCTGATGTCTTCGGATGGATTTGAGTAAGAGCATAGCTGTTGGGACCCGAAAGATGGTGAACTATGCTTGAATAGGGTGAAGCCAGAGGAAACTCTGGTGGAGGCTCGCAGCGGTTCTGACGTGCAAATCGATC-------------------------------------
>Neohendersonia_kickxii_CBS_112403
TTGCGTTAGTAACGGCGAGTGAAGCGGCAACAGCTCAAATTTGAAATCTGGCG---TCCTTG----GGCGTCCGAGTTGTAATTTGCAGAGGGCGCTTTGGCG-TTGGCAGCAGTCTAAGTTCCTTGGAACAGGACGTCGCAGAGGGTGAGAATCCCGTATGTGATTGCG-TGCCTTCGCCGTGTAAAGCCCCTTCAACGAGTCGTGTTGTTTGGGAATGCAGCACTAAATGGGAGGTAAATTTCTTCTAAAGCTAAATACTGGCCAGAGACCGATAGCGCACAAGTAGAGTGATCGAAAGATGAAAAGCACTTTGGAAAGAGAGTCAAACAGCACGTGAAATTGTTGAAAGGGAAGCGCTTGTAGCCAGACTTGCCTGCAGTTGCTCATCCGGGC-TCCTGCCCGGTGCACTCTTCTGCAGGCAGGCCAGCATCAGTTTAGGCGGCTGG-AGAATGGCCTCTGTCATGTA-CCTTCTCTCGGGAA-GGCCTTATAG-GGGAGGCGTAATACAGCCAGTCTGAACTGAGG-TCCGCGC-ATCTGCTAGGATGCTGGCGTAATGGCTATAAGCGGCCCGTCTTGAAACACGGACCAAGGAGTCTAACATCTATGCGAGTGTTTGGGTGTCAAG-CCCGAGCGCGCAATGAAAGTGAACGGAGGTGGGA--CCCTTTT--------AGGTGCACCATCGACCGATCCTGATGTCTTCGGATGGATTTGAGTAAGAGCATAGCTGTTGGGACCCGAAAGATGGTGAACTATGCTTGAATAGGGTGAAGCCAGAGGAAACTCTGGTGGAGGCTCGCAGCGGTTCTGACGTGCAAATCGATCGTCAAATTTGGGCATA-GGGCGAAAGACTAATCGAAC
>Neohendersonia_tongrenensis_HKAS_136895
TTGCCCTAGTAACGGCGAGTGAAGCGGCAACAGCTCAAATTTGAAATCTGGCT--CTCTTTG----GGAGTCCGAGTTGTAATTTGCAGAGGGCGCTTTGGCG-TTGGCAGCAGTCTAAGTTCCTTGGAACAGGACGTCGCAGAGGGTGAGAATCCCGTATGTGATTGCG-TGCCTTCACCGTGTAAAGCCCCTTCGACGAGTCGTGTTGTTTGGGAATGCAGCACTAAATGGGAGGTAAATTTCTTCTAAAGCTAAATACTGGCCAGAGACCGATAGCGCACAAGTAGAGTGATCGAAAGATGAAAAGCACTTTGGAAAGAGAGTCAAACAGCACGTGAAATTGTTAAAAGGGAAGCGCTTGCAGCCAGACTTGCCTGCGGTTGCTCATCCGGGC-TTTTGCCCGGTGCACTCTTCCGTAGGCAGGCCAGCATCAGTTTAGACGACTGG-AGAAAGGCCTCTGTCATGTA-CCTTCTTTCGGGAA-GGCCTTATAG-GGGAGGCGTAATGCAGCCAGTCTGAACTGAGG-TCCGCGC-ATCTGCTAGGATGCTGGCGTAATGGCTGTAAGCGGCCCGTCTTGAAACACGGACCAAGGAGTCTAACATCTATGCGAGTGTTTGGGTGTCAAG-CCCGAGCGCGTAATGAAAGTGAACGGAGGTGGGAA-CCTT-TT--------AGGTGCACCATCGACCGATCCTGATGTCTTCGGATGGATTTGAGTAAGAGCATAGCTGTTGGGACCCGAAAGATGGTGAACTATGCTTGAATAGGGTGAAGCCAGAGGAAACTCTGGTGGAGGCTCGCAGCGGTTCTGACGTGCAAATCGATCGTC----------------------------------
>Neomedicopsis_chiangmaiensis_MFLUCC_17_2457
-------------GGCGAGTGAAGCGGCAACAGCTCAAATTTGAAATCTGGCT--CTATTTT----AGAGTCCGAGTTGTAATTTGCAGAGGGTGCTTTGGCG-TTGGCAGCGGTCTAAGTTCCTTGGAACAGGACGTCACAGAGGGTGAGAATCCCGTACGTGGTCGCC-TGCCCTCGCCGTGTAAAGCCCCTTCGATGAGTCGAGTTGTTTGAGAATGCAGCTCTAAATGGGAGGTAAATTTCTTCTAAAGCTAAATACTGGCCAGAGACCGATAGCGCACAAGTAGAGTGATCGAAAGATGAAAAGCACTTTGGAAAGAGAGTCAAATAGCACGTGAAATTGTTGAAAGGGAAGCGCTTGCAGTCAGACTTGCCTACGGTTGCTCATCCAGGC-TTTTGCCTGGTGCACTCTTCCGTGGGCAGGCCAGCATCAGTTTGGGCGACCGG-ACAATGGCCTCTATCACGTA-CCTCCTTTCGGGGA-GGCCTTATAG-GGGAGGCGTAATGCGGTCAGCCTGGACTGAGG-TCCGCGC-ATCTGCTAGGATGCTGGCGTAATGGCTGTAAGCGGCCCGTCTTGAAACACGGACCAAGGAGTCTAACATCTATGCGAGTGTTTGGGTGTCAAG-CCCGAGCGCGTAATGAAAGTGAACGGAGGTGGGAA-CCCT-TT-----ACGGGGTGCACCATCGACCGATCCTGATGTCTTCGGATGGATTTGAGTAAGAGCATAGCTGTTGGGACCCGAAAGATGGTGAACTATGCTTGAATAGGGTGAAGCCAGAGGAAACTCTGGTGGAGGCTCGCAGCGGTTCTGACGTGCAAATCGATCGTCAAATTTGGGC------------------------
>Neomedicopsis_prunicola_CBS_145031
TTGCCCTAGTAACGGCGAGTGAAGCGGCAACAGCTCAAATTTGAAATCTGGCT--CCATCTC----GGGGTCCGAGTTGTAATTTGCAGAGGGCGCTTTGGCG-TCGGCAGCGGTCTAAGTTCCTTGGAACAGGACGTCACAGAGGGTGAGAATCCCGTACGTGGTCGCG-TGCCTTCGCCGTGTAAAGCCCCTTCGACGAGTCGAGTTGTTTGGGAATGCAGCTCTAAATGGGAGGTAAATTTCTTCTAAAGCTAAATACCGGCCAGAGACCGATAGCGCACAAGTAGAGTGATCGAAAGATGAAAAGCACTTTGGAAAGAGAGTCAAATAGCACGTGAAATTGTTGAAAGGGAAGCGCTTGCAGCCAGACTTGCCTGCGGTTGCTCATCCGGGC-TCTTGCCCGGTGCACTCTTCCGTAGGCAGGCCAGCATCAGTTTGGGCGACCGG-AGAAAGGCCTCTGTCACGTA-TCTCCCTTCGGGGA-GACCTTATAG-GGGAGGCGCAATGCGGTCAGCCCGAACTGAGG-TCCGCGC-ATCTGCTAGGATGCTGGCGTAATGGCTGTAAGCGGCCCGTCTTGAAACACGGACCAAGGAGTCTAACATCTATGCGAGTGTTTGGGTGTCAAG-CCCGGGCGCGCAATGAAAGTGAACGGAGGTGGGAACCCCT-TC-----GCGGGGTGCACCATCGACCGATCCTGATGTCTTCGGATGGATTTGAGTAAGAGCATAGCTGTTGGGACCCGAAAGATGGTGAACTATGCTTGAATAGGGTGAAGCCAGAGGAAACTCTGGTGGAGGCTCGCAGCGGTTCTGACGTGCAAATCGATCGTCAAATTTGGGCATAGGGGCGAAAGACTAATCGAAC
>Omania_hydei_SQUCC_3026
-------------GGCGAGTGAAGCGGCAACAGCTCAAATTTGAAATCTGGCT--C--CTTT----GGGGTCCGAGTTGTAATTTGCAGAGGGTGCTTTGGTG-TTGGCAGCAGCCTAAGTTCCTTGGAACAGGGCGTCACAGAGGGTGAGAATCCCGTATGTGGTTGCT-ATCCTTCGCCGTGTAAAGCCCCTTCGACGAGTCGAGTTGTTTGGGAATGCAGCTCTAAATGGGAGGTAAATTTCTTCTAAAGCTAAATACTGGCCAGAGACCGATAGCGCACAAGTAGAGTGATCGAAAGATGAAAAGTACTTTGGAAAGAGAGTCAAATAGCACGTGAAATTGTTGAAAGGGAAGCGCTTGCCGCCAGACGTGCCTATAGTTGCTCAGCTAGGCTTTTTGCCTGGTGCACTCTTCTGTAGGCAGGCCAGCATCAGTTTGGGCGGCTGG-ATAAAGACCTCTGTCATGTA-CCTCCTTTCGGGGA-GGCCTTATAG-GGGAGGTGAAATACAGCCAGCCTGGACTGAGGTTCCGCGC-ATCTGCTAGGATGCTGGCGTAATGGCGGTAAGCGGCCCGTCTTGAAACACGGACCAAGGAGTCTAACATCTATGCGAGTGTTTGGGTGTTAAG-CCCGAGCGCGTAATGAAAGTGAACGGAGGTGGGAA-CCCT-TA-----A--GGGTGCACCATCGACCGATCCTGATGTCTTCGGATGGATTTGAGTAAGAGCATAGCTGTTGGGACCCGAAAGATGGTGAACTATGCTTGAATAGGGTGAAGCCAGAGGAAACTCTGGTGGAGGCTCGCAGCGGTTCTGACGTGCAAATCGATCGTCAAATTTGGGCATAGGGGCGAAA------------
>Phaeosphaeria_oryzae_CBS_110110
TTGCCCTAGTAACGGCGAGTGAAGCGGCAACAGCTCAAATTTGAAATCTGGCT----CTTTC----AGGGTCCGAGTTGTAATTTGCAGAGGGCGCTTTGGCG-TTGGCAGCGGTCCAAGTTCTTTGGAACAGGACGTCACAGAGGGTGAGAATCCCGTACGTGGTCGCT-AGCCTTCGCCGTGTAAAGCCCCTTCGACGAGTCGAGTTGTTTGGGAATGCAGCTCTAAATGGGAGGTAAATTTCTTCTAAAGCTAAATACTGGCCAGAGACCGATAGCGCACAAGTAGAGTGATCGAAAGATGAAAAGCACTTTGGAAAGAGAGTCAAATAGCACGTGAAATTGTTGAAAGGGAAGCGCTTGCAGCCAGACTTGCCTGTAGTTGCTTATCTGGAC-TTTTGTCCGGTGCACTCTTCTGCGGGCAGGCCAGCATCAGTTTGGGCGGTTGG-ATAAAGGTCTCTGTCATGTA-CCTCCTTTCGGGGA-GGCCTTATAG-GGGAGACGACATGCAACCAGCCTGGACTGAGG-TCCGCGC-ATCTGCTAGGATGCTGGCGTAATGGCTGTAAGCGGCCCGTCTTGAAACACGGACCAAGGAGTCTAACATCTATGCGAGTGTTTGGGTGTCAAG-CCCAGACGCGTAATGAAAGTGAACGGAGGTGGGAA-CCCT-TT--------GGGTGCACCATCGACCGATCCTGATGTCTTCGGATGGATTTGAGTAAGAGCATGGCTGTTGGGACCCGAAAGATGGTGAACTATGCTTGAATAGGGTGAAGCCAGAGGAAACTCTGGTGGAGGCTCGCAGCGGTTCTGACGTGCAAATCGATCGTCAAATTTGGGCATAGGGGCGAAAGACTAATCGAAC
>Prosthemium_betulinum_CBS_279_74
TTGCCCCAGTAACGGCGAGTGAAGCGGCAATAGCTCAAATTTGAAATCTGGCC--CCTTT------GGGGTCCGAGTTGTAATTTGCAGAGGGCGCTTTGGAG-TTGGCTGCAGCCTAAGTTCCTTGGAACAGGTCATCATAGAGGGTGAGAATCCCGTATGTGGTTGCA-TGCCTTCGCCGTGTAAAGCCCCTTCGATGAGTCGAGTTGTTTGGGAATGCAGCTCTAAATGGGAGGTAAATTTCTTCTAAAGCTAAATATTGGCCAGAGACCGATAGCGCACAAGTAGAGTGATCGAAAGATGAAAAGCACTTTGGAAAGAGAGTCAAAAAGCACGTGAAATTGTTGAAAGGGAAGCGCTTGCAGCCAGACTTGCCCGCAGTTGCTCATCCGGGG-TTCTCCCCGGTGCACTCTTCTGTGGGCAGGCCAGCATCAGTTCGGGCGGTTGG-AGAAAGACCTGTGTCATGTA-GCTGTTCTCGGGCA--GTGTTATAG-GGCAGGTGGAATGCAACCAGCTCGAACTGAGG-TCCGCGC-ATCTGCTAGGATGCTGGCGTAATGGCTGTAAGCGGCCCGTCTTGAAACACGGACCAAGGAGTCTAACATCTATGCGAGTGTTTGGGTGTCAAG-CCCGAGCGCGTAATGAAAGTGAACGGAGGTGGGAACCCCT---------CGGGGTGCACCATCGACCGATCCTGATGTCTTCGGATGGATTTGAGTAAGAGCATAGCTGTTGGGACCCGAAAGATGGTGAACTATGCCTGAATAGGGTGAAGCCAGAGGAAACTCTGGTGGAGGCTCGCAGCGGTTCTGACGTGCAAATCGATCGTCAAATTTGGGCATAGGGGCGAAAGACTAATCGAAC
>Pseudosplanchnonema_phorcioides_CBS_122935
TTGCCCTAGTAACGGCGAGTGAAGCGGCAACAGCTCAAATTTGAAATCTGGCTCCCTCTTTG----GGGGTCCGAGTTGTAATTTGCAGAGGGTGCTTTGGCG-TTGGTGGCGGTCTAAGTTCCTTGGAACCGGACATCGCAGAGGGTGAGAATCCCGTATGTGGTCGCC-TGCCTTCGCCGTGTAAAGCCCCTTCGACGAGTCGAGTTGTTTGGGAATGCAGCTCTAAATGGGAGGTAAATTTCTTCTAAAGCTAAATACTGGCCAGAGACCGATAGCGCACAAGTAGAGTGATCGAAAGATGAAAAGCACTTTGGAAAGAGAGTCAAAAAGCACGTGAAATTGTTGAAAGGGAAGCGCTTGTCGCCAGACTTGCCCGCAGTTGCTCACCTGGGC-TCCGGCCCGGGGCACTCTTCTGCGGGCAGGCCAGCATCAGTTCGGGCGGTTGG-ATAAAGGCCTCTGTCACGTA-TCTTCCTTCGGGAT-GACCTTATAG-GGGAGGCGACATGCAACCAGCCCGGGCTGAGG-TCCGCGC-TTCGGCTAGGATGCTGGCGTAATGGCTGTAAGCGGCCCGTCTTGAAACACGGACCAAGGAGTCTAACATCTATGCGAGTGTTTGGGTGTCAAG-CCCGAGCGCGCAATGAAAGTGAACGCAGGTGGGAA-CCTT----------CGGGTGCACCATCGACCGATCCTGAAGTCTTCGGATGGATTTGAGTATGAGCATAGCTGTTGGGACCCGAAAGATGGTGAACTATGCTTGAATAGGGTGAAGCCAGAGGAAACTCTGGTGGAGGCTCGCAGCGGTTCTGACGTGCAAATCGATCGTCAAATTTGGGCATAGGGGCGAAAGACTAATCG---
>Splanchnonema_pupula_MFLU_14_0807
-------------------------------AGCTCAAATTTGAAATCTGG----CCCTTTC----AGGGTCCGAGTTGTAATTTGCAGAGGGCGCTTTGGAG-TTGGCTGCAGCCTAAGTTCCTTGGAACAGGTCATCATAGAGGGTGAGAATCCCGTATGTGGTTGCA-TGCCTTCGCCGTGTAAAGCCCCTTCGATGAGTCGAGTTGTTTGGGAATGCAGCTCTAAATGGGAGGTAAATTTCTTCTAAAGCTAAATATTGGCCAGAGACCGATAGCGCACAAGTAGAGTGATCGAAAGATGAAAAGCACTTTGGAAAGAGAGTCAAAAAGCACGTGAAATTGTTGAAAGGGAAGCGCTTGCAGCCAGACGTGCCCGCAGTTGCTCATCCGGGG-TTCTCCCCGGTGCACTCTTCTGTGGGCAGGCCAGCATCAGTCCGGGCGGTTGG-AGAAAGACCTGTGTCATGTA-GCTGTCCTCGGGCA--GTGTTATAG-GGCAGGTGGAATGCAACCAGCCCGGACTGAGG-TCCGCGC-ATCTGCTAGGATGCTGGCGTAATGGCTGTAAGCGGCCCGTCTTGAAACACGGACCAAGGAGTCTAACATCTATGCGAGTGTTTGGGTGTCAAG-CCCGAGCGCGTAATGAAAGTGAACGGAGGTGGGAACCCCT---------CGGGGCGCACCATCGACCGATCCTGATGTCTTCGGATGGATTTGAGTAAGAGCATAGCTGTTGGGACCCGAAAGATGGTGAACTATGCCTGAATAGGGTGAAGCCAGAGGAAACTCTGGTGGAGGCTCGCAGCGG---------------------------------------------------------
>Stemphylium_vesicarium_CBS_191_86
-----------------------------------------------------------------------------TGTAATTTGCAGAGGGCGCTTTGGCT-TTGGCAGCGGTCCAAGTTCCTTGGAACAGGACGTCACAGAGGGTGAGAATCCCGTACGTGGTCGCT-AGCTATCGCCGTGTAAAGCCCCTTCGACGAGTCGAGTTGTTTGGGAATGCAGCTCTAAATGGGAGGTAAATTTCTTCTAAAGCTAAATATTGGCCAGAGACCGATAGCGCACAAGTAGAGTGATCGAAAGATGAAAAGCACTTTGGAAAGAGAGTCAAACAGCACGTGAAATTGTTGAAAGGGAAGCGCTTGCAGCCAGACTTGCTTGCAGTTGCTCATCCGGGC-TTTTGCCCGGTGCACTCTTCTGTAGGCAGGCCAGCATCAGTTTGGGCGGTGGG-ATAAAGGTCTCTGTCACGTA-CCTCTCTTCGGGGA-GGCCTTATAG-GGGAGACGACATACCACCAGCCTAGACTGAGG-TCCGCGC-ATCTGCTAGGATGCTGGCGTAATGGCTGTAAGCGGCCCGTCTTGAAACACGGACCAAGGAGTCTAACATCTATGCGAGTGTTTGGGTGTCAAG-CCCGAGCGCGTAATGAAAGTGAACGGAGGTGGGAA-CCCG-CA-----A--GGGTGCACCATCGACCGATCCTGAAGTTTTCGGAAGGATTTGAGTAAGAGCATGGCTGTTGGGACCCGAAAGATGGTGAACTATGCTTGAATAGGGTGAAGCCAGAGGAAACTCTGGTGGAGGCTCGCAGCGGTTCTGACGTGCAAATCGATCGTCAAATTTGGGCATAGGGGCGAAAGACTAATCGAAC
>Trematosphaeria_pertusa_CBS_122368
------------------------CGGCAACAGCTCAAATTTGAAATCTGGCC--CTCCTTCTTGGGGGGTCCGAGTTGTAATTTGCAGAGGGTGCTTTGGCG-TTGGTGGCGGTCTAAGTTCCTTGGAACAGGCCATCGCAGAGGGTGAGAATCCCGTATGTGGTCGCC-CGCCTTCGCCGTGTAAAGCCCCCTCGACGAGTCGCGTTGTTTGGGAATGCAGCGCAAAATGGGAGGTAAATTTCTTCTAAAGCTAAATACTGGCCAGAGACCGATAGCGCACAAGTAGAGTGATCGAAAGATGAAAAGCACTTTGGAAAGAGAGTCAAATAGCACGTGAAATTGTTGAAAGGGAAGCGCTTGCAGCCAGACGTGTCTGCGGTTGCTCAGCCGGGC-TCCCCCCCGGTGCACTCTTCCGCAGGCAGGCCAGCATCAGTTTGGGCGACTGGTAGAAAGACCTCTGTCACGTA-TCTTCCTTCGGGAT-GACCTTATAG-GGGAGGTGTAATGCAGCCAGCCTGGACTGAGGGACCGCGC-TTCGGCGAGGATGCTGGCGTAATGGCTGTAAGCGGCCCGTCTTGAAACACGGACCAAGGAGTCTAACATCTATGCGAGTGTTTGGGTGTCAAG-CCCGGGCGCGCAATGAAAGTAAACGGAGGTGGGAACCCCTCCTTGCGGGGGGGGCGCACCATCGACCGATCCTGATGTCTTCGGATGGATTTGAGTAAGAGCATAGCTGTTGGGACCCGAAAGATGGTGAACTATGCTTGAATAGGGTGAAGCCAGAGGAAACTCTGGTGGAGGCTCGCAGCGGTTCTGACGTGCAAATCGATCGT-----------------------------------
>Hysterium_angustatum_KUMCC_21_0213
TTGCCTCAGTAACGGCGAGTGAAGCGGCAATAGCTCAAATTTGAAATCTGGCC--CCCTTGC----GGTGTCCGAGTTGTAATTTGTAGAGGATGCTTCGGCG-TTGGCCCCGGCCTAAGTTCCTTGGAACAGGACGTCACAGAGGGTGAGAATCCCGTACGTGGCCGGT-GTCCCTCGCCATGTGAAGCTCCTTCGACGAGTCGAGTTGTTTGGGAATGCAGCTCTAAATGGGAGGTATATTTCTTCTAAAGCTAAATACCGGCCAGAGACCGATAGCGCACAAGTAGAGTGATCGAAAGATGAAAAGCACTTTGGAAAGAGAGTCAAAAAGTACGTGAAATTGTTGAAAGGGAAGCGCTTGCAACCAGACCTGTCCGCGGTCGTTCATCCAGGC-TTCTGCCTGGTGCACTCTTCAGCGGTCAGGCCAGCATCGGTTCGGACGGTCAG-ACAAAGGCGGCGGGAATGTG-GCTCCCCTCGGGGA--GTGTTATAGCCCGCCGCATAATGTGGCCAGTCCGGACCGAGG-TCCGCGC-TTCGGCTAGGATGCTGGCGTAATGGTTGTAAGCGGCCCGTCTTGAAACACGGACCAAGGAGTCTAACATCTATGCGAGTGTTTGGGTGTCAAG-CCCGGGCGCGCAATGAAAGTGAACGGAGGCGGGAA--CCT-TT--------GGGTGCACCGTCGACCGATCCTGATGTCTTCGGATGGATTTGAGTAAGAGCATAGCTGTTGGGACCCGAAAGATGGTGAACTATGCCTGAATAGGGTGAAGCCAGAGGAAACTCTGGTGGAGGCTCGCAGCGGTTCTGACGTGCAAATCGATCGTCAAATTTGGGCATAGGGGCGAAAGACTAATCGAAC
>Hysterobrevium_constrictum_KUMCC_21_0212
------------CGGCGAGTGAAGCGGCAACAGCTCAAATTTGAAATCTGGC---TCTTT-------GGGTCCGAGTTGTAATTTGTAGAGGATGCTTCGGCG-TTGGACCCGACCTAAGTTCCTTGGAACAGGACGTCACAGAGGGTGAGAATCCCGTACGTGGCCGGT-GTCTCTCGCCATGTGAAGCTCCTTCGACGAGTCGAGTTGTTTGGGAATGCAGCTCTAAATGGGAGGTAAATTTCTTCTAAAGCTAAATACTGGCCAGAGACCGATAGCGCACAAGTAGAGTGATCGAAAGATGAAAAGCACTTTGGAAAGAGAGTTAAAAAGTACGTGAAATTGTTGAAAGGGAAGCGCTTGCAACCAGACCTGCCCGCGGTCGCTCATCCAGGC-TTCTGCCTGGTGCACTCTTCCGTGGTCAGGCCAGCATCGGTTCGGGCGGTCGG-ACAAAGACGGCGGGAATGTG-GCTCCTCTCGGGGA--GTGTTATAGCCCGCCGTGTAATGCGGCCAGTCCGGACCGAGG-TCCGCGC-TTCGGCTAGGATGCTGGCGTAATGGTTGTAAGCGGCCCGTCTTGAAACACGGACCAAGGAGTCTAACATCTGTGCGAGTGTTTGGGTGTCAAG-CCCGGACGCGTAATGAAAGTGAACGGAGGCGGGAA-CCTT-T---------GGGTGCACCGTCGACCGATCCTGATGTCTTCGGATGGATTTGAGTAAGAGCATAGCTGTTGGGACCCGAAAGATGGTGAACTATGCCTGAATAGGGTGAAGCCAGAGGAAACTCTGGTGGAGGCTCGCAGCGGTTCTGACGTGCAAATCGATCGTCAAAT------------------------------
