# Supplementary material for: Revision of the genus Splanchospora (Pleosporales, Neohendersoniaceae)
Source: IMA Fungus. 2026 Mar 9;17:e179372. doi: 10.3897/imafungus.17.179372 (PMC12993480; doi:10.3897/imafungus.17.179372)
Supplement: Supplementary material 5 — RPB2 alignment dataset used for the first analysis [file imafungus-17-e179372-s005.fas]

>Splanchospora_ampullacea_CBS_116578
TTGACCAAAGATGTCTACAAATACCTGCAGAGATGCGTCGAGAACAACCAGGATTTCAACGTCCAAATGGCAGTAAAAGCTAGCATCATAACTAATGGGCTAAAATATTCGTTGGCAACGGGCAATTGGGGTGACCAGAAGAAGGCGGCTTCGGCAAAGGCGGGCGTCTCACAGGTGCTGAACCGATACACCTATGCCTCTACTCTATCGCATCTTCGTCGAACGAACACTCCAGTCGGTCGTGATGGCAAGCTAGCCAAACCGCGGCAGCTACACAACTCTCACTGGGGACTGGTGTGTCCTGCTGAGACCCCTGAAGGCCAAGCCTGTGGCCTGGTCAAGAACTTGTCGTTGATGTGCTACGTCAGTGTCGGTAGTGATGCTATGCCTATTTCCGATTTCATGAGCCAGCGGAACATGGATCTCCTCGAGGAATATGATCCGGTCGTCAATCCAAGCGCTACCAAGGTGTTCGTCAACGGTGTATGGGTTGGTGTGCACTCGAACCCGGCACAGCTCGTGACCGTCGTGCAGGAGCTACGCCGAAACGGGACATTGTCTTACGAAATGAGTCTTATCCGTGATATCCGTGATAGAGAGTTCAAGATTTTCACGGATGCTGGCCGTGTCATGAGGCCCCTGTTTGTTGTCGAGAACGATGTCCGGAAACCAAACCGCAATCACCTCGTTTACACCAAACAGCATGCTACCAAGTTAGAGGCAGAGAAG------GAGATGGACACGGCTGGGCTAAGCGATGAGCAAATTGCAGAATTGAAATACGGTTGGAGAGGTCTCATCCAAGATGGTGTAGTAGAATACCTTGATGCCGAGGAGGAAGAAACAGCTATGATCGTTATGTCACCCGACGACCTGGAAGAGTGGCGCGACCTGAAGCAGGGCATTAGC------CGTGAGTACCCTGCAGGA---AAAGAAGAACGTCTCAAGCGCCTTAAACCTAAGCCAAACCCAACGGTCCACGCCTACACGCATTGCGAAATCCATCCAGCTATGATTCTTGGTATCTGCGCG
>Splanchospora_ampullacea_L20
TTGACCAAAGATGTCTACAAATACCTGCAGAGATGCGTCGAGAACAACCAGGATTTCAACGTCCAAATGGCAGTAAAAGCTAGCATCATAACTAATGGGCTAAAATATTCGTTGGCAACGGGCAATTGGGGTGACCAGAAGAAGGCGGCTTCGGCAAAGGCGGGCGTCTCACAGGTGCTGAACCGATACACCTATGCCTCTACTCTATCGCATCTTCGTCGAACGAACACTCCAGTCGGTCGTGATGGCAAGCTAGCCAAACCGCGGCAGCTACACAACTCTCACTGGGGACTGGTGTGTCCTGCTGAGACCCCTGAAGGCCAAGCCTGTGGCCTGGTCAAGAACTTGTCGTTGATGTGCTACGTCAGTGTCGGTAGTGATGCTATGCCTATTTCCGATTTCATGAGCCAGCGGAACATGGATCTCCTCGAGGAATATGATCCGGTCGTCAATCCAAGCGCTACCAAGGTGTTCGTCAACGGTGTATGGGTTGGTGTGCACTCGAACCCGGCACAGCTCGTGACCGTCGTGCAGGAGCTACGCCGAAACGGGACATTGTCTTACGAAATGAGTCTTATCCGTGATATCCGTGATAGAGAGTTCAAGATTTTCACGGATGCTGGCCGTGTCATGAGGCCCCTGTTTGTTGTCGAGAACGATGTCCGGAAACCAAACCGCAATCACCTCGTTTACACCAAACAGCATGCTACCAAGTTAGAGGCAGAGAAG------GAGATGGACACGGCTGGGCTAAGCGATGAGCAAATTGCAGAATTGAAATACGGTTGGAGAGGTCTCATCCAAGATGGTGTAGTAGAATACCTTGATGCCGAGGAGGAAGAAACAGCTATGATCGTTATGTCACCCGACGACCTGGAAGAGTGGCGCGACCTGAAGCAGGGCATTAGC------CGTGAGTACCCTGCAGGA---AAAGAAGAACGTCTCAAGCGCCTTAAACCTAAGCCAAACCCAACGGTCCACGCCTACACGCATTGCGAAATCCATCCAGCTATGATTCTTGGTATCTGCGCC
>Splanchospora_ampullacea_L39
TTGACCAAAGATGTCTACAAATACCTGCAGAGATGCGTCGAGAACAACCAGGATTTCAACGTCCAAATGGCAGTAAAAGCTAGCATCATAACTAATGGGCTAAAATATTCGTTGGCAACGGGCAATTGGGGTGACCAGAAGAAGGCGGCTTCGGCAAAGGCGGGCGTCTCACAGGTGCTGAACCGATACACCTATGCCTCTACTCTATCGCATCTTCGTCGAACGAACACTCCAGTCGGTCGTGATGGCAAGCTAGCCAAACCGCGGCAGCTACACAACTCTCACTGGGGACTGGTGTGTCCTGCTGAGACCCCTGAAGGCCAAGCCTGTGGCCTGGTCAAGAACTTGTCGTTGATGTGCTACGTCAGTGTCGGTAGTGATGCTATGCCTATTTCCGATTTCATGAGCCAGCGGAACATGGATCTCCTCGAGGAATATGATCCGGTCGTCAATCCAAGCGCTACCAAGGTGTTCGTCAACGGTGTATGGGTTGGTGTGCACTCGAACCCGGCACAGCTCGTGACCGTCGTGCAGGAGCTACGCCGAAACGGGACATTGTCTTACGAAATGAGTCTTATCCGTGATATCCGTGATAGAGAGTTCAAGATTTTCACGGATGCTGGCCGTGTCATGAGGCCCCTGTTTGTTGTCGAGAACGATGTCCGGAAACCAAACCGCAATCACCTCGTTTACACCAAACAGCATGCTACCAAGTTAGAGGCAGAGAAG------GAGATGGACACGGCTGGGCTAAGCGATGAGCAAATTGCAGAATTGAAATACGGTTGGAGAGGTCTCATCCAAGATGGTGTAGTAGAATACCTTGATGCCGAGGAGGAAGAAACAGCTATGATCGTTATGTCACCCGACGACCTGGAAGAGTGGCGCGACCTGAAGCAGGGCATTAGC------CGTGAGTACCCTGCAGGA---AAAGAAGAACGTCTCAAGCGCCTTAAACCTAAGCCAAACCCAACGGTCCACGCCTACACGCATTGCGAAATCCATCCAGCTATGATTCTTGGTATCTGCGCG
>Splanchospora_ampullacea_L104
TTGACCAAAGATGTCTACAAATACCTGCAGAGATGCGTCGAGAACAACCAGGATTTCAACGTCCAAATGGCAGTAAAAGCTAGCATCATAACTAATGGGCTAAAATATTCGTTGGCAACGGGCAATTGGGGTGACCAGAAGAAGGCGGCTTCGGCAAAGGCGGGCGTCTCACAGGTGCTGAACCGATACACCTATGCCTCTACTCTATCGCATCTTCGTCGAACGAACACTCCAGTCGGTCGTGATGGCAAGCTAGCCAAACCGCGGCAGCTACACAACTCTCACTGGGGACTGGTGTGTCCTGCTGAGACCCCTGAAGGCCAAGCCTGTGGCCTGGTCAAGAACTTGTCGTTGATGTGCTACGTCAGTGTCGGTAGTGATGCTATGCCTATTTCCGATTTCATGAGCCAGCGGAACATGGATCTCCTCGAGGAATATGATCCGGTCGTCAATCCAAGCGCTACCAAGGTGTTCGTCAACGGTGTATGGGTTGGTGTGCACTCGAACCCGGCACAGCTCGTGACCGTCGTGCAGGAGCTACGCCGAAACGGGACATTGTCTTACGAAATGAGTCTTATCCGTGATATCCGTGATAGAGAGTTCAAGATTTTCACGGATGCTGGCCGTGTCATGAGGCCCCTGTTTGTTGTCGAGAACGATGTCCGGAAACCAAACCGCAATCACCTCGTTTACACCAAACAGCATGCTACCAAGTTAGAGGCAGAGAAG------GAGATGGACACGGCTGGGCTAAGCGATGAGCAAATTGCAGAATTGAAATACGGTTGGAGAGGTCTCATCCAAGATGGTGTAGTAGAATACCTTGATGCCGAGGAGGAAGAAACAGCTATGATCGTTATGTCACCCGACGACCTGGAAGAGTGGCGCGACCTGAAGCAGGGCATTAGC------CGTGAGTACCCTGCAGGA---AAAGAAGAACGTCTCAAGCGCCTTAAACCTAAGCCAAACCCAACGGTCCACGCCTACACGCATTGCGAAATCCATCCAGCTATGATTCTTGGTATCTGCGCC
>Splanchospora_ampullacea_L179
TTGACCAAAGATGTCTACAAATACCTGCAGAGATGCGTCGAGAACAACCAGGATTTCAACGTCCAAATGGCAGTAAAAGCTAGCATCATAACTAATGGGCTAAAATATTCGTTGGCAACGGGCAATTGGGGTGACCAGAAGAAGGCGGCTTCGGCAAAGGCGGGCGTCTCACAGGTGCTGAACCGATACACCTATGCCTCTACTCTATCGCATCTTCGTCGAACGAACACTCCAGTCGGTCGTGATGGCAAGCTAGCCAAACCGCGGCAGCTACACAACTCTCACTGGGGACTGGTGTGTCCTGCTGAGACCCCTGAAGGCCAAGCCTGTGGCCTGGTCAAGAACTTGTCGTTGATGTGCTACGTCAGTGTCGGTAGTGATGCTATGCCTATTTCCGATTTCATGAGCCAGCGGAACATGGATCTCCTCGAGGAATATGATCCGGTCGTCAATCCAAGCGCTACCAAGGTGTTCGTCAACGGTGTATGGGTTGGTGTGCACTCGAACCCGGCACAGCTCGTGACCGTCGTGCAGGAGCTACGCCGAAACGGGACATTGTCTTACGAAATGAGTCTTATCCGTGATATCCGTGATAGAGAGTTCAAGATTTTCACGGATGCTGGCCGTGTCATGAGGCCCCTGTTTGTTGTCGAGAACGATGTCCGGAAACCAAACCGCAATCACCTCGTTTACACCAAACAGCATGCTACCAAGTTAGAGGCAGAGAAG------GAGATGGACACGGCTGGGCTAAGCGATGAGCAAATTGCAGAATTGAAATACGGTTGGAGAGGTCTCATCCAAGATGGTGTAGTAGAATACCTTGATGCCGAGGAGGAAGAAACAGCTATGATCGTTATGTCACCCGACGACCTGGAAGAGTGGCGCGACCTGAAGCAGGGCATTAGC------CGTGAGTACCCTGCAGGA---AAAGAAGAACGTCTCAAGCGCCTTAAACCTAAGCCAAACCCAACGGTCCACGCCTACACGCATTGCGAAATCCATCCAGCTATGATTCTTGGTATCTGCGCC
>Splanchospora_fulviconidia_RY_69
TTGACCAAAGATGTCTATAAATACCTGCAGAGATGCGTCGAGAACAACCAGGACTTCAATGTCCAAATGGCAGTAAAAGCTAGCATCATAACCAATGGGTTAAAGTATTCGCTGGCAACGGGCAATTGGGGTGACCAGAAGAAGGCGGCTTCGGCAAAGGCCGGCGTCTCACAGGTGCTGAACCGATACACATATGCCTCTACTCTATCGCATCTTCGTCGAACGAACACTCCAGTCGGTCGTGATGGCAAGCTAGCCAAACCGCGACAGCTACATAACTCCCATTGGGGACTGGTGTGTCCTGCCGAAACCCCTGAAGGCCAAGCCTGTGGTCTGGTTAAGAATTTGTCATTGATGTGCTACGTCAGCGTTGGTAGTGATGCTATGCCTATTTCCGATTTCATGAGCCAGCGGAACATGGATCTCCTTGAGGAATATGATCCGGTCGTCAATCCAAGCGCTACCAAGGTGTTTGTCAACGGCGTATGGGTTGGTGTGCACTCGAACCCAGCACAGCTCGTGACCGTCGTGCAGGAGCTACGACGAAACGGGACATTGTCTTACGAAATGAGTCTTATCCGAGATATCCGTGATAGAGAGTTCAAGATCTTCACAGATGCTGGCCGTGTTATGAGGCCTTTGTTTGTTGTCGAGAATGATGTCCGGAAACCAAACCGCAACCACCTCGTTTACACCAAGCAACATGCTAGCAAGTTAGAGGCAGAGAAG------GAGATGGACACTGCTGGGCTAAGCGATGAGCAAATTGCAGAATTGAAATACGGTTGGAGAGGTCTCATCCAAGATGGTGTAGTAGAATACCTTGATGCCGAGGAAGAAGAAACAGCCATGATCGTTATGTCACCCGACGACCTGGAAGAGTGGCGCGACCTGAAGCAGGGCATCAGC------CGTGAGTACCCTGCAGGA---AAAGAAGAACGTCTCAAGCGCCTTAAACCTAAGCCAAACCCAACGGTCCACGCCTACACGCATTGCGAGATCCACCCAGCTATGATTCTCGGTATTTGTGCG
>Splanchospora_fulviconidia_RY_71
TTGACCAAAGATGTCTATAAATACCTGCAGAGATGCGTCGAGAACAACCAGGACTTCAATGTCCAAATGGCAGTAAAAGCTAGCATCATAACCAATGGGTTAAAGTATTCGCTGGCAACGGGCAATTGGGGTGACCAGAAGAAGGCGGCTTCGGCAAAGGCCGGCGTCTCACAGGTGCTGAACCGATACACATATGCCTCTACTCTATCGCATCTTCGTCGAACGAACACTCCAGTCGGTCGTGATGGCAAGCTAGCCAAACCGCGACAGCTACATAACTCCCATTGGGGACTGGTGTGTCCTGCCGAAACCCCTGAAGGCCAAGCCTGTGGTCTGGTTAAGAATTTGTCATTGATGTGCTACGTCAGCGTTGGTAGTGATGCTATGCCTATTTCCGATTTCATGAGCCAGCGGAACATGGATCTCCTTGAGGAATATGATCCGGTCGTCAATCCAAGCGCTACCAAGGTGTTTGTCAACGGCGTATGGGTTGGTGTGCACTCGAACCCAGCACAGCTCGTGACCGTCGTGCAGGAGCTACGACGAAACGGGACATTGTCTTACGAAATGAGTCTTATCCGAGATATCCGTGATAGAGAGTTCAAGATCTTCACAGATGCTGGCCGTGTTATGAGGCCTTTGTTTGTTGTCGAGAATGATGTCCGGAAACCAAACCGCAACCACCTCGTTTACACCAAGCAACATGCTAGCAAGTTAGAGGCAGAGAAG------GAGATGGACACTGCTGGGCTAAGCGATGAGCAAATTGCAGAATTGAAATACGGTTGGAGAGGTCTCATCCAAGATGGTGTAGTAGAATACCTTGATGCCGAGGAAGAAGAAACAGCCATGATCGTTATGTCACCCGACGACCTGGAAGAGTGGCGCGACCTGAAGCAGGGCATCAGC------CGTGAGTACCCTGCAGGA---AAAGAAGAACGTCTCAAGCGCCTTAAACCTAAGCCAAACCCAACGGTCCACGCCTACACGCATTGCGAGATCCACCCAGCTATGATTCTCGGTATTTGTGCG
>Splanchospora_fulviconidia_RY_73
TTGACCAAAGATGTCTATAAATACCTGCAGAGATGCGTCGAGAACAACCAGGACTTCAATGTCCAAATGGCAGTAAAAGCTAGCATCATAACCAATGGGTTAAAGTATTCGCTGGCAACGGGCAATTGGGGTGACCAGAAGAAGGCGGCTTCGGCAAAGGCCGGCGTCTCACAGGTGCTGAACCGATACACATATGCCTCTACTCTATCGCATCTTCGTCGAACGAACACTCCAGTCGGTCGTGATGGCAAGCTAGCCAAACCGCGACAGCTACATAACTCCCATTGGGGACTGGTGTGTCCTGCCGAAACCCCTGAAGGCCAAGCCTGTGGTCTGGTTAAGAATTTGTCATTGATGTGCTACGTCAGCGTTGGTAGTGATGCTATGCCTATTTCCGATTTCATGAGCCAGCGGAACATGGATCTCCTTGAGGAATATGATCCGGTCGTCAATCCAAGCGCTACCAAGGTGTTTGTCAACGGCGTATGGGTTGGTGTGCACTCGAACCCAGCACAGCTCGTGACCGTCGTGCAGGAGCTACGACGAAACGGGACATTGTCTTACGAAATGAGTCTTATCCGAGATATCCGTGATAGAGAGTTCAAGATCTTCACAGATGCTGGCCGTGTTATGAGGCCTTTGTTTGTTGTCGAGAATGATGTCCGGAAACCAAACCGCAACCACCTCGTTTACACCAAGCAACATGCTAGCAAGTTAGAGGCAGAGAAG------GAGATGGACACTGCTGGGCTAAGCGATGAGCAAATTGCAGAATTGAAATACGGTTGGAGAGGTCTCATCCAAGATGGTGTAGTAGAATACCTTGATGCCGAGGAAGAAGAAACAGCCATGATCGTTATGTCACCCGACGACCTGGAAGAGTGGCGCGACCTGAAGCAGGGCATCAGC------CGTGAGTACCCTGCAGGA---AAAGAAGAACGTCTCAAGCGCCTTAAACCTAAGCCAAACCCAACGGTCCACGCCTACACGCATTGCGAGATCCACCCAGCTATGATTCTCGGTATTTGTGCG
>Splanchospora_fulviconidia_RY_91
TTGACCAAAGATGTCTATAAATACCTGCAGAGATGCGTCGAGAACAACCAGGACTTCAATGTCCAAATGGCAGTAAAAGCTAGCATCATAACCAATGGGTTAAAGTATTCGCTGGCAACGGGCAATTGGGGTGACCAGAAGAAGGCGGCTTCGGCAAAGGCCGGCGTCTCACAGGTGCTGAACCGATACACATATGCCTCTACTCTATCGCATCTTCGTCGAACGAACACTCCAGTCGGTCGTGATGGCAAGCTAGCCAAACCGCGACAGCTACATAACTCCCATTGGGGACTGGTGTGTCCTGCCGAAACCCCTGAAGGCCAAGCCTGTGGTCTGGTTAAGAATTTGTCATTGATGTGCTACGTCAGCGTTGGTAGTGATGCTATGCCTATTTCCGATTTCATGAGCCAGCGGAACATGGATCTCCTTGAGGAATATGATCCGGTCGTCAATCCAAGCGCTACCAAGGTGTTTGTCAACGGCGTATGGGTTGGTGTGCACTCGAACCCAGCACAGCTCGTGACCGTCGTGCAGGAGCTACGACGAAACGGGACATTGTCTTACGAAATGAGTCTTATCCGAGATATCCGTGATAGAGAGTTCAAGATCTTCACAGATGCTGGCCGTGTTATGAGGCCTTTGTTTGTTGTCGAGAATGATGTCCGGAAACCAAACCGCAACCACCTCGTTTACACCAAGCAACATGCTAGCAAGTTAGAGGCAGAGAAG------GAGATGGACACTGCTGGGCTAAGCGATGAGCAAATTGCAGAATTGAAATACGGTTGGAGAGGTCTCATCCAAGATGGTGTAGTAGAATACCTTGATGCCGAGGAAGAAGAAACAGCCATGATCGTTATGTCACCCGACGACCTGGAAGAGTGGCGCGACCTGAAGCAGGGCATCAGC------CGTGAGTACCCTGCAGGA---AAAGAAGAACGTCTCAAGCGCCTTAAACCTAAGCCAAACCCAACGGTCCACGCCTACACGCATTGCGAGATCCACCCAGCTATGATTCTCGGTATTTGTGCG
>Splanchospora_fulviconidia_RY_92
TTGACCAAAGATGTCTATAAATACCTGCAGAGATGCGTCGAGAACAACCAGGACTTCAATGTCCAAATGGCAGTAAAAGCTAGCATCATAACCAATGGGTTAAAGTATTCGCTGGCAACGGGCAATTGGGGTGACCAGAAGAAGGCGGCTTCGGCAAAGGCCGGCGTCTCACAGGTGCTGAACCGATACACATATGCCTCTACTCTATCGCATCTTCGTCGAACGAACACTCCAGTCGGTCGTGATGGCAAGCTAGCCAAACCGCGACAGCTACATAACTCCCATTGGGGACTGGTGTGTCCTGCCGAAACCCCTGAAGGCCAAGCCTGTGGTCTGGTTAAGAATTTGTCATTGATGTGCTACGTCAGCGTTGGTAGTGATGCTATGCCTATTTCCGATTTCATGAGCCAGCGGAACATGGATCTCCTTGAGGAATATGATCCGGTCGTCAATCCAAGCGCTACCAAGGTGTTTGTCAACGGCGTATGGGTTGGTGTGCACTCGAACCCAGCACAGCTCGTGACCGTCGTGCAGGAGCTACGACGAAACGGGACATTGTCTTACGAAATGAGTCTTATCCGAGATATCCGTGATAGAGAGTTCAAGATCTTCACAGATGCTGGCCGTGTTATGAGGCCTTTGTTTGTTGTCGAGAATGATGTCCGGAAACCAAACCGCAACCACCTCGTTTACACCAAGCAACATGCTAGCAAGTTAGAGGCAGAGAAG------GAGATGGACACTGCTGGGCTAAGCGATGAGCAAATTGCAGAATTGAAATACGGTTGGAGAGGTCTCATCCAAGATGGTGTAGTAGAATACCTTGATGCCGAGGAAGAAGAAACAGCCATGATCGTTATGTCACCCGACGACCTGGAAGAGTGGCGCGACCTGAAGCAGGGCATCAGC------CGTGAGTACCCTGCAGGA---AAAGAAGAACGTCTCAAGCGCCTTAAACCTAAGCCAAACCCAACGGTCCACGCCTACACGCATTGCGAGATCCACCCAGCTATGATTCTCGGTATTTGTGCG
>Splanchospora_fulviconidia_RY_112
TTGACCAAAGATGTCTATAAATACCTGCAGAGATGCGTCGAGAACAACCAGGACTTCAATGTCCAAATGGCAGTAAAAGCTAGCATCATAACCAATGGGTTAAAGTATTCGCTGGCAACGGGCAATTGGGGTGACCAGAAGAAGGCGGCTTCGGCAAAGGCCGGCGTCTCACAGGTGCTGAACCGATACACATATGCCTCTACTCTATCGCATCTTCGTCGAACGAACACTCCAGTCGGTCGTGATGGCAAGCTAGCCAAACCGCGACAGCTACATAACTCCCATTGGGGACTGGTGTGTCCTGCCGAAACCCCTGAAGGCCAAGCCTGTGGTCTGGTTAAGAATTTGTCATTGATGTGCTACGTCAGCGTTGGTAGTGATGCTATGCCTATTTCCGATTTCATGAGCCAGCGGAACATGGATCTCCTTGAGGAATATGATCCGGTCGTCAATCCAAGCGCTACCAAGGTGTTTGTCAACGGCGTATGGGTTGGTGTGCACTCGAACCCAGCACAGCTCGTGACCGTCGTGCAGGAGCTACGACGAAACGGGACATTGTCTTACGAAATGAGTCTTATCCGAGATATCCGTGATAGAGAGTTCAAGATCTTCACAGATGCTGGCCGTGTTATGAGGCCTTTGTTTGTTGTCGAGAATGATGTCCGGAAACCAAACCGCAACCACCTCGTTTACACCAAGCAACATGCTAGCAAGTTAGAGGCAGAGAAG------GAGATGGACACTGCTGGGCTAAGCGATGAGCAAATTGCAGAATTGAAATACGGTTGGAGAGGTCTCATCCAAGATGGTGTAGTAGAATACCTTGATGCCGAGGAAGAAGAAACAGCCATGATCGTTATGTCACCCGACGACCTGGAAGAGTGGCGCGACCTGAAGCAGGGCATCAGC------CGTGAGTACCCTGCAGGA---AAAGAAGAACGTCTCAAGCGCCTTAAACCTAAGCCAAACCCAACGGTCCACGCCTACACGCATTGCGAGATCCACCCAGCTATGATTCTCGGTATTTGTGCG
>Splanchospora_microspora_KT_2905
TTGACCAAAGATGTCTACAAATACCTGCAGAGATGCGTCGAGAACAACCAGGATTTCAACGTCCAAATGGCAGTAAAAGCTAGCATCATAACTAATGGGCTAAAATATTCGTTGGCAACGGGCAACTGGGGTGACCAGAAGAAGGCGGCTTCGGCAAAGGCGGGCGTCTCACAGGTGCTGAACCGATACACCTATGCCTCTACTCTATCGCATCTTCGTCGAACGAACACTCCAGTCGGTCGTGATGGCAAGCTAGCCAAACCGCGACAGCTACACAACTCTCACTGGGGACTGGTGTGTCCTGCTGAGACCCCTGAAGGCCAAGCCTGTGGCCTGGTCAAGAACTTGTCGTTGATGTGCTACGTCAGTGTCGGTAGTGATGCTATGCCTATTTCCGATTTCATGAGCCAGCGGAACATGGATCTCCTTGAGGAATATGATCCGGTCGTCAATCCAAGCGCTACCAAGGTGTTCGTCAACGGTGTATGGGTTGGTGTGCACTCGAACCCAGCACAGCTCGTGACCGTCGTGCAGGAGCTACGCCGAAACGGGACATTGTCTTACGAAATGAGTCTTATCCGTGATATCCGTGATAGAGAGTTCAAGATCTTCACGGATGCTGGCCGTGTCATGAGGCCCCTGTTTGTTGTCGAGAACGATGTCCGGAAACCAAACCGCAATCACCTCGTTTACACCAAACAGCATGCTACCAAGTTAGAGGCAGAGAAG------GAGATGGACACGGCTGGGCTAAGCGACGAGCAAATTGCAGAATTGAAATACGGTTGGAGAGGTCTCATCCAAGATGGTGTAGTAGAATACCTTGATGCCGAGGAGGAAGAAACAGCTATGATCGTTATGTCACCCGACGACCTGGAAGAGTGGCGCGACCTGAAGCAGGGCGTCAGC------CGTGAGTACCCTGCAGGA---AAAGAAGAACGTCTCAAGCGCCTTAAACCTAAGCCAAACCCAACGGTCCACGCCTACACGCATTGCGAAATCCATCCAGCTATGATTCTTGGTATCTGCGCG
>Splanchospora_microspora_KT_2906
TTGACCAAAGATGTCTACAAATACCTGCAGAGATGCGTCGAGAACAACCAGGATTTCAACGTCCAAATGGCAGTAAAAGCTAGCATCATAACTAATGGGCTAAAATATTCGTTGGCAACGGGCAACTGGGGTGACCAGAAGAAGGCGGCTTCGGCAAAGGCGGGCGTCTCACAGGTGCTGAACCGATACACCTATGCCTCTACTCTATCGCATCTTCGTCGAACGAACACTCCAGTCGGTCGTGATGGCAAGCTAGCCAAACCGCGACAGCTACACAACTCTCACTGGGGACTGGTGTGTCCTGCTGAGACCCCTGAAGGCCAAGCCTGTGGCCTGGTCAAGAACTTGTCGTTGATGTGCTACGTCAGTGTCGGTAGTGATGCTATGCCTATTTCCGATTTCATGAGCCAGCGGAACATGGATCTCCTTGAGGAATATGATCCGGTCGTCAATCCAAGCGCTACCAAGGTGTTCGTCAACGGTGTATGGGTTGGTGTGCACTCGAACCCAGCACAGCTCGTGACCGTCGTGCAGGAGCTACGCCGAAACGGGACATTGTCTTACGAAATGAGTCTTATCCGTGATATCCGTGATAGAGAGTTCAAGATCTTCACGGATGCTGGCCGTGTCATGAGGCCCCTGTTTGTTGTCGAGAACGATGTCCGGAAACCAAACCGCAATCACCTCGTTTACACCAAACAGCATGCTACCAAGTTAGAGGCAGAGAAG------GAGATGGACACGGCTGGGCTAAGCGACGAGCAAATTGCAGAATTGAAATACGGTTGGAGAGGTCTCATCCAAGATGGTGTAGTAGAATACCTTGATGCCGAGGAGGAAGAAACAGCTATGATCGTTATGTCACCCGACGACCTGGAAGAGTGGCGCGACCTGAAGCAGGGCGTCAGC------CGTGAGTACCCTGCAGGA---AAAGAAGAACGTCTCAAGCGCCTTAAACCTAAGCCAAACCCAACGGTCCACGCCTACACGCATTGCGAAATCCATCCAGCTATGATTCTTGGTATCTGCGCG
>Splanchospora_oblongiconidia_AH_478
TTGACCAAAGATGTCTACAAATACCTGCAGAGATGCGTCGAGAACAACCAGGACTTTAACGTTCAAATGGCAGTAAAAGCTAGCATCATAACTAATGGGCTAAAATATTCGTTGGCAACAGGCAACTGGGGTGACCAGAAGAAGGCGGCTTCGGCAAAGGCGGGTGTCTCACAGGTGCTGAACCGATACACCTATGCCTCTACTCTATCGCATCTTCGTCGAACGAACACTCCAGTCGGTCGTGATGGCAAGCTAGCCAAACCACGACAGCTACACAATTCTCACTGGGGACTGGTGTGTCCTGCCGAGACCCCTGAAGGCCAAGCCTGTGGTCTGGTTAAGAACTTGTCATTGATGTGCTACGTCAGTGTCGGTAGTGATGCTATGCCTATTTCCGATTTCATGAGCCAGCGGAATATGGATCTCCTGGAGGAATACGATCCGGTCGTCAATCCCAGCGCTACGAAGGTGTTCGTTAACGGTGTATGGGTTGGCGTGCACTCGAACCCAGCACAGCTCGTGACCGTCGTGCAGGAGCTACGCCGAAACGGAACATTGTCTTACGAAATGAGTCTTATCCGAGATATCCGAGATAGAGAGTTCAAGATCTTCACAGATGCTGGCCGTGTCATGAGGCCTCTGTTTGTTGTCGAGAACGACGTCCGGAAACCAAACCGCAATCACCTTGTTTACACCAAGCAACATGCTACCAAGTTAGAGGCAGAGAAG------GAGATGGACACGGCTGGGCTAAGTGATGAGCAGATTGCAGAATTGAAATACGGTTGGAGAGGTCTCATCCAAGATGGTGTAGTAGAATACCTTGATGCCGAGGAGGAAGAAACAGCTATGATCGTTATGTCACCCGACGACCTGGAAGAGTGGCGCGACCTCAAGCAGGGCGTCAGC------CGCGAGTATCCTGCAGGA---AAAGAAGAACGACTCAAGCGCCTCAAACCTAAGCCAAACCCAACGGTCCACGCCTACACGCATTGCGAGATCCATCCAGCTATGATTCTTGGTATCTGTGCG
>Splanchospora_oblongiconidia_KT_3610
TTGACCAAAGATGTCTACAAATACCTGCAGAGATGCGTCGAGAACAACCAGGACTTTAACGTTCAAATGGCAGTAAAAGCTAGCATCATAACTAATGGGCTAAAATATTCGTTGGCAACAGGCAACTGGGGTGACCAGAAGAAGGCGGCTTCGGCAAAGGCGGGTGTCTCACAGGTGCTGAACCGATACACCTATGCCTCTACTCTATCGCATCTTCGTCGAACGAACACTCCAGTCGGTCGTGATGGCAAGCTAGCCAAACCACGACAGCTACACAATTCTCACTGGGGACTGGTGTGTCCTGCCGAGACCCCTGAAGGCCAAGCCTGTGGTCTGGTTAAGAACTTGTCATTGATGTGCTACGTCAGTGTCGGTAGTGATGCTATGCCTATTTCCGATTTCATGAGCCAGCGGAACATGGATCTCCTGGAGGAATACGATCCGGTCGTCAATCCCAGCGCTACGAAGGTGTTCGTTAACGGTGTATGGGTTGGCGTGCACTCGAACCCAGCACAGCTCGTGACCGTCGTGCAGGAGCTACGCCGAAACGGAACATTGTCTTACGAAATGAGTCTTATCCGAGATATCCGAGATAGAGAGTTCAAGATCTTCACAGATGCTGGCCGTGTCATGAGGCCTCTGTTTGTTGTCGAGAACGACGTCCGGAAACCAAACCGCAATCACCTTGTTTACACCAAGCAACATGCTACCAAGTTAGAGGCAGAGAAG------GAGATGGACACGGCTGGGCTAAGTGATGAGCAGATTGCAGAATTGAAATACGGTTGGAGAGGTCTCATCCAAGATGGTGTAGTAGAATACCTTGATGCCGAGGAGGAAGAAACAGCTATGATCGTTATGTCACCCGACGACCTGGAAGAGTGGCGCGACCTCAAGCAGGGCGTCAGC------CGCGAGTATCCTGCAGGA---AAAGAAGAACGACTCAAGCGCCTCAAACCTAAGCCAAACCCAACGGTCCACGCCTACACGCATTGCGAGATCCATCCAGCTATGATTCTTGGTATCTGTGCG
>Splanchospora_oblongiconidia_RY_83
TTGACCAAAGATGTCTACAAATACCTGCAGAGATGCGTCGAGAACAACCAGGACTTTAACGTTCAAATGGCAGTAAAAGCTAGCATCATAACTAATGGGCTAAAATATTCGTTGGCAACAGGCAACTGGGGTGACCAGAAGAAGGCGGCTTCGGCAAAGGCGGGTGTCTCACAGGTGCTGAACCGATACACCTATGCCTCTACTCTATCGCATCTTCGTCGAACGAACACTCCAGTCGGTCGTGATGGCAAGCTAGCCAAACCACGACAGCTACACAATTCTCACTGGGGACTGGTGTGTCCTGCCGAGACCCCTGAAGGCCAAGCCTGTGGTCTGGTTAAGAACTTGTCATTGATGTGCTACGTCAGTGTCGGTAGTGATGCTATGCCTATTTCCGATTTCATGAGCCAGCGGAACATGGATCTCCTGGAGGAATACGATCCGGTCGTCAATCCCAGCGCTACGAAGGTGTTCGTTAACGGTGTATGGGTTGGCGTGCACTCGAACCCAGCACAGCTCGTGACCGTCGTGCAGGAGCTACGCCGAAACGGAACATTGTCTTACGAAATGAGTCTTATCCGAGATATCCGAGATAGAGAGTTCAAGATCTTCACAGATGCTGGCCGTGTCATGAGGCCTCTGTTTGTTGTCGAGAACGACGTCCGGAAACCAAACCGCAATCACCTTGTTTACACCAAGCAACATGCTACCAAGTTAGAGGCAGAGAAG------GAGATGGACACGGCTGGGCTAAGTGATGAGCAGATTGCAGAATTGAAATACGGTTGGAGAGGTCTCATCCAAGATGGTGTAGTAGAATACCTTGATGCCGAGGAGGAAGAAACAGCTATGATCGTTATGTCACCCGACGACCTGGAAGAGTGGCGCGACCTCAAGCAGGGCGTCAGC------CGCGAGTATCCTGCAGGA---AAAGAAGAACGACTCAAGCGCCTCAAACCTAAGCCAAACCCAACGGTCCACGCCTACACGCATTGCGAGATCCATCCAGCTATGATTCTTGGTATCTGTGCG
>Splanchospora_pseudomicrospora_KT_3680
TTGACCAAAGATGTCTACAAATACCTGCAGAGATGCGTCGAGAACAACCAGGACTTCAACGTCCAAATGGCAGTAAAAGCTAGCATCATAACGAATGGGCTAAAGTATTCGTTGGCAACGGGAAACTGGGGTGACCAGAAGAAGGCGGCTTCGGCAAAGGCGGGCGTCTCGCAGGTGCTGAACCGATACACCTATGCCTCTACTCTATCGCATCTTCGTCGAACGAACACTCCAGTCGGTCGTGATGGCAAGCTAGCCAAACCGCGACAGCTACACAACTCTCACTGGGGACTGGTGTGTCCTGCCGAGACCCCTGAAGGCCAAGCCTGTGGCCTGGTCAAGAACTTGTCGTTGATGTGCTACGTCAGTGTCGGTAGTGATGCTATGCCTATTTCCGATTTCATGAGCCAGCGGAACATGGATCTCCTTGAGGAATACGATCCGGTCGTCAACCCAAGCGCTACCAAGGTGTTCGTCAACGGTGTATGGGTTGGTGTGCACTCGAACCCAGCACAGCTCGTGACCGTCGTGCAGGAGCTACGCCGAAACGGGACATTGTCTTACGAAATGAGTCTTATCCGAGATATCCGTGATAGGGAGTTCAAGATCTTCACAGATGCTGGCCGTGTCATGAGGCCTTTGTTTGTTGTCGAGAACGACGTCCGGAAACCAAACCGCAATCATCTTGTTTACACCAAGCAACATGCTACCAAATTAGAGGCAGAGAAG------GAGATGGACACGGCTGGGCTAAGCGATGAGCAGATTGCGGAATTGAAATACGGTTGGAGAGGTCTCATCCAAGACGGTGTAGTAGAATACCTTGATGCCGAGGAAGAAGAAACAGCTATGATCGTTATGTCACCCGACGACCTGGAAGAGTGGCGCGACCTGAAGCAGGGCGTCAGC------CGTGAGTACCCTGCAGGA---AAAGAAGAACGTCTCAAGCGCATTAAACCTAAGCCAAACCCAACGGTCCACGCCTACACGCATTGCGAGATCCATCCAGCTATGATTCTTGGTATCTGTGCG
>Splanchospora_pseudomicrospora_KT_3681
TTGACCAAAGATGTCTACAAATACCTGCAGAGATGCGTCGAGAACAACCAGGACTTCAACGTCCAAATGGCAGTAAAAGCTAGCATCATAACGAATGGGCTAAAGTATTCGTTGGCAACGGGAAACTGGGGTGACCAGAAGAAGGCGGCTTCGGCAAAGGCGGGCGTCTCGCAGGTGCTGAACCGATACACCTATGCCTCTACTCTATCGCATCTTCGTCGAACGAACACTCCAGTCGGTCGTGATGGCAAGCTAGCCAAACCGCGACAGCTACACAACTCTCACTGGGGACTGGTGTGTCCTGCCGAGACCCCTGAAGGCCAAGCCTGTGGCCTGGTCAAGAACTTGTCGTTGATGTGCTACGTCAGTGTCGGTAGTGATGCTATGCCTATTTCCGATTTCATGAGCCAGCGGAACATGGATCTCCTTGAGGAATACGATCCGGTCGTCAACCCAAGCGCTACCAAGGTGTTCGTCAACGGTGTATGGGTTGGTGTGCACTCGAACCCAGCACAGCTCGTGACCGTCGTGCAGGAGCTACGCCGAAACGGGACATTGTCTTACGAAATGAGTCTTATCCGAGATATCCGTGATAGGGAGTTCAAGATCTTCACAGATGCTGGCCGTGTCATGAGGCCTTTGTTTGTTGTCGAGAACGACGTCCGGAAACCAAACCGCAATCATCTTGTTTACACCAAGCAACATGCTACCAAATTAGAGGCAGAGAAG------GAGATGGACACGGCTGGGCTAAGCGATGAGCAGATTGCGGAATTGAAATACGGTTGGAGAGGTCTCATCCAAGACGGTGTAGTAGAATACCTTGATGCCGAGGAAGAAGAAACAGCTATGATCGTTATGTCACCCGACGACCTGGAAGAGTGGCGCGACCTGAAGCAGGGCGTCAGC------CGTGAGTACCCTGCAGGA---AAAGAAGAACGTCTCAAGCGCATTAAACCTAAGCCAAACCCAACGGTCCACGCCTACACGCATTGTGAGATCCATCCAGCTATGATTCTTGGTATCTGTGCG
>Splanchospora_pseudomicrospora_KT_4246
TTGACCAAAGATGTCTACAAATACCTGCAGAGATGCGTCGAGAACAACCAGGACTTCAACGTCCAAATGGCAGTAAAAGCTAGCATCATAACGAATGGGCTAAAGTATTCGTTGGCAACGGGAAACTGGGGTGACCAGAAGAAGGCGGCTTCGGCAAAGGCGGGCGTCTCGCAGGTGCTGAACCGATACACCTATGCCTCTACTCTATCGCATCTTCGTCGAACGAACACTCCAGTCGGTCGTGATGGCAAGCTAGCCAAACCGCGACAGCTACACAACTCTCACTGGGGACTGGTGTGTCCTGCCGAGACCCCTGAAGGCCAAGCCTGTGGCCTGGTCAAGAACTTGTCGTTGATGTGCTACGTCAGTGTCGGTAGTGATGCTATGCCTATTTCCGATTTCATGAGCCAGCGGAACATGGATCTCCTTGAGGAATACGATCCGGTCGTCAACCCAAGCGCTACCAAGGTGTTCGTCAACGGTGTATGGGTTGGTGTGCACTCGAACCCAGCACAGCTCGTGACCGTCGTGCAGGAGCTACGCCGAAACGGGACATTGTCTTACGAAATGAGTCTTATCCGAGATATCCGTGATAGGGAGTTCAAGATCTTCACAGATGCTGGCCGTGTCATGAGGCCTTTGTTTGTTGTCGAGAACGACGTCCGGAAACCAAACCGCAATCATCTTGTTTACACCAAGCAACATGCTACCAAATTAGAGGCAGAGAAG------GAGATGGACACGGCTGGGCTAAGCGATGAGCAGATTGCGGAATTGAAATACGGTTGGAGAGGTCTCATCCAAGACGGTGTAGTAGAATACCTTGATGCCGAGGAAGAAGAAACAGCTATGATCGTTATGTCACCCGACGACCTGGAAGAGTGGCGCGACCTGAAGCAGGGCGTCAGC------CGTGAGTACCCTGCAGGA---AAAGAAGAACGTCTCAAGCGCATTAAACCTAAGCCAAACCCAACGGTCCACGCCTACACGCATTGCGAGATCCATCCAGCTATGATTCTTGGTATCTGTGCG
>Splanchospora_pseudomicrospora_KT_4247
TTGACCAAAGATGTCTACAAATACCTGCAGAGATGCGTCGAGAACAACCAGGACTTCAACGTCCAAATGGCAGTAAAAGCTAGCATCATAACGAATGGGCTAAAGTATTCGTTGGCAACGGGAAACTGGGGTGACCAGAAGAAGGCGGCTTCGGCAAAGGCGGGCGTCTCGCAGGTGCTGAACCGATACACCTATGCCTCTACTCTATCGCATCTTCGTCGAACGAACACTCCAGTCGGTCGTGATGGCAAGCTAGCCAAACCGCGACAGCTACACAACTCTCACTGGGGACTGGTGTGTCCTGCCGAGACCCCTGAAGGCCAAGCCTGTGGCCTGGTCAAGAACTTGTCGTTGATGTGCTACGTCAGTGTCGGTAGTGATGCTATGCCTATTTCCGATTTCATGAGCCAGCGGAACATGGATCTCCTTGAGGAATACGATCCGGTCGTCAACCCAAGCGCTACCAAGGTGTTCGTCAACGGTGTATGGGTTGGTGTGCACTCGAACCCAGCACAGCTCGTGACCGTCGTGCAGGAGCTACGCCGAAACGGGACATTGTCTTACGAAATGAGTCTTATCCGAGATATCCGTGATAGGGAGTTCAAGATCTTCACAGATGCTGGCCGTGTCATGAGGCCTTTGTTTGTTGTCGAGAACGACGTCCGGAAACCAAACCGCAATCATCTTGTTTACACCAAGCAACATGCTACCAAATTAGAGGCAGAGAAG------GAGATGGACACGGCTGGGCTAAGCGATGAGCAGATTGCGGAATTGAAATACGGTTGGAGAGGTCTCATCCAAGACGGTGTAGTAGAATACCTTGATGCCGAGGAAGAAGAAACAGCTATGATCGTTATGTCACCCGACGACCTGGAAGAGTGGCGCGACCTGAAGCAGGGCGTCAGC------CGTGAGTACCCTGCAGGA---AAAGAAGAACGTCTCAAGCGCATTAAACCTAAGCCAAACCCAACGGTCCACGCCTACACGCATTGCGAGATCCATCCAGCTATGATTCTTGGTATCTGTGCG
>Splanchospora_pseudomicrospora_KT_4283
TTGACCAAAGATGTCTACAAATACCTGCAGAGATGCGTCGAGAACAACCAGGACTTCAACGTCCAAATGGCAGTAAAAGCTAGCATCATAACGAATGGGCTAAAGTATTCGTTGGCAACGGGAAACTGGGGTGACCAGAAGAAGGCGGCTTCGGCAAAGGCGGGCGTCTCGCAGGTGCTGAACCGATACACCTATGCCTCTACTCTATCGCATCTTCGTCGAACGAACACTCCAGTCGGTCGTGATGGCAAGCTAGCCAAACCGCGACAGCTACACAACTCTCACTGGGGACTGGTGTGTCCTGCCGAGACCCCTGAAGGCCAAGCCTGTGGCCTGGTCAAGAACTTGTCGTTGATGTGCTACGTCAGTGTCGGTAGTGATGCTATGCCTATTTCCGATTTCATGAGCCAGCGGAACATGGATCTCCTTGAGGAATACGATCCGGTCGTCAACCCAAGCGCTACCAAGGTGTTCGTCAACGGTGTATGGGTTGGTGTGCACTCGAACCCAGCACAGCTCGTGACCGTCGTGCAGGAGCTACGCCGAAACGGGACATTGTCTTACGAAATGAGTCTTATCCGAGATATCCGTGATAGGGAGTTCAAGATCTTCACAGATGCTGGCCGTGTCATGAGGCCTTTGTTTGTTGTCGAGAACGACGTCCGGAAACCAAACCGCAATCATCTTGTTTACACCAAGCAACATGCTACCAAATTAGAGGCAGAGAAG------GAGATGGACACGGCTGGGCTAAGCGATGAGCAGATTGCGGAATTGAAATACGGTTGGAGAGGTCTCATCCAAGACGGTGTAGTAGAATACCTTGATGCCGAGGAAGAAGAAACAGCTATGATCGTTATGTCACCCGACGACCTGGAAGAGTGGCGCGACCTGAAGCAGGGCGTCAGC------CGTGAGTACCCTGCAGGA---AAAGAAGAACGTCTCAAGCGCATTAAACCTAAGCCAAACCCAACGGTCCACGCCTACACGCATTGCGAGATCCATCCAGCTATGATTCTTGGTATCTGTGCG
>Splanchospora_pseudomicrospora_KT_4324
TTGACCAAAGATGTCTACAAATACCTGCAGAGATGCGTCGAGAACAACCAGGACTTCAACGTCCAAATGGCAGTAAAAGCTAGCATCATAACGAATGGGCTAAAGTATTCGTTGGCAACGGGAAACTGGGGTGACCAGAAGAAGGCGGCTTCGGCAAAGGCGGGCGTCTCGCAGGTGCTGAACCGATACACCTATGCCTCTACTCTATCGCATCTTCGTCGAACGAACACTCCAGTCGGTCGTGATGGCAAGCTAGCCAAACCGCGACAGCTACACAACTCTCACTGGGGACTGGTGTGTCCTGCCGAGACCCCTGAAGGCCAAGCCTGTGGCCTGGTCAAGAACTTGTCGTTGATGTGCTACGTCAGTGTCGGTAGTGATGCTATGCCTATTTCCGATTTCATGAGCCAGCGGAACATGGATCTCCTTGAGGAATACGATCCGGTCGTCAACCCAAGCGCTACCAAGGTGTTCGTCAACGGTGTATGGGTTGGTGTGCACTCGAACCCAGCACAGCTCGTGACCGTCGTGCAGGAGCTACGCCGAAACGGGACATTGTCTTACGAAATGAGTCTTATCCGAGATATCCGTGATAGGGAGTTCAAGATCTTCACAGATGCTGGCCGTGTCATGAGGCCTTTGTTTGTTGTCGAGAACGACGTCCGGAAACCAAACCGCAATCATCTTGTTTACACCAAGCAACATGCTACCAAATTAGAGGCAGAGAAG------GAGATGGACACGGCTGGGCTAAGCGATGAGCAGATTGCGGAATTGAAATACGGTTGGAGAGGTCTCATCCAAGACGGTGTAGTAGAATACCTTGATGCCGAGGAAGAAGAAACAGCTATGATCGTTATGTCACCCGACGACCTGGAAGAGTGGCGCGACCTGAAGCAGGGCGTCAGC------CGTGAGTACCCTGCAGGA---AAAGAAGAACGTCTCAAGCGCATTAAACCTAAGCCAAACCCAACGGTCCACGCCTACACGCATTGCGAGATCCATCCAGCTATGATTCTTGGTATCTGTGCG
>Splanchospora_pseudomicrospora_RY_50
TTGACCAAAGATGTCTACAAATACCTGCAGAGATGCGTCGAGAACAACCAGGACTTCAACGTCCAAATGGCAGTAAAAGCTAGCATCATAACGAATGGGCTAAAGTATTCGTTGGCAACGGGAAACTGGGGTGACCAGAAGAAGGCGGCTTCGGCAAAGGCGGGCGTCTCGCAGGTGCTGAACCGATACACCTATGCCTCTACTCTATCGCATCTTCGTCGAACGAACACTCCAGTCGGTCGTGATGGCAAGCTAGCCAAACCGCGACAGCTACACAACTCTCACTGGGGACTGGTGTGTCCTGCCGAGACCCCTGAAGGCCAAGCCTGTGGCCTGGTCAAGAACTTGTCGTTGATGTGCTACGTCAGTGTCGGTAGTGATGCTATGCCTATTTCCGATTTCATGAGCCAGCGGAACATGGATCTCCTTGAGGAATACGATCCGGTCGTCAACCCAAGCGCTACCAAGGTGTTCGTCAACGGTGTATGGGTTGGTGTGCACTCGAACCCAGCACAGCTCGTGACCGTCGTGCAGGAGCTACGCCGAAACGGGACATTGTCTTACGAAATGAGTCTTATCCGAGATATCCGTGATAGGGAGTTCAAGATCTTCACAGATGCTGGCCGTGTCATGAGGCCTTTGTTTGTTGTCGAGAACGACGTCCGGAAACCAAACCGCAATCATCTTGTTTACACCAAGCAACATGCTACCAAATTAGAGGCAGAGAAG------GAGATGGACACGGCTGGGCTAAGCGATGAGCAGATTGCGGAATTGAAATACGGTTGGAGAGGTCTCATCCAAGACGGTGTAGTAGAATACCTTGATGCCGAGGAAGAAGAAACAGCTATGATCGTTATGTCACCCGACGACCTGGAAGAGTGGCGCGACCTGAAGCAGGGCGTCAGC------CGTGAGTACCCTGCAGGA---AAAGAAGAACGTCTCAAGCGCATTAAACCTAAGCCAAACCCAACGGTCCACGCCTACACGCATTGCGAGATCCATCCAGCTATGATTCTTGGTATCTGTGCG
>Splanchospora_sp_L181
TTGACCAAAGATGTCTACAAATACCTGCAGAGATGCGTCGAGAACAACCAGGATTTCAACGTCCAAATGGCAGTAAAAGCTAGCATCATAACTAATGGGCTAAAATATTCGTTGGCAACGGGCAACTGGGGTGACCAGAAGAAGGCGGCTTCGGCAAAGGCGGGCGTCTCACAGGTGCTGAACCGATACACCTATGCCTCTACTCTATCGCATCTTCGTCGAACGAACACTCCAGTCGGTCGTGATGGCAAGCTAGCCAAACCGCGACAACTACACAACTCTCACTGGGGACTGGTGTGTCCTGCTGAGACCCCTGAAGGCCAAGCCTGTGGCCTGGTCAAGAACTTGTCGTTGATGTGCTACGTCAGTGTCGGTAGTGATGCTATGCCTATTTCCGATTTCATGAGCCAGCGGAACATGGATCTCCTTGAGGAATATGATCCGGTCGTCAATCCAAGCGCTACCAAGGTGTTCGTCAACGGTGTATGGGTTGGTGTGCACTCGAACCCAGCACAGCTCGTGACCGTCGTGCAGGAGCTACGCCGAAACGGGACATTGTCTTACGAAATGAGTCTTATCCGTGATATCCGTGATAGAGAGTTCAAGATTTTCACGGATGCTGGCCGTGTCATGAGGCCCCTGTTTGTCGTCGAGAACGATGTCCGGAAACCAAACCGCAATCACCTCGTTTACACCAAACAGCATGCTACCAAGTTAGAGGCAGAGAAG------GAGATGGATACGGCTGGGCTAAGCGATGAGCAAATTGCAGAATTGAAATACGGTTGGAGAGGTCTCATCCAAGATGGTGTAGTAGAATACCTTGATGCCGAGGAGGAAGAAACAGCTATGATCGTTATGTCACCCGACGACCTGGAAGAGTGGCGCGACCTGAAGCAGGGCGTTAGC------CGTGAGTACCCTGCAGGA---AAAGAAGAACGTCTCAAGCGCCTTAAACCTAAGCCAAACCCAACGGTCCACGCCTACACGCATTGCGAAATCCATCCAGCTATGATTCTTGGTATCTGCGCG
>Acrocalymma_medicaginis_MFLU_18_2258
TTGACAAAGGATGTTTATAAATATCTCCAGCGATGCGTTGAGAACAACCAGGACTTTAACGTTCAGATGGCTGTCAAAGCCAGCATCATCACCAATGGACTCAAGTACTCATTGGCCACTGGCAACTGGGGTGACCAGAAGAAGGCAGCTTCAGCAAAAGCAGGTGTGTCTCAGGTGCTGAACCGATACACGTATGCTTCGACCCTATCCCATCTTCGACGAACAAATACACCTGTTGGCCGTGATGGTAAATTGGCCAAGCCTCGACAGCTGCACAACACTCACTGGGGTCTTGTGTGCCCAGCCGAAACCCCTGAAGGACAAGCTTGTGGTTTGGTCAAGAATCTGTCATTGATGTGTTACGTCAGTGTCGGTAGCGATGCCACACCTATCACAGACTTCATGACACAACGAAACATGGAGCTCCTTGAAGAGTACGATTCCGTCCAGAACCCAAGTGCAACCAAAATTTTCGTCAATGGCGTGTGGGTTGGTGTTCACTCGAGCCCTTCACAGCTTGTTTCTGTCGTACAGGAACTGCGTCGTAATGGCACCTTGTCGTACGAGATGAGTCTCATCCGTGACATCCGTGATAGGGAGTTCAAGATCTTCACGGATGCAGGGCGTGTCATGAGGCCTTTGTTCGTTGTGGAGAACGATGTCCGCAAGCCGAATCGCAATCACCTTGTCTTTAACAAGGCGATCTCGATGAAACTCAGAGAAGAGCAA------ACCCTGGATACAGCTGGGTGGAGTGACGAAGACATTGCGAACTCCACCTATGGCTGGCGAGGACTTATTCAGGATGGTGTCATTGAGTATCTTGACGCCGAAGAAGAAGAATCCGCTATGATTACTTTCTCTCCCGAAGACCTTGACGAATGGCGCGATATGAAGCAGGGTATACCACCC---AGCGAACGACAGATGGCT---GGCAAAGACCGTCTTCGACGTATCAAGCCTGCTCCGGACCCTCGCATTCACGCTTACACGCATTGTGAGATTCATCCAGCTATGATTCTCGGCATCTGCGCT
>Aigialus_parvus_PUFD45
--------------------------------------------------------------------------------------------------------------------------CAACTGGGGTGACCAGAAGATGGCGGCTTCGGCTAAGGCTGGTGTATCGCAGGTGCTGAATAGGTATACATACGCCTCAACGCTGTCACATCTTCGTCGAACAAATACCCCCGTTGGACGTGACGGCAAGCTGGCGAAACCGCGCCAATTACACAACACCCACTGGGGCCTAGTTTGTCCTGCTGAAACGCCAGAAGGTCAAGCTTGTGGCTTGGTCAAGAACCTCTCATTGATGTGCTACGTCAGTGTTGGTACCGAGAGCACGCCGATAACGGACTTCATGAGCCAACGGAATATGGAAATTCTGGAGGAGTACGACCCACAGACCTCGCCGAATGCGACCAAGGTGTTTGTCAATGGCGTTTGGGTCGGCGTACATTCGCAGCCATCGCAACTCGTTTCTGTCGTACAGGAATTGCGGCGGAATGGGACTTTATCCTATGAGATGAGCCTGATTCGAGATATTCGCGATCGAGAGTTCAAGATCTTTACGGATGCAGGCAGAGTCATGAGGCCTTTATTTGTGGTTGAAACGGACCCTAGAAAACCCAATGTTGGCAGCCTTGCCCTCAACAAGACTCACATCCAGAAGCTTGAAGATGATAAA------AGTGTTGTTACCTCAGGAATGAGCGACGAAGAGGCCCAGGCGTTGAAGTACGGCTGGCGAGGTCTGATCAACGATGGTATTATAGAGTACCTTGATGCTGAAGAGGAGGAAACCGCTATGATCATCATGACGCCGGAGGATCTCGACGACCACCGGAATCTCAGGTCGGGCATTCCT------------ATTCCTGACGGG---GCTCAAGATCGCCACAAGCGTATCAAACCGAAGCCGAGCGATTCCGTGAGGATGTATACCCATTGCGAGATCCATCCTAGTATGATTCTTGGCATTTGTGCG
>Amarenographium_solium_MFLUCC_12_0087
---------------------------------------------------------------------------------------------------------------------------------------------------------------------------------------------------------------------------------------------------------------------------------------------------------------------------------------------------------------------------------------------------------------------------------------------------------------------------------------------------------------------------------------------------------------------------------------------------------------------------------------------------------------------------------------------------------------------------------------------------------------------------------------------------------------------------------------------------------------------------------------------------------------------------------------------------------------------------------------------------------------------------------------------------------------------------------
>Anastomitrabeculia_didymospora_MFLUCC_11_0200
TTGACAAAGGATGTCTACAAATACCTCCAGAAATGTGTTGAAAACAACCAGGACTTCAATGTTCAGATGGCGGTAAAAGCCAGCATCATCACCAACGGGCTCAAATACTCCTTGGCCACGGGAAACTGGGGTGATCAGAAGAAGGCTGCTTCAGCCAAGGCTGGCGTCTCACAGGTGTTGAATCGCTATACCTACGCATCCACGCTGTCCCATCTTCGTCGGACAAACACCCCTGTTGGTCGCGATGGCAAGTTGGCCAAACCGCGACAGCTGCACAATTCTCATTGGGGTCTGGTCTGCCCTGCCGAGACTCCGGAAGGACAGGCCTGTGGTCTGGTCAAGAACCTTTCGTTGATGTGCTACGTCAGTGTCGGGAGCGAGAGCAAACCCATCATCGACTTTATGAGCCAGCGAAACATGGACTATCTCGAGGAGTACGACCCTGTCGTGAGTCCTCACTCCACCAAAGTCTTCGTAAACGGAGTCTGGGTTGGAGTTCACTCGCAGCCAGCACAGCTTGTTCAGGTCGTGCAAGAGCTTCGCCGCAACGGCACGCTGTCTTATGAAATGAGCCTTATCCGAGACATTCGTGACAGGGAGTTCAAGATTTTCACCGACGCCGGTCGTGTCATGAGGCCACTATACGTTGTCGAGAATGATGTCCGAAAACCCAATCGCAACTGCTTGGTCTTGAACAAAGGCCACATCCAGAGATTGGTGGAAGACAAA------GACATGGACACAACGGGCATGAACGATGAGGACGCTGCAAATGCGAAATACGGATGGAGGGGCCTCATTCATGATGGTGTGGTGGAGTACCTGGATGCCGAGGAAGAAGAAACTGCAATGATAGTGATGACGCCCGAGGATCTGGATGAATGGCGCGACCTCAAGCAAGGCATCGTGCCT---TCTGAAGTTCCC---------AATGCAGATCGACACAGACGAATCAAGCCCAAGCCCAATCCTACGGTATATGCCTACACGCATTGCGAGATCCACCCCAGCATGATTCTCGGTATCTGCGCC
>Ascocylindrica_marina_MD6011
---------------------------------------------------------------------------------------------------------------------------------------------------------------------------------------------------------------------------------------------------------------------------------------------------------------------------------------------------------------------------------------------------------------------------------------------------------------------------------------------------------------------------------------------------------------------------------------------------------------------------------------------------------------------------------------------------------------------------------------------------------------------------------------------------------------------------------------------------------------------------------------------------------------------------------------------------------------------------------------------------------------------------------------------------------------------------------
>Brevicollum_hyalosporum_MAFF_243400
CTGACAAAGGACGTCTACAAATACCTTCAGAGATGTGTAGAGAACAACCAAGACTTCAATATCCAGATGGCAGTAAAAGCTAGTATTATCACAAATGGACTCAAATATTCGCTGGCAACGGGAAACTGGGGTGACCAGAAGAAGGCTGCGTCGGCAAAAGCGGGTGTCTCTCAGGTGCTCAATCGATACACCTATGCGTCAACTCTTTCGCATCTGCGTCGCACGAACACTCCAGTTGGTCGTGATGGTAAGCTAGCGAAGCCTCGCCAGCTTCATAACTCCCACTGGGGCCTGGTATGCCCTGCGGAAACCCCAGAGGGACAAGCCTGTGGATTGGTAAAAAATCTCTCGTTAATGTGCTATGTCAGTGTGGGTAGTGATGCTACTCCAATCTCCGACTTCATGACCCAGCGGAATATGGACCTCCTTGAAGAGTACGATCCGGTTGTTAATCCAAACGCCACCAAGGTCTTCGTTAATGGTGTATGGGTTGGCGTTCACTCTAGCCCGGCACAGCTTGTGACTGTCGTACAAGAGCTTCGACGGAATGGGACGCTTTCGTACGAAATGAGTCTCATTCGTGACATCCGTGATAGAGAATTCAAGATTTTTACGGATGCAGGTCGTGTCATGCGACCGCTATTAGTCGTCGAGAACGACGCTCGGAAGCCGAATCTCAATCATCTCGTTTACAACAAGTCGCATGTCCAAAAATTGGAGATGGAGAAG------GACTTGGATACGTCCGGAATGAGCGATGAGGAAATGGCGAACGTGAAATATGGCTGGAGAGGGCTCATTCAAGACGGCGTGGTCGAGTACCTCGATGCCGAGGAAGAAGAAACGGCTATGATCGTCATGTCACCAACAGATCTCGAGGAATGGCGCGAGCTTAAACAAGGTGTTTAT------CAACCTGCAGAGCCAGGA---AAGGAAGACCGTCTTGCTCGTCTGAAGCCACCACCTAAGGAGGAAGTCCACGCCTACACACACTGCGAAATCCATCCGGCAATGATTCTCGGCATTTGTGCC
>Brevicollum_versicolor_MAFF_246251
CTGACCAAGGACGTCTACAAATACCTTCAGAGGTGTGTGGAAAACAACCAAGACTTCAATATCCAGATGGCAGTAAAAGCCAGTATTATCACAAATGGACTCAAGTACTCGTTGGCAACGGGAAACTGGGGTGACCAGAAGAAGGCCGCCTCGGCAAAAGCAGGCGTCTCTCAGGTGCTCAATCGATATACCTACGCGTCAACTCTTTCACATCTGCGTCGAACGAATACTCCAGTCGGTCGTGATGGTAAGCTAGCGAAGCCTCGCCAACTCCACAATTCCCACTGGGGTCTGGTATGCCCTGCGGAAACCCCAGAGGGACAAGCCTGCGGATTGGTGAAAAATCTCTCGTTGATGTGCTATGTCAGTGTGGGTAGCGATGCTACTCCAATCTCCGACTTCATGACTCAGCGCAATATGGACCTCCTTGAAGAATACGATCCGGTCGTTAATCCAAATGCTACTAAAGTCTTCGTCAATGGTGTATGGGTTGGTGTGCACTCTAGCCCCGCACAGCTTGTCACTGTCGTTCAAGAGCTTCGACGGAACGGGACGCTTTCGTATGAAATGAGTCTCATTCGTGACATTCGTGATAGAGAGTTCAAGATTTTCACGGATGCAGGTCGTGTTATGCGACCGCTCTTAGTCGTCGAGAACGATGCTCGGAAGCCGAATCTCAATCACCTTGTCTACAATAAGTCGCACGTCCAGAAATTGGAGGTGGAGAAG------GACTTGGATACGTCCGGAATGAGCGATGAGGAAATGGCGAACGTGAAATATGGCTGGAGAGGGCTCATTCAAGACGGCGTAGTCGAGTACCTCGATGCCGAGGAAGAAGAAACGGCTATGATCGTTATGTCACCAACAGATCTCGAGGAATGGCGTGAGCTTAAACAAGGCGTCTAC------CAACCTGCAGAACCAGGA---AAGGAAGACCGTCTTGCTCGTCTGAAGCCACCACCTAAGGAGGAAGTCCATGCTTACACACATTGCGAAATTCATCCCGCAATGATTCTCGGCATTTGTGCC
>Camarographium_clematidis_ZHKUCC_23_0039
---------------------------------------------------------------------------------------------------------------------------------------------------------------------------------------------------------------------------------------------------------------------------------------------------------------------------------------------------------------------------------------------------------------------------------------------------------------------------------------------------------------------------------------------------------------------------------------------------------------------------------------------------------------------------------------------------------------------------------------------------------------------------------------------------------------------------------------------------------------------------------------------------------------------------------------------------------------------------------------------------------------------------------------------------------------------------------
>Crassiparies_octosporus_MFLUCC_18_0304a
---------------------------------------------------------------------------------------------------------------------------------------------------------------------------------------------------------------------------------------------------------------------------------------------------------------------------------------------------------------------------------------------------------------------------------------------------------------------------------------------------------------------------------------------------------------------------------------------------------------------------------------------------------------------------------------------------------------------------------------------------------------------------------------------------------------------------------------------------------------------------------------------------------------------------------------------------------------------------------------------------------------------------------------------------------------------------------
>Crassiparies_quadrisporus_MAFF_245408
CTGACCAAGGACGTTTACAAGTACCTTCAAAGGTGCGTCGAAAACAACCAAGACTTCAATATTCAGATGGCGGTAAAAGCAAGCATCATCACAAATGGACTCAAATACTCGTTGGCAACGGGCAACTGGGGTGACCAGAAGAAGGCCGCTTCGGCGAAAGCAGGTGTCTCTCAAGTGCTTAATCGCTACACTTATGCCTCAACTCTATCGCATCTTCGCCGAACAAATACCCCTGTCGGTCGTGATGGCAAGCTGGCTAAGCCTCGACAGCTGCACAACTCTCACTGGGGTTTGGTGTGTCCTGCTGAGACTCCCGAAGGACAAGCCTGTGGTTTGGTCAAGAATCTTTCATTAATGTGTTATGTCAGTGTTGGTAGTGATGCTACCCCCATCTCCGACTTCATGACCCAGCGGAACATGGATCTTCTCGAAGAATATGACCCCGTGGTCAATCCAAACGCTACTAAAGTTTTTGTTAACGGTGTCTGGGTTGGCGTCCACTCTAGTCCCGCACAGCTCGTGACTGTCGTGCAAGAACTTCGGCGGAACGGAACTCTTTCGTATGAGATGAGTCTTATTCGAGATATTCGTGATAGAGAGTTCAAGATCTTTACAGATGCTGGTCGAGTCATGCGACCCCTTTTAGTTGTTGAGAATGATGCCCGCAAACCCAATCTCAATCACCTTGTTTACAACAAATCTCATGTCGCGAAACTAGAAATGGAGAAA------GACCTGGATACGTCTGGAATGAGCGACGAAGAAATGGCAAGTGTGAAATATGGCTGGAGAGGGCTCATTCAAGATGGTGTGGTCGAGTACCTCGATGCCGAGGAGGAAGAAACAGCCATGATTGTCATGTCGCCAACAGATCTCGAGGAATGGCGCGAGCTAAAGCAAGGTGTCTAT------CAACCTGCCGAGCCAGGA---AAGGAAGACCGTCTTGCACGTCTAAAACCGCCGCCTAAGGACGAAATCCACGCCTACACGCATTGCGAGATTCATCCAGCCATGATTCTTGGCATCTGTGCT
>Crassiparies_yunnanensis_KUMCC_21_0215
CTGACCAAGGACGTTTACAAGTACCTTCAAAGGTGCGTCGAAAACAACCAAGACTTCAATATTCAGATGGCGGTAAAAGCAAGCATCATCACGAATGGACTCAAGTACTCGTTAGCAACGGGCAATTGGGGTGACCAGAAGAAGGCCGCTTCGGCGAAAGCTGGTGTCTCTCAAGTGCTCAATCGGTACACCTATGCCTCAACTCTATCGCACCTTCGCCGGACAAATACTCCTGTCGGTCGTGATGGCAAGCTAGCTAAGCCTCGACAGCTCCATAATTCCCACTGGGGTTTGGTGTGTCCTGCCGAGACTCCTGAAGGACAAGCCTGTGGTTTGGTCAAGAACCTTTCCTTGATGTGCTATGTCAGTGTCGGTAGTGACGCGACCCCCATCTCCGACTTCATGACCCAGCGGAACATGGATCTTCTCGAAGAATATGACCCGGTCGTCAATCCAAACGCTACCAAAGTTTTTGTCAATGGTGTCTGGGTCGGCGTACACTCCAGTCCTGCACAACTCGTAACCGTCGTGCAAGAACTTCGGCGGAATGGAACTCTTTCCTATGAGATGAGCCTTATTCGAGATATTCGTGATAGAGAGTTCAAGATCTTTACGGATGCTGGTCGAGTCATGCGACCTCTTTTAGTCGTCGAGAATGATGCCCGCAAACCCAATCGCAATCACCTCGTTTACAACAAATCTCATGTTGCGAAATTGGAGATGGAAAAA------GACTTGGATACGTCTGGAATGAGCGACGAAGAAATAGCAAATGTGAAATATGGCTGGAGAGGACTCATTCAAGATGGTGTGGTCGAGTACCTCGATGCTGAGGAGGAAGAAACTGCCATGATTGTCATGTCGCCAACGGATCTTGAGGAATGGCGCGAACTCAAGCAAGGTGTCTAT------CAACCTGCCGAGCCAGGA---AAGGAAGACCGTCTTGCACGTCTTAAGCCGCCACCTAAAGACGAAATCTACGCCTACACGCATTGCGAGATTCATCCAGCCATGATACTCGGCATCTGTGCC
>Delitschia_chaetomioides_CBS_147251
----------------------------------------------------------------------------------------------------------------------------------------------------------------------------------------------------------------------------------------------------------------------------------------------------------GTCCTGCAGAAACGCCAGAAGGGCAAGCCTGTGGTTTGGTAAAGAACCTTTCCTTGATGTGCTACGTCAGTGTTGGTAGCGAAAGCACCCCTATTACCGATTTCATGACGCAGAGGAACATGGAGCTGTTGGAGGAATACGACCCCAGTGAAAACCCAACTGCCACCAAGGTTTTCGTCAATGGCGTCTGGGTTGGCGTACATTCGCAGCCTTCTCAACTGGTCACTGTCGTGCAAGAGCTCAGGCGCAATGGTACATTATCATACGAGATGAGTCTGATTCGGGACATCCGAGACCGGGAATTCAAAATCTTCACTGACGCTGGCCGTGTTATGCGACCCTTGTTTGTGGTCGAAACTGACCCCAGAAAACCGAATCGGGGATGCCTTGTCCTCAATAAAGGCCATATTCAGAGGCTCGTTCAAGATAAG------GATATCGACACTGAAGGAATGACTGACGAAGAAGCAGCTGCCGCGAAGTTCGGCTGGAGGGGACTTATCCACAGCGGTGTTGTGGAGTATTTGGATGCGGAAGAGGAAGAGAGCGCTATGATTATTATGACGCCTGAGGACCTGGATGACCACCACAACCTCACTCAAGGCGCACCA------CCACAGGATCCTACCGGA---------GAGACTCATAAGCGAATCAAACCTAAGCCGAACCCAGCCATAAGGACATTCACCCATTGCGAAATCCACCCAAGCATGATCCTAGGTATCTGCGCC
>Didymella_exigua_CBS_183_55
------------------------------------------------------------------------------------------------------------------GCAACGGGGAACTGGGGTGACCAGAAGAAAGCCGCTTCTGCAAAGGCCGGTGTCTCCCAGGTGTTGAACCGATACACATACGCCTCGACACTGTCCCATTCGCGACGAACGAACACACCCGTTGGTCGTGACGGCAAGCTTGCGAAGCCCCGCCAATTGCACAACAGTCATTGGGGTCTCGTCTGCCCCGCCGAGACACCCGAAGGACAGGCTTGTGGTTTGGTCAAGAACCTGTCTCTCATGTGCTACGTCAGTGTTGGTAGTGATGCCGGGCCCATCTCTGATTTCATGAGCCAGAGGAATATGCAACTTCTTGAGGAGTACGACCAGAACCAGAATCCTGATGCCACCAAGGTCTTCGTCAACGGTGTATGGGTCGGTGTGCACTCCAACGCACAGCAGCTTGTGTCGACCGTACAGGAGCTGCGCCGTAACGGAACTCTTTCCTACGAGATGAGTTTGATTCGTGACATTCGTGACCGAGAGTTCAAGATCTTCACCGATGCTGGACGTGTCATGAGGCCGCTGTTTGTTGTCGAGAGCGATGTCCGCAAGCCAGACCGTAACCACCTCGTCTTCAACCAGGAGCACTACAGCAAACTGGTAGCGGAGCAGCAG---GCGATGGCTGCCGCAGGTGCCGGTGAAGAGGAGAAGAGCGAGCTCACATATGGCTGGAAGGGACTCATCCAAGACGGTGTCATCGAGTATCTAGACGCTGAAGAAGAGGAGACTGCCATGATTGTCATGTCACCCGAGGACCTCGGCGAATGGCGCGACATGAAGATGGGCATCCCACAAGATGCTCGCGACCCACAAGGC------AAGGATCGCCTCGCACGTATCAAGCCCAAGCCGGACCCTCGCATCCACGCCTACACGCATTGTGAGATTCACCCTGCTATGATTCTCGGTATCTGTGCC
>Halojulella_avicenniae_BCC_20173
---------------------------------------------------------------------------------------------------------------------------------------------------------------------------------------------------------------TCCCATCTCCGCCGAACCAACACACCAGTCGGTCGAGACGGCAAGCTGGCTAAGCCACGCCAGCTGCACAACTCTCACTGGGGTCTCGTGTGCCCCGCTGAAACCCCAGAAGGACAAGCGTGTGGTCTAGTCAAGAACCTATCTCTTATGTGCTACGTTAGTGTAGGTAGTGACGCCACCCCTATAACCGATTTCATGAGTCAGCGAGGTATGGATTTGCTGGAAGAGCACGATCCTGTCTTGAACCCAGCTACTACCAAGGTGTTCGTCAATGGTGTTTGGGTCGGGGTTCACAATAATGCTGCACAACTCTTCACCACAGTTCAAGAGCTTCGACGGAACGGAACTCTCTCATACGAGATGAGTCTTGTACGAGAAATTCGTGACAGAGAGTTCAAGATATTCACGGACGCCGGCCGTGTCATGAGGCCGTTGTTCATTGTAGAAAATGATCCCCGCCAACCGAACCGTCATCATCTCATGTATACCAAGGCTCATGCCAACAAGCTGCTCGAGGAGAAA------GAGATGGACGTGTCGGGCTTGAGTGACGACGAGATTTCTCATGCCAGGTACGGGTGGAGAGGTCTTATTCAAGATGGTATAATTGAGTATCTCGACGCCGAAGAAGAGGAAGCTGCCATGATTGTCATGTCGCCTGATGACCTTGACGAACCGCGGGGCGTAAAA---------------------------------------------------------------------------------------------------------------------------------------------
>Helminthosporium_velutinum_CBS_139923
CTTACAAAGGATGTGTACAAGTACCTGCAGCGATGTGTCGAAAACAGCACGGACTTCAACGTTCAAATGGCTATTAAAGCCGGTATAATCACGAACGGTCTCAAGTACTCGCTGGCCACGGGTAACTGGGGTGACCAGAAGAAGGCCGCATCGGCCAAGGCGGGAGTTTCACAGGTGTTGAATCGATACACCTATGCATCCACCTTATCCCATCTTCGGCGTACCAACACACCCGTTGGTCGAGACGGAAAATTAGCCAAGCCTCGACAACTGCACAACAGTCATTGGGGTCTCGTCTGCCCCGCTGAGACGCCCGAAGGACAGGCCTGTGGTCTTGTGAAGAACTTGTCTCTCATGTGTTATGTTAGTGTTGGTAGCGAGAGTCAGCCCATCACAGATTTCATGTCCGGTCGCAACATGGAATTGCTTGAGGAATTTGACCCGCAGATGAACCCTAATGCCACCAAGGTGTTCGTCAACGGTGTCTGGGTTGGCACACATAGCAACCCTCAGCAGTTGATCTCAACGGTGCAAGAGCTGCGTAGGAACGGTACCTTGTCATACGAAATGAGTTTGGTTCGAGACATCCGTGACCGAGAATTCAAGATCTTCACAGATGCGGGTCGTGTCATGAGGCCACTGTTTGTGGTAGATAACGATGTTCGCAGCCCGAACCAGAATCGTTTAGTCTTCAATCGGGAACATCACAATCTGATCTTAAACGATGAG------CACATCGAAGTAGGCGGTATGAACGAAGAGGAAGCAAATCGGGCAAGATTCGGTTGGAGGGGTCTTCTCCAGAACGGTTGCGTTGAGTACCTGGATGCAGAGGAAGAAGAGTCAGCCATGATTATCATGTCACCAGAGGACCTGGATGAGTGGCGCGAGATGAAGCAGGGCAACACAGGA---CCCCCGCAAGAGAAACCC---GCGGACAAGCGACTTGCGCCTGTCAAGCCCAAACCAAATCCCGCCGTCGCCGCTTATACTCATTGTGAGATTCATCCCGCTATGATTCTCGGTATCTGCGCC
>Lentithecium_aquaticum_CBS_123099
----------------------------------------------ACCAGGACTTCAACGTGCAGATGGCCATCAAGGCTGGCATCATCACAAACGGCCTCAAGTACTCGCTGGCCACCGGCAACTGGGGCGACCAGAAGAAGGCTGCATCAGCCAAGGCGGGTGTCTCGCAAGTTCTGAACCGCTATACCTACGCTTCCACCCTGTCCCATCTTCGACGAACGAACACACCCGTGGGCCGTGACGGCAAGCTGGCAAAACCGCGACAGCTTCACAACAGTCATTGGGGTCTCGTTTGCCCCGCCGAGACGCCTGAAGGACAAGCATGCGGGCTGGTGAAGAACCTGTCCCTGATGTGCTACGTCAGTGTCGGCAGCGAGAGTGCACCTATCACCGATTATATGACGGGACGTAACATGGAACTCCTAGAAGAGTTCGACCCGTCTTCGAATGCGCAAGCCACAAAGGTGTTTGTGAACGGTGTCTGGGTAGGAACTCACCGCAACCCAGCGCAGCTAGTGTCGAAGGTGCAAGAGCTTCGACGAGACGGCACGCTCTCGTACGAAATGAGTCTGGTGCGAGACATTCGCGACCGCGAATTCAAGATCTTCACCGACGCCGGCCGTGTCATGCGGCCGCTTTTCGTGGTTGAGCATGACGTTCGCAAGCCGAACTCGGGGCAACTGTTATTCACCCGCGATCATCTCAACAGACTGCTCTCCGACAGC------CAGGTGAATACTGCTGGGTTCAATGATGAAGACACGATGGAGATGAAGTATGGGTGGCGAGGGCTTCTCCACGATGGATGCGTGGAATACCTTGATGCCGAAGAAGAAGAATCCGCTATGATCGTTATGTCGCCCGAGGATCTTGATGAATGGCGAGAGATGAAAGCAGGAAACCCTCCGACGGCTGCCGCGGAAAGACCC---AAGGACAAGCGTCTAGCTCCTATCAAGCCGCCACCCAACAAAAAGATTGCCGCATACACGCATTGCGAGATTCATCCAGCCATGATTCTTGGTATC------
>Leptosphaeria_doliolum_CBS_505_75
---------------------------------------------------------------------------------------------------------------------------------------------------------------------------------------------------------------------------------------------------------------------------------CACAACTCTCACTGGGGTCTTGTCTGCCCTGCCGAGACACCAGAAGGACAGGCCTGTGGCCTCGTCAAGAACTTGTCTCTTATGTGTTACGTCAGTGTTGGTAGCGACGCTGAGCCCATCACCGACTTCATGCAACAACGAAACATGCAACTTCTCGAAGAGTACGATCAGAACCAAAATCCCGACGCTACGAAAGTCTTCGTCAACGGTGTCTGGGTCGGTGTTCACTCCAACGCACAACAGCTTGTCTCAGTTGTACAAGAGCTCCGGAGAAACGGCACTCTGTCCTACGAGATGAGCTTAATTCGTGACATTCGTGATCGAGAGTTCAAGATTTTCACGGATGCTGGGCGTGTCATGAGGCCATTGTTTGTTGTCGAAACCAACTCCAGTAAGCCAAACCGGAACCAGCTCATCTTTACCAAAGAGATCAGCAAAAAGCTACACTCCGAACAACAGAACCAGGACTCTCGTCAAGGGTGGAGTGATCAGCAAGTAGCCGACGCCACATATGGGTGGAAGGGACTCATTCAAGACGGTGTGATCGAGTATCTTGATGCTGAGGAAGAAGAGACCGCCATGATCACATTTTCACCCGAAGATCTGGACGAATGGAGGGACATGAAGCAGGGTCTTCCC------CCGAACGAGCGCGCAGGTCACGGTAAGGATCGTCTCCGGCGGCTCAAGCCGAAGCCCGATACTCGGATCCATGCCTACACGCATTGCGAGATTCACCCTGCCATGATTCTGGGCATTTGCGCC
>Lophiostoma_macrostomum_MAFF_239447
CTGACGAAGGACGTTTATAAATATTTGCAAAAGTGTGTGGAGAGCAACAGCGAGTTCAACGTCCAAATGGCTGTGAAGGGCAGCGTCATCACAAACGGCCTGAAATACTCGCTCGCTACTGGCAACTGGGGCGACCAGAAGAAGGCTGCGTCGGCCAAGGCAGGCGTTTCTCAGGTGCTTAACCGATATACCTACGCATCTACCTTGTCTCACTTGCGGCGAACGAACACTCCCGTTGGCCGTGATGGTAAGCTGGCAAAACCACGACAACTGCACAATACTCACTGGGGCTTGGTGTGTCCCGCTGAGACCCCGGAAGGCCAAGCATGCGGTTTGGTAAAGAACCTTTCACTCATGTGCTACGTCAGTGTCGGTAGCGAGAGCACGCCCATCACTGATTTCATGAGTCAACGGAACATGGAGCTTCTTGAAGAGTACGATCCCGTCGTCAATCCCACGGCCACCAAAGTATTTGTCAATGGTGTCTGGGTGGGCGTGCATTCGCAACCATCCCAACTAGTCTCCGTCGTGCAGGAGCTGCGGAGAAACGGAACTCTATCTTACGAAATGAGTTTGATCCGCGACATTCGAGATCGAGAATTCAAGATCTTTACAGACGCAGGCCGAGTGATGCGACCGCTTTTCGTCGTGGAGACGGACTTCCAGAAACCAAATCGCGGGAGTCTCGTTCTAAATAAGTCTCATATACAGAGGCTCCTCAACGACAAG------ACAATCGATGTGGCTGGGTTAAACGACGAAGATACAGCAGCGAATAGGTTCGGATGGAGAGGCCTCATCCATAGTGGCACGGTTGAGTATCTTGATGCTGAGGAGGAGGAAACAGCCATGATTATCATGACGCCCGAGGATTTGGAAGAGCACCGGGACCTCATGCAAGGTATTCCT------------GCGCCGGACGGTGTCAGCCAGGAAAAACACAAACGGATCAAGCCAAAACCGAACCCATCAGTAAGAACCTACACTCACTGTGAGATTCATCCTAGTATGATCCTCGGC---------
>Lophiotrema_nucula_CBS_627_86
---------GATGTCTTCAAATATCTGCAGAAGTGCGTTGAGAACAACCAGGACTTCAACGTCCAGATGGCCGTTAAAGCTAGCGTCATCACCAATGGCCTCAAGTATTCGCTCGCTACGGGTAATTGGGGCGACCAGAAAAAGGCTGCATCCGCCAAAGCAGGTGTGTCACAGGTGCTCAACCGCTACACTTATGCTTCGACCCTGTCGCATCTACGGCGGACGAATACTCCCGTAGGTCGCGACGGCAAGCTGGCCAAACCACGTCAGCTGCATAATACCCATTGGGGCCTGGTCTGTCCTGCCGAAACGCCCGAAGGACAAGCATGCGGCTTGGTCAAGAATTTGTCCCTGATGTGCTACGTGAGCGTCGGAAGCGAGAGCACACCGATTACGGATTTCATGACTCAGCGCAACATGGAGCTTTTGGAAGAGTACGATCCGATTGTTAATCCTGCTGCCACAAAGGTCTTCGTCAACGGCGTTTGGGTAGGTGTCCATTCGCGGCCTTCGCAGCTTGTTTCTGTAGTGCAAGAGCTCCGGCGGAACGGCACACTGTCCTACGAAATGAGTCTTATTCGCGACATTCGAGACAGAGAGTTCAAGATCTTCACAGACGCAGGACGAGTCATGAGACCACTCTTTGTTGTCGAGACAGACTTCAAAAACCCCGATCGGGGCAATCTAGTTCTCAACAAGACTCATATTCAGAGACTCGCGGCAGATAAA------GAGATCGATACCTCGAATATGAATGATGAGGATACCCAAGAAGCCACATATGGCTGGAGGGGCTTAATTCATTCCGGCGTTGTCGAATACCTCGACGCTGAAGAGGAGGAAACTGCCATGATCATCATGTCACCAGAGGACCTTGAGGAGCATCGAGACATGCTGCAAGGCGTGGCG---------------CCACCCGTC---ACCGTAGATCAACATTCTCGTATCAAGCCCAAACCGAATTCTTCGGTGAATACATACACCCATTGCGAAATCCATCCCAGCATGATTCTCGGCATCTGCGCC
>Macrodiplodiopsis_desmazieri_CBS_140062
---------------------------------------------------------------------------------------------------------------------------------------------------------------------------------------------------------------------------------------------------------------------------------------------------------------------------------------------------------------------------------------------------------------------------------------------------------------------------------------------------------------------------------------------------------------------------------------------------------------------------------------------------------------------------------------------------------------------------------------------------------------------------------------------------------------------------------------------------------------------------------------------------------------------------------------------------------------------------------------------------------------------------------------------------------------------------------
>Massaria_inquinans_M19
CTGACAAAGGACATGTACAAATACCTTCAGAGGTGCGTCGAGAATAACTCGGATTTCAACGTGCAAATGGCTGTAAAAGCCAGTATAATCACGAACGGTCTGAAGTACTCATTGGCGACTGGAAATTGGGGCGACCAGAAGAAGGCAGCCTCCTCCAAGGCGGGTGTGTCCCAGGTACTTAATCGTTACACCTATGCCTCGACTCTATCTCATCTCCGCCGGACAAATACCCCTGTCGGTCGTGACGGCAAGCTTGCAAAACCCCGCCAGTTGCACAACACTCATTGGGGCCTGGTGTGCCCCGCAGAGACACCAGAAGGACAGGCCTGCGGCTTGGTGAAGAACCTGTCATTAATGTGCTACGTTAGCGTTGGGTCCGAAAGCACACCTATCACGGATTTCATGAGCCAGCGGAACATGGAGCTTCTCGAAGAGTACGACCCGAGTCTGAATCCTACGGCCACCAAAGTTTTCGTCAATGGCGTCTGGGTGGGTGTACACTCACAACCGTCACAGCTTGTGAGCGTCGTGCAGGAACTCCGGCGGAATGGCACGCTTTCTTATGAGATGAGTCTTGTCCGAGACATCCGCGATCGCGAATTCAAGATTTTCACCGATGCCGGACGTGTCATGAGACCCTTGTTCGTTGTTGACCAAAATAACACCAACCCGAACACAGGAGGCCTTGTTCTCGGCAGACATCATATTGACAGGCTCACAAAAGACAAG------GAAATTGACACCCAAGGTATGAGCGACGAGGACGCTGCAACTATGAAGTACGGATGGAGGGGGCTCATCAACGATGGTGTCGTCGAATACGTCGACGCCGAAGAGGAAGAGACCGCTATGATCGTCATGTCTCCAGAGGATTTAGAGGACCACCGTGCCTTGAAACAAGGAGAAAAG------GTCGAGCAAGAGACTGGC---GGCGATCCCCAT---AAGCGGCTCAAACCACCCCCGAATCCAGCTGTCAAGGCATACACCCACTGCGAGATCCATCCGAGTATGCTTCTCGGAATCTGTGCC
>Massaria_vomitoria_M13
CTGACAAAGGACATGTACAAATACCTTCAGAGGTGCGTCGAGAACAACGCGGATTTCAATGTGCAAATGGCTGTAAAAGCCAGTATAATCACGAACGGTCTGAAGTATTCATTGGCGACTGGAAATTGGGGCGACCAGAAGAAGGCAGCCTCCTCCAAGGCGGGTGTATCCCAGGTGCTTAATCGTTACACCTATGCCTCGACTCTATCTCATCTCCGCCGGACAAACACCCCTGTCGGTCGTGACGGCAAGCTTGCAAAACCCCGCCAGTTGCACAACACTCATTGGGGCCTGGTGTGCCCCGCAGAGACACCAGAAGGACAAGCCTGCGGCTTGGTGAAGAACCTGTCATTAATGTGCTACGTTAGCGTTGGGTCTGAAAGCACGCCTATCACGGATTTTATGAGCCAGAGGAACATGGAGCTTCTCGAAGAGTACGACCCGACTTTGAATCCTACGGCCACCAAAGTTTTCGTCAATGGCGTCTGGGTGGGTGTACACTCACAACCGTCACAACTTGTGAGCGTTGTGCAGGAACTCCGGCGAAACGGCACGCTTTCTTATGAGATGAGTCTTGTCCGAGACATCCGCGATCGCGAATTCAAGATTTTCACCGATGCCGGACGTGTCATGAGACCCTTGTTCGTTGTTGACCAAAATAACACCAACCCGAACACAGGAGGCCTTGTTCTCGGCAGGAATCATATTGACAGGCTCAACAAGGATAAA------GAAATTGATACCCAAGGCATGAGCGATGAGGACGCTGCAACTATGAAGTACGGATGGAGGGGGCTCATCAACGATGGTGTCGTCGAATATGTCGACGCTGAAGAGGAAGAGGCCGCTATGATCGTCATGTCTCCAGAGGATCTAGAGGACCACCGTGCCTTGAAACATGGAGAAAAG------GTCGAGCAAGAGGCTGGC---GGCGATCCCCAT---AAGCGACTCAAACCACCCCCGAATCCAGCTGTCAAGGCATACACCCACTGCGAGATTCATCCAAGTATGCTTCTCGGAATCTGTGCC
>Massarina_eburnea_CBS_473_64
TTCACCAAGGACGTCTACATGTACCTCCAGCGGTGTGTGGAGAACAGCACCGACTTCAACGTACAGATGGCCATCAAAGGCGGCATCATCACCAATGGCCTCAAGTACTCTCTTGCCACGGGAAACTGGGGTGATCAGAAGAAGGCTGCTTCGGCCAAGGCAGGCGTTTCGCAGGTGTTGAATCGCTACACCTATGCTTCCACCTTGTCCCATCTTCGGCGTACTAACACACCCGTTGGTCGTGACGGCAAGCTGGCCAAACCCCGACAGCTGCACAACAGTCATTGGGGTCTGGTCTGTCCCGCCGAGACGCCCGAGGGACAGGCGTGTGGCCTCGTCAAGAACTTGTCCCTTATGTGCTACGTCAGCGTAGGCAGCGAAAGTCAGCCCATCACAGACTTCATGTCAGGCCGAAATATGGAATTGCTCGAGGAGTTCGATCCGCAAATGAACCCGAATGCCACCAAGGTGTTCGTCAACGGTGTCTGGGTCGGCACACATAACAACCCTCAACAACTAATCACAACTGTGCAGGAGCTTCGGCGGAATGGTACCTTGTCTTACGAGATGAGTTTAGTCCGAGATATCCGCGATCGAGAGTTCAAGATCTTCACAGATGCTGGGCGTGTCATGAGGCCACTATTCGTGGTGGACAATGACGTCCGCAGCCCGAACCAGAACCGCCTAGTGTTCAACAGGGAGCATTTCCAAGCAATCCTGAATGACGAA------ACTGTCGAAGTAGCTGGCATGAGCGAAGAAGAGGCAAGCAGAGCGCGGTTCGGCTGGAAGGGCCTTCTCCAGAGTGGCTGCGTTGAGTATCTTGACGCGGAAGAAGAGGAATCAGCCATGATCGTAATGTCACCCGAAGATCTGGATGAATGGCGCGAGATGAAACAGGGCAACCCAGAGCCTCCACAAGAAAAGACTGGT------GAGAAGCGACTGGCGCCAGTCAAGCCGAAGCCCAACTCTGCCGTTGCCGCCTACACGCACTGCGAGATTCATCCTGCTATGATCCTTGGTATCTGTGCC
>Medicopsis_romeroi_CBS_252_60
------------------------------------------------------------------------------------------------------------------------------------------------------------------------------------------TACACCTATGCCTCCACGCTATCGCATCTTCGGCGAACAAATACTCCGGTCGGTCGCGACGGAAAACTAGCTAAACCTCGGCAGCTCCACAACTCCCATTGGGGCTTGGTGTGTCCCGCCGAAACCCCCGAAGGGCAAGCTTGCGGGTTGGTGAAGAATCTCTCATTGATGTGTTACGTTAGTGTCGGCAGCGACGCCACGCCAATCTCCGACTTCATGACCCAGCGGAATATGGATCTTCTCGAAGAATATGATCCAGTCGTCAATCCGCATGCTACTAAAGTATTCGTAAACGGTGTCTGGGTTGGCGTGCACTCTAGTCCCGCACAACTTGTATCCGTCGTGCAGGAGCTGCGGCGGAATGGAACACTCTCCTACGAGATGAGTCTTATTCGGGATATCCGTGACAGGGAGTTCAAGATTTTCACAGATGCAGGCCGTGTGATGAGGCCGCTGTTCATTGTCGAGAACGATGTTCGGAAGCCCAACCGCAACCATCTCGTTTACAACAAGCAACATGCCAGAAAACTCGAGTTAGAGAAA------GAAATGGACACATCTGGGTTGAGCGACGAGGAAATCGCAAATCTGAAATATGGTTGGAGAGGACTCATCCAGGATGGAGTTGTTGAATACCTTGATGCTGAGGAGGAAGAAACAGCTATGATCGTAATGTCACCGACAGACCTCGAGGAATGGCGTGATGTC------------------------------------------------------------------------------------------------------------------------------------------------
>Melanomma_japonicum_CBS_142905
TTGACCAAAGACGTCTACAAATATCTCCAGAAGTGCGTAGAGAATAATCAGGACTTCAACGTCCAGATGGCGATCAAGGCTAGCGTCATCACGAATGGTCTTAAGTATTCGCTGGCTACAGGAAACTGGGGTGATCAGAAGAAAGCTGCTTCGGCCAAGGCTGGTGTCTCGCAGGTGCTGAATCGTTACACCTACGCATCAACACTCTCCCATCTCCGTCGAACCAATACCCCGGTCGGTCGTGATGGAAAGCTCGCCAAGCCCCGCCAGCTGCACAACACGCATTGGGGCTTGGTGTGTCCTGCCGAGACTCCAGAAGGGCAGGCTTGTGGCTTGGTGAAGAATCTCTCATTGATGTGCTACGTTAGTGTCGGTAGCGAAAGTACGCCCATCACGGATTTCATGAGCCAGCGAAACATGGACCTCCTTGAAGAGTACGACCCGGTGGTAAATCCAAATGCTACCAAGGTTTTCGTTAATGGCGTTTGGGTGGGTGTCCACTCGGCACCATCACAGCTTGTCGGCGTTGTACAGGAGCTACGCCGGAACGGAACTTTGTCTTACGAAATGAGTCTTATTCGAGACATTCGAGACCGAGAATTCAAGATCTTCACTGACGCGGGCCGAGTCATGAGGCCTTTGTTCGTCGTCGAGACCAACTACCAAAAGCCTAATCGTGGATGCCTAGTCCTCAACAAGGGCCACATCCAAAAACTGGAAAACGACAAG------TATGTCGAAACGGGTGGGATGAACGATGAGGATTCCGCAAATGCAAAATTCGGGTGGAGAGGTCTCATCCATAATGGCGTGGTGGAATATCTCGACGCCGAAGAAGAGGAAACTGCCATGATTGTCATGACGCCCGATGATTTGGTAGAGTGGCGCGACATCCAACTAGGACATGCA---------CCGGCCGAGGCGAAT---GAAAAGGATCGACACAGGCGGGTCAAGCCGAAGGCGAATCCCTCAATCCACGCCTACACTCATTGCGAGATTCACCCCAGTATGATACTTGGTATTTGCGCC
>Muriformispora_magnoliae_MFLUCC_19_0036
------------------------------------------------------------------------------------------------------------------------------------------------------------------------------------------TACACCTATGCCTCTACTTTGTCCCATCTCCGGCGGACGAACACTCCGGTCGGCCGTGACGGCAAATTAGCGAAACCTCGGCAGCTGCACAACTCTCACTGGGGCCTGGTGTGTCCTGCTGAGACTCCTGAAGGCCAGGCTTGTGGTTTGGTCAAGAACCTCTCGCTCATGTGTTATGTCAGTGTTGGCAGCGATGCTACTCCAATCTCCGATTTCATGAGTCAGCGAAACATGGATCTTCTTGAAGAGTATGATCCGGTTGTCAATCCTCAATCTACTAAAGTCTTCGTCAATGGTGTCTGGGTCGGGGTTCACTCCAACCCCGCACAGCTCGTAGCGGTCGTGCAAGAGCTGCGACGGAACGGAACCTTGTCCTACGAAATGAGTTTGATTCGAGATATTCGTGATAAAGAGTTCAAGATATTTACGGATGCGGGCCGCGTCATGAGACCGCTGTTTATTGTTGAGAACGACGTCCGAAAGCCGAACCGCAACCATCTCGTCTATACGAAGCAGCATGCTAATAGATTGGAGGCGGAGAAA------GAAATGGACACATCCGGCCTGAGCGATGAGGAGATTGCAAATATCAAATACGGATGGAGGGGACTTATCCAAGATGGTGTAGTGGAGTATCTTGATGCCGAAGAAGAAGAGACTGCTATGATCGTCATGTCGCCGGAAGATCTGGAAGAATGGCGTGACCTCAAACAGGGCGTATTC------CGAAACTTCGCACCAGGC---AAAGATGAACGTCTTCGGCGCCTCAAACCCAAGCCAATGGATGCCGTGCACGCCTATACGCACTGCGAAATCCATCCAGCTATGATTCTTGGAATCTGTGCC
>Muriformispora_thailandica_CMUB_40048
------------------------------------------------------------------------------------------------------------------------------------------------------------------------------------------TACACCTATGCCTCTACCTTGTCCCATCTCCGGCGGACGAACACTCCGGTCGGTCGTGACGGCAAATTAGCCAAACCTCGACAGCTCCATAACTCTCATTGGGGCCTGGTGTGTCCTGCTGAGACTCCTGAAGGCCAAGCTTGTGGTCTGGTCAAGAACCTCTCGCTCATGTGTTATGTCAGTGTTGGGAGTGATGCTACTCCTATCTCCGATTTCATGAGCCAGCGAAACATGGACCTTCTCGAAGAGTATGATCCGGTTGTCAATCCTCAATCTACTAAAGTCTTTGTCAATGGTGTCTGGGTCGGTGTTCACTCCAACCCAGCACAGCTCGTAGCGGTTGTGCAAGAGCTGCGACGGAACGGAACCTTGTCCTACGAAATGAGTCTGATTCKAGACATTCGTGATAAAGAGTTCAAGATCTTTACGGATGCTGGCCGTGTCATGAGACCGCTGTTTATTGTCGAAAACGACGTCCGAAAGCCAAACCGCAATCACCTCGTCTATACGAAGCATCATGCCAATAGATTGGAGGCGGAGAAA------GAAATGGATACGTCTGGCCTGAGCGATGAAGAGATTGCGAATATCAAATACGGATGGAGGGGGCTTATCCAAGATGGTGTAGTGGAGTATCTTGATGCCGAAGAAGAAGAAACTGCTATGATTGTGATGTCGCCGGAAGATCTGGAAGAATGGCGTGACCTCAAACAGGGCGTTTTC------CGAAACTTCGCACCAGGC---AAAGATGAACGTCTCCGGCGCCTCAAACCCAAGCCAATGGACGCGGTGCACGCCTATACGCACTGCGAAATCCATCCAGCTATGATCCTTGGAATCTGTGCC
>Neobrevicollum_biancaeae_CGNCC_3_25420
TTGACCAAGGACGTCTACAAGTACCTTCAAAAATGCGTAGAGAATAGCCAGGACTTCAACATTCAGATGGCAGTCAAAGCCAGCATCATCACGAATGGGCTTAAGTACTCGTTGGCGACGGGCAACTGGGGTGACCAGAAGAAAGCCGCTTCGGCAAAAGCCGGTGTCTCCCAAGTGCTCAATCGATATACTTATGCGTCAACTCTTTCCCATCTGCGTCGAACCAATACTCCGGTCGGTCGTGATGGCAAGCTGGCGAAGCCTCGACAACTTCACAATTCCCACTGGGGCTTGGTATGCCCTGCAGAAACTCCCGAAGGCCAGGCCTGTGGGTTGGTGAAGAATTTGTCATTGATGTGCTACGTCAGTGTGGGCAGTGATGCGACGCCAATCTCTGACTTCATGACCCAGCGGAACATGGATCTACTCGAAGAGTACGATCCAGTCGTCAATCCCAACGCTACCAAAGTCTTTGTCAATGGTGTTTGGGTTGGCGTGCACTCGAGCCCTGCCCAGCTTGTCACCGTCGTGCAGGAGCTTCGACGCAACGGAACGCTTTCGTACGAGATGAGTCTTATTCGCGATATTCGTGACAGAGAGTTCAAGATCTTCACTGATGCAGGTCGTGTCATGAGACCGCTCTTAGTTGTCGAGAATGATGCTAGGAAGCCCAATCTTAATCACCTCGTCTACAACAAGTCACACGTCCAGAAATTAGAAATGGAGAAA------GATTTGGATACGTCTGGAATGAGTGACGAGGAAATGGCGAGCGTAAAATATGGCTGGAGGGGACTCATTCAGGATGGTGTGGTTGAGTACCTCGATGCAGAAGAGGAAGAAACAGCCATGATCATCATGTCGCCGACAGATCTTGAGGAGTGGCGTGAACTTAAGCAAGGTGTCTAC------CAGCCTCCCGAGCCAGGA---AAGGAGGACCGCCTTGCACGTCTGAAGCCACCACCTAAAGAAGAGGTCCATGCCTACACACACTGCGAGATTCACCCAGCCATGATTCTCGGCATCTGCGCC
>Neobrevicollum_oleae_UESTCC_23_0145
----------------------------------------------------------------------------AAGCCAGCATCATCCCGAATGGGCTTAAGTACTCGTTGGCGACGGGCAACTGGGGTGACCAAAAGAAAGCCGCTTCGGCAAAAGCTGGTGTTTCTCAAGTGCTCAATCGATACACCTATGCGTCAACTCTTTCCCATCTACGTCGAACTAATACTCCGGTCGGTCGTGATGGCAAGCTGGCGAAGCCTCGACAACTTCACAATTCCCACTGGGGCTTGGTATGCCCTGCAGAAACTCCCGAGGGCCAGGCCTGTGGGTTGGTGAAGAATTTGTCATTGATGTGCTACGTCAGCGTGGGCAGTGATGCGACGCCAATTTCCGACTTCATGACCCAGCGGAACATGGATCTACTCGAAGAGTACGATCCAGTCGTCAACCCCAACGCCACCAAAGTCTTCGTCAATGGTGTCTGGGTCGGCGTGCACTCGAGCCCTGCCCAGCTTGTCACCGTCGTGCAGGAGCTTCGACGCAATGGAACGCTTTCGTACGAGATGAGTCTTATTCGCGATATTCGTGACAGAGAGTTCAAGATCTTCACTGATGCAGGTCGTGTCATGAGACCGCTCCTGGTCGTTGAGAATGATGCTAGGAAGCCCAACCTCAATCACCTCGTCTATAACAAGTCACACGTCCAGAAATTAGAAATGGAGAAA------GATCTGGATACGTCCGGAATGAGTGACGAGGAAATGGCGAGCGTAAAATATGGCTGGAGGGGGCTCATTCAAGATGGCGTGGTTGAGTACCTCGATGCAGAAGAGGAAGAAACAGCCATGATCATCATGTCGCCGACAGATCTTGAGGAATGGCGTGAACTTAAACAAGGTGTCTAC------CAGCCCCCCGAGCCAGGG---AAGGAGGACCGCCTTGCACGTCTGAAGCCACCACCTAAAGAAGAAGTCCATGCCTACACACACTGTGAGATCCATCCAGCCATGATTCTCGGCATCTGCGCC
>Neohendersonia_kickxii_CBS_112403
---------------------------------------------------------------------------------------------------------------------------------------------------------------------------------------------------------------------------------------------------------------------------------------------------------------------------------------------------------------------------------------------------------------------------------------------------------------------------------------------------------------------------------------------------------------------------------------------------------------------------------------------------------------------------------------------------------------------------------------------------------------------------------------------------------------------------------------------------------------------------------------------------------------------------------------------------------------------------------------------------------------------------------------------------------------------------------
>Neohendersonia_tongrenensis_HKAS_136895
---------------------------------------------------------------------------------------------------------------------------------------------------------------------------------------------------------------------------------------------------------------------------------------------------------------------------------------------------------------------------------------------------------------------------------------------------------------------------------------------------------------------------------------------------------------------------------------------------------------------------------------------------------------------------------------------------------------------------------------------------------------------------------------------------------------------------------------------------------------------------------------------------------------------------------------------------------------------------------------------------------------------------------------------------------------------------------
>Neomedicopsis_chiangmaiensis_MFLUCC_17_2457
---------------------------------------------------------------------------------------------------------------------------------------------------------------------------------------------------------------------------------------------------------------------------------------------------------------------------------------------------------------------------------------------------------------------------------------------------------------------------------------------------------------------------------------------------------------------------------------------------------------------------------------------------------------------------------------------------------------------------------------------------------------------------------------------------------------------------------------------------------------------------------------------------------------------------------------------------------------------------------------------------------------------------------------------------------------------------------
>Neomedicopsis_prunicola_CBS_145031
------------------------------------------------------------------------------------------------------------------------------------------------------------------------------------AACCGGTACACCTATGCCTCGACTCTGTCGCATCTTCGTCGAACGAACACTCCCGTCGGTCGTGATGGCAAGCTAGCCAAACCGCGACAACTGCACAACTCTCACTGGGGACTTGTGTGTCCCGCCGAGACACCCGAAGGCCAAGCTTGTGGTTTGGTGAAGAACCTGTCGTTAATGTGCTACGTCAGTGTCGGTAGTGATGCCATGCCCATTTCCGACTTCATGAGTCAGCGGAACATGGACCTCCTCGAGGAATACGATCCGGTCGTCAACCCAAGCGCTACCAAGGTGTTCGTCAACGGTGTCTGGGTGGGTGTGCACTCGAACCCAGCGCAACTCGTATCCGTCGTGCAGGAGCTACGCCGCAACGGGACATTGTCTTACGAAATGAGTCTTATTCGGGATATCCGTGACAGAGAGTTCAAGATCTTCACAGATGCCGGCCGTGTCATGAGGCCTTTGTTTGTTGTTGAGAACGACGTTCGGAAGCCGAATCGCAATCACCTCGTTTATTCCAAGCAACATGCTATCAAGCTAGAGCAGGAGAAA------GAGATGGACATGGCTGGGCTGAGCGACGAGGAAATTGCAAACTTGAAATACGGCTGGAGAGGTCTCATCCAAGACGGCGTAGTCGAATACCTTGATGCCGAGGAGGAAGAAACAGCCATGATCGTCATGTCGCACGACGATCTGGAAGAGTGGCGCGACCTGAAGCAGGGCGTGTAC------CGTGATCCTGCCACAGAA---GGAGGCGAACGTCTCAAGCGCCTTAAACCTAGGCCAAATCCAACGGTCCACGCCTACACGCACTGCGAGA--------------------------------
>Omania_hydei_SQUCC_3026
---------------------------------------------------------------------------------------------------------------------------------------------------------------------------------------------------------------------------------------------------------------------------------------------------------------------------------------------------------------------------------------------------------------------------------------------------------------------------------------------------------------------------------------------------------------------------------------------------------------------------------------------------------------------------------------------------------------------------------------------------------------------------------------------------------------------------------------------------------------------------------------------------------------------------------------------------------------------------------------------------------------------------------------------------------------------------------
>Phaeosphaeria_oryzae_CBS_110110
TTGACCAAGGATGTCTACAAGTACCTCCAGCGATGTGTTGAGAACAATCAAGACTTCAATGTCCAGATGGCCGTAAAGGCAAGCATCATCACAAACGGACTCAAGTACTCCTTGGCCACGGGTAACTGGGGTGACCAGAAGAAGGCTGCTTCGGCGAAAGCTGGTGTCTCTCAAGTGCTGAACCGCTACACATATGCCTCAACTCTATCCCATCTGCGACGAACAAATACACCCGTCGGTCGTGACGGCAAGCTGGCGAAGCCTCGACAGCTTCACAACTCACATTGGGGACTTGTATGTCCCGCAGAAACACCTGAAGGACAGGCTTGCGGTCTCGTCAAGAATTTGTCTCTGATGTGCTACGTCAGTGTCGGCAGTGATGCCTCTCCTATCATCGACTTCATGTCGCAGCGCAATATGCAGCTGCTCGAGGAGTATGACCAAGTCATGAATCCCGAGGCTACCAAGGTCTTCGTCAATGGTGTCTGGGTGGGTGTTCATAATCAGGCACAGCAACTTGTGTCGGTTGTACAAGAGCTCAGGAGGAACGGAACTCTATCCTACGAGATGAGTTTGATCCGTGACATTCGTGACCGCGAGTTCAAGATCTTCACAGACGCTGGTCGTGTCATGCGTCCCCTTTTCGTTGTCAACAACAATCCGTCGAGTGGCATGCAAAATCACCTCGTCTTTGACAGAAACATCAGCAATAAGCTGGTGGATGAGCAGGGTCATTCCGACGAGCGTGCAGGCTTGAGCGGAGAGGAGATTGCAGAACTGACATATGGTTGGAAGGGTCTCATCCAGGACGGTGTCATTGAATATCTGGACGCCGAAGAGGAGGAGACTGCCATGATCACCTTTTCCCCAGAAGACTTGGCTGAGTGGCGAGAAATGAAGCATGGCGTGGCTTAC---GCTGAACGAGCTATGCTT---GGCAAAGACCGACTCCGACGTATCAAGCCCAAGCCCGATCCGCGCGTTCATGCCTACACACATTGCGAGATTCATCCCGCCATGATTCTGGGTATCTGCGCT
>Prosthemium_betulinum_CBS_279_74
-------------------------------------------------------------------------------------------------------------------------------------------------------------------------------------------------------------------------------------------------------------------------------TACACAATACTCATTGGGGCTTGGTGTGTCCGGCCGAGACTCCTGAAGGACAGGCTTGTGGTTTGGTCAAGAATCTCTCGTTGATGTGCTACGTTAGTGTGGGTAGTGAGAGCACCCCCATCACGGATTTCATGAGTCAGCGAAACATGGATCTCCTGGAAGAGTACGACCCAGTCGTGAACCCACACGCTACCAAAGTCTTTGTCAACGGTGTTTGGGTGGGTGTGCATTCAGCACCCACACAACTTGTCAGTGTTGTGCAGGAGCTTAGACGGAATGGAACCTTGTCTTACGAAATGAGTCTGATTCGAGAAATTCGAGACCGGGAGTTCAAGATATTCACGGACGCTGGCCGCGTAATGAGACCGCTGTTCGTTGTTGAGACGAATTATCAAAAACCCAACCGTGGACACCTCGTCCTGCAAAAGGAACACATCAAGAGGTTAGAAGCGGATAAT------GATATCAACACTACTGGCATGAACGATGAGGATGCTGCGAACGCAAAGTTCGGTTGGAGGGGTCTCATTCACAGTGGTGTCGTGGAATATCTCGATGCCGAGGAAGAAGAAACCGCCATGATCGTTATGACACCTGAAGATTTGATAGAGTGGCGAGATCTCAAAGCTGGCCGGGCA---------CCCGTGGAAACAAAC---GAGAACGACCGACATAGGCGTGTCAAACCGAAGCCTAATCCGTCTATCCATGCATATACTCATTGCGAGATTCACCCTAGTATGATTCTCGGCATTTGCGCC
>Pseudosplanchnonema_phorcioides_CBS_122935
CTTACCAAGGATGTCTACAAGTACCTCCAGCGGTGTGTTGAGAACAGCACCGACTTCAATGTCCAAATGGCCATCAAAGCTGGCATCATCACGAACGGCCTCAAGTACTCGCTAGCCACGGGTAACTGGGGTGACCAGAAGAAGGCTGCATCGGCCAAGGCAGGCGTTTCACAGGTGCTGAATCGATACACCTACTCTTCCACCTTGTCCCATCTTCGGCGGACCAACACACCTGTTGGTCGAGACGGAAAGCTGGCAAAGCCCCGCCAGCTGCACAACAGTCATTGGGGTCTCGTCTGTCCGGCTGAGACGCCTGAAGGGCAAGCCTGTGGCCTTGTGAAGAATTTGTCGCTCATGTGCTACGTCAGCGTCGGTAGCGAGAGTCAGCCCATAACGGATTTCATGTCGGGTCGAAACATGGAATTGCTCGAGGAATTCGACCCGCAGATGAACCCGAACGCCACCAAGGTGTTTGTCAACGGTGTCTGGGTTGGCACACACAGCAATCCCCAACAGCTAATCTCGACGGTACAGGAGCTTCGCCGGAACGGTACTCTGTCCTACGAGATGAGTTTGGTCCGAGACATTCGTGACCGAGAATTCAAGATCTTTACAGACGCTGGGCGTGTCATGAGGCCGTTGTTCGTAGTAGACAACGACGTTCGCAGCCCGAATCAGAACCGCCTGGTCTTCAACCGAGAACATTTCAACTTGATCTTGAACGATGAG------CACGTGGAGGTCAGTGGCATGAATGAAGAGGAGGCAAATAGGGCGAGGTTCGGTTGGAGGGGTCTGCTGCAAAATGGCTGCGTTGAGTATCTGGACGCGGAAGAGGAGGAGTCAGCCATGATCGTCATGTCGCCAGAGGACCTGGATGAGTGGCGCGAAATGAAACAGGGAAACACTGGA---CCGCCACAAGAGAAGCCT---GCAGACAAGCGACTTGCGCCTGTCAAGCCCAAGCCCAACCCAGCCGTCGCCGCGTATACGCATTGCGAGATTCATCCCGCCATGATTCTCGGTATCTGCGCC
>Splanchnonema_pupula_MFLU_14_0807
---------------------------------------------------------------------------------------------------------------------------------------------------------------------------------------------------------------------------------------------------------------------------------------------------------------------------------------------------------------------------------------------------------------------------------------------------------------------------------------------------------------------------------------------------------------------------------------------------------------------------------------------------------------------------------------------------------------------------------------------------------------------------------------------------------------------------------------------------------------------------------------------------------------------------------------------------------------------------------------------------------------------------------------------------------------------------------
>Stemphylium_vesicarium_CBS_191_86
------------------------------------------------------------------------------------------------------------------------------------------------------------------GGTGTCTCGCAGGTGTTGNACCGATACACCTACGCTTCCACACTCTCCCATCTTCGTCGAACAAATACCCCTGTTGGACGTGATGGTAAATTGGCCAAGCCGCGACAACTGCACAACTCTCATTGGGGTCTTGTCTGCCCTGCCGAGACGCCTGAAGGACAGGCCTGCGGCCTGGTCAAGAACTTGTCTCTCATGTGCTACGTTAGTGTCGGTAGCGACGCATCGCCCATTATCGACTTTATGACCCAACGAAACATGCAACTTCTCGAGGAGTACGACCAAAACCAAAATCCGGATGCGACCAAGGTCTTCGTCAACGGTGTTTGGGTCGGTGTTCACTCCAACGCTCAACAACTTGTCACAGTCGTACAGGAGCTTCGCCGGAACGGCACCCTATCCTACGAGATGAGTTTGATTCGTGATATTCGCGACCGAGAGTTCAAGATTTTCACAGATGCGGGCCGTGTCATGAGACCGCTGTTCGTCGTTGAGAACGATTTCCGGAGAGAGAACCGAAACCAGCTCGTCTTCACAAAGGCGATTAGTAACAAACTCAAGGCTGAACAGCAAGAGACCAGCACACGTCAAGGCTGGAGTCAGGAGGAGGTCGAGAATGCCACCTACGGCTGGCGAGGCCTTATCCAAGACGGTGTTGTTGAATACCTCGATGCCGAGGAAGAGGAGACTGCTATGATAACCTTCTCTCCCGAGGACCTGGAAGAATGGCGAGAAATGAAGATGGGCTTACCCGCGGTTGAGCGATCCACCGAGGGC---AAG---GACCGACTTCGCCGTCTCAAGCCCGCGCCAGACCCTCGCATCCATGCTTACACTCACTGCGAGATTCACCCGGCCATGATCTTGGGTATTTGCGCC
>Trematosphaeria_pertusa_CBS_122368
------------------------------------------------------------------------GTCAAGGCCAGCATAATCACCAACGGCCTAAAGTACTCTCTCGCCACCGGCAACTGGGGCGACCAGAAGAAGGCTGCCTCTGCGAAAGCAGGCGTCTCCCAGGTGTTGAACCGGTACACCTACGCATCCACTCTGTCCCATCTCCGGCGAACGAACACCCCCGTCGGCCGTGACGGAAAGCTGGCCAAGCCACGGCAGCTCCACAACAGCCACTGGGGCCTGGTTTGCCCTGCCGAGACTCCAGAAGGGCAGGCGTGCGGTCTAGTCAAGAACCTGTCCTTGATGTGTTATGTAAGTGTCGGCAGCGAGAGTACGCCTATTATCGACTTCATGACCCAGCGAAACATGGAACTTCTCGAGGAGTACGACCCGGTCATCAATCCGACTGCCACCAAGGTCTTCGTCAACGGTGTCTGGGTAGGGACACATATGAACCCGCAACAGCTTGTGACGGTTGTGCAAGAGCTCCGACGAAACGGGACGCTCTCGTACGAGATGAGCCTTATTCGGGATATTCGCGACCGAGAGTTCAAAATCTTCACCGATGCTGGACGCGTCATGAGGCCGCTTTTCGTGGTGGAAAATGACGTTCGGAAGCCTAACCGTGGCCACCTTGTGTACGACCGAACTCATCTACAGAAGCTTCTCAATGACTCT------ACTGTGGACACATCTGGATA----------------------------------------------------------------------------------------------------------------------------------------------------------------------------------------------------------------------------------------------------------------------------------------------
>Hysterium_angustatum_KUMCC_21_0213
CTTACGAAAGATGTTTACAAATACCTCCAAAAGTGTGTGGAGAATGGCCAAGACTTCAATGTTCAGATGGCTGTGAAAGCCAGTCTCATTACGAATGGCCTGAAATATTCTTTGGCTACTGGTAATTGGGGTGACCAGAAGAAGGCGGCATCTTCCAAGGCTGGTGTCTCACAGGTGCTTAATCGTTACACCTATGCCTCCACATTATCACATCTCAGGCGGACAAATACCCCGGTCGGTCGCGATGGCAAACTTGCCAAACCTCGTCAGTTGCACAATACTCATTGGGGTCTTGTTTGTCCTGCAGAGACTCCGGAAGGACAGGCTTGCGGTCTAGTCAAGAACCTTTCATTAATGTGTTACGTGAGCGTTGGCAGCGAAAGTACCCCAATTACCGACTTCATGAGCCAGAGGAACATGGAACTCCTAGAAGAATACGATCCCGTAGTTAATCCTACTGCGACAAAGGTTTTTGTGAACGGTGTCTGGGTAGGAGTCCACACGCAACCAGCTCAGCTGGTATCCGTTGTCCAGGAACTTCGAAGGAATGGAACTCTGTCTTACGAAATGAGTCTGATTAGAGATATTCGCGATCGAGAATTCAAGATCTTCACTGATGCAGGACGAGTAATGAGACCATTATTCGTTATCGAGACCGACTACAGGAAACCCAACCGTGGATGTCTTGTACTGAACAAAACCCACATTCAGAAGCTTATGGAGGATAAA------GAAATCGATACGCAAGGAATGAATGACGAAGATGCTGCTGCGTCTAAGTTCGGATGGAAGGGCTTGATTCACAATGGCGTCGTGGAGTATCTCGACGCCGAAGAAGAAGAAACCGCAATGATTATCATGACTCCGGAAGATCTTGAGGATCACCACCGAGTCGCCCAGGGA------------AATCAATACGAAGCTGAC---ACAACAGATGCTCACAGACGCATCAAGCCCAAGCCGAATCCGACCGTCAAGACATACACCCACTGCGAAATCCATCCTAGTATG------------------
>Hysterobrevium_constrictum_KUMCC_21_0212
--------GGATATGTTCAAGTATCTTCAAAAATGCGTGGAGAACAACCAGGAATTTAATTTGCAATTGGCCATCAAAGCAAGTCTGGTCACGAATGGTTTGAAATATTCATTGGCTACAGGAAACTGGGGTGATCAGAAGAAGGCCGCTTCATCAAAGGCTGGTGTCTCACAGGTCCTTAACCGTTACACTTATGCCTCCACCTTATCACATCTTCGCCGAACAAACACGCCTGTAGGCCGTGACGGCAAGCTCGCCAAACCCCGTCAGTTACACAACACCCATTGGGGTCTCGTATGCCCCGCCGAAACGCCCGAAGGGCAAGCATGCGGTTTGGTCAAGAACCTTTCTTTGATGTGCTACGTCAGCGTTGGTAGTGAGAGCACTCCGATCACAGATTTCATGACTCAAAGGAACATGGAACTTTTGGAAGAATACGATCCCGTGGTGAATCCGACTGCTACTAAGGTCTTCGTGAATGGCGTCTGGGTAGGAGTCCACTCGCAGCCAGCACAACTGGTATCCGTCGTTCAAGAGCTGCGCAGGAATGGAACTTTATCATACGAAATGAGTCTCATCCGAGACATCCGTGACCGAGAATTCAAGATCTTCACGGATGCAGGACGAGTTATGAGACCGCTTTTCGTCATCGAGACTGACTATCGAAAGCCTAATCGTGGTTGCCTTGTACTCAACAAGTCACACATACAAAAGCTACTAGACGACAAG------GAAATTGATACTTCGGGAATGAGCGACGAGGAATCCGCTGCGGTCAAATTTGGCTGGAAAGGCTTGATCCACAGCGGTGTCGTGGAGTACCTGGATGCCGAAGAGGAAGAGGGAGCAATGATTATCATGACCCCGGAAGATCTGGAAGACCACCACCGAGTCAGTCAAGGAGCTCCAGTG---AGCGAGTTC------GGAGTCGACCCTGATCCCCACAAACGTATCAAGCCAAAACCGAACCCAACCGTTAAGACATATACACACTGCGAGATCCATCCGAGCATGATTCTGGGTATTTGCGCC
