# Supplementary material for: Revision of the genus Splanchospora (Pleosporales, Neohendersoniaceae)
Source: IMA Fungus. 2026 Mar 9;17:e179372. doi: 10.3897/imafungus.17.179372 (PMC12993480; doi:10.3897/imafungus.17.179372)
Supplement: Supplementary material 6 — TEF1 alignment dataset used for the first analysis [file imafungus-17-e179372-s006.fas]

>Splanchospora_ampullacea_CBS_116578
GCTATCCTCATTATCGCTGCCGGTACTGGTGAGTTCGAGGCTGGTATCTCCAAGGATGGCCAGACTCGTGAGCACGCCCTCCTCGCCTACACTCTTGGTGTCCGACAGATCATTGTCGCCATCAACAAGATGGACACCACCAAGTGGTCTGAGGATCGTTACCAGGAAATCATCAAGGAGACCTCCAACTTCATCAAGAAGGTTGGATACAACCCCAAGCACGTCCCCTTTGTCCCCATCTCCGGTTTCAACGGTGACAACATGATCGAGCCTTCTACCAACTGCCCATGGTACAAGGGCTGGGAGAAGGAGACCAAGTCT------------------AAGGCTACCGGCAAGACCCTCCTCGAGGCTATCGACGCCATCGACCCCCCGAGCCGTCCTTCTGACAAGCCCCTCCGTCTGCCCCTCCAGGACGTCTACAAGATTGGTGGTATTGGCACGGTTCCCGTTGGTCGTGTCGAGACTGGTGTCATCAAGGCCGGTATGGTCGTCACCTTCGCCCCCGCTGGTGTCACCACTGAAGTCAAGTCCGTCGAGATGCACCACGAGCAGCTTGTTGAGGGTCTTCCCGGTGACAACGTCGGTTTCAACGTCAAGAACGTCTCCGTCAAGGAGATCCGTCGTGGCAACGTCGCCGGCGACTCCAAGAACGACCCGCCCAAGGGTGCCGAGTCCTTCAACGCCCAGGTTATCGTCCTTAACCATCCTGGTCAGGTCGGTGCTGGATAC
>Splanchospora_ampullacea_L20
GCTATCCTCATTATCGCTGCCGGTACTGGTGAGTTCGAGGCTGGTATCTCCAAGGATGGCCAGACTCGTGAGCACGCCCTCCTCGCCTACACTCTTGGTGTCCGACAGATCATTGTCGCCATCAACAAGATGGACACCACCAAGTGGTCTGAGGATCGTTACCAGGAAATCATCAAGGAGACCTCCAACTTCATCAAGAAGGTTGGATACAACCCCAAGCACGTCCCCTTTGTCCCCATCTCCGGTTTCAACGGTGACAACATGATCGAGCCTTCTACCAACTGCCCATGGTACAAGGGCTGGGAGAAGGAGACCAAGTCT------------------AAGGCTACCGGCAAGACCCTCCTCGAGGCTATCGACGCCATCGACCCCCCGAGCCGTCCTTCTGACAAGCCCCTCCGTCTGCCCCTCCAGGACGTCTACAAGATTGGTGGTATTGGCACGGTTCCCGTTGGTCGTGTCGAGACTGGTGTCATCAAGGCCGGTATGGTCGTCACCTTCGCCCCCGCTGGTGTCACCACTGAAGTCAAGTCCGTCGAGATGCACCACGAGCAGCTTGTTGAGGGTCTTCCCGGTGACAACGTCGGTTTCAACGTCAAGAACGTCTCCGTCAAGGAGATCCGTCGTGGCAACGTCGCCGGCGACTCCAAGAACGACCCGCCCAAGGGTGCCGAGTCCTTCAACGCCCAGGTTATCGTCCTTAACCATCCTGGTCAGGTCGGTGCTG-----
>Splanchospora_ampullacea_L39
GCTATCCTCATTATCGCTGCCGGTACTGGTGAGTTCGAGGCTGGTATCTCCAAGGATGGCCAGACTCGTGAGCACGCCCTCCTCGCCTACACTCTTGGTGTCCGACAGATCATTGTCGCCATCAACAAGATGGACACCACCAAGTGGTCTGAGGATCGTTACCAGGAAATCATCAAGGAGACCTCCAACTTCATCAAGAAGGTTGGATACAACCCCAAGCACGTCCCCTTTGTCCCCATCTCCGGTTTCAACGGTGACAACATGATCGAGCCTTCTACCAACTGCCCATGGTACAAGGGCTGGGAGAAGGAGACCAAGTCT------------------AAGGCTACCGGCAAGACCCTCCTCGAGGCTATCGACGCCATCGACCCCCCGAGCCGTCCTTCTGACAAGCCCCTCCGTCTGCCCCTCCAGGACGTCTACAAGATTGGTGGTATTGGCACGGTTCCCGTTGGTCGTGTCGAGACTGGTGTCATCAAGGCCGGTATGGTCGTCACCTTCGCCCCCGCTGGTGTCACCACTGAAGTCAAGTCCGTCGAGATGCACCACGAGCAGCTTGTTGAGGGTCTTCCCGGTGACAACGTCGGTTTCAACGTCAAGAACGTCTCCGTCAAGGAGATCCGTCGTGGCAACGTCGCCGGCGACTCCAAGAACGACCCGCCCAAGGGTGCCGAGTCCTTCAACGCCCAGGTTATCGTCCTTAACCATCCTGGTCAGGTCGGTGCTGGATAC
>Splanchospora_ampullacea_L104
GCTATCCTCATTATCGCTGCCGGTACTGGTGAGTTCGAGGCTGGTATCTCCAAGGATGGCCAGACTCGTGAGCACGCCCTCCTCGCCTACACTCTTGGTGTCCGACAGATCATTGTCGCCATCAACAAGATGGACACCACCAAGTGGTCTGAGGATCGTTACCAGGAAATCATCAAGGAGACCTCCAACTTCATCAAGAAGGTTGGATACAACCCCAAGCACGTCCCCTTTGTCCCCATCTCCGGTTTCAACGGTGACAACATGATCGAGCCTTCTACCAACTGCCCATGGTACAAGGGCTGGGAGAAGGAGACCAAGTCT------------------AAGGCTACCGGCAAGACCCTCCTCGAGGCTATCGACGCCATCGACCCCCCGAGCCGTCCTTCTGACAAGCCCCTCCGTCTGCCCCTCCAGGACGTCTACAAGATTGGTGGTATTGGCACGGTTCCCGTTGGTCGTGTCGAGACTGGTGTCATCAAGGCCGGTATGGTCGTCACCTTCGCCCCCGCTGGTGTCACCACTGAAGTCAAGTCCGTCGAGATGCACCACGAGCAGCTTGTTGAGGGTCTTCCCGGTGACAACGTCGGTTTCAACGTCAAGAACGTCTCCGTCAAGGAGATCCGTCGTGGCAACGTCGCCGGCGACTCCAAGAACGACCCGCCCAAGGGTGCCGAGTCCTTCAACGCCCAGGTTATCGTCCTTAACCATCCTGGTCAGGTCGGTGCTGGATAC
>Splanchospora_ampullacea_L179
GCTATCCTCATTATCGCTGCCGGTACTGGTGAGTTCGAGGCTGGTATCTCCAAGGATGGCCAGACTCGTGAGCACGCCCTCCTCGCCTACACTCTTGGTGTCCGACAGATCATTGTCGCCATCAACAAGATGGACACCACCAAGTGGTCTGAGGATCGTTACCAGGAAATCATCAAGGAGACCTCCAACTTCATCAAGAAGGTTGGATACAACCCCAAGCACGTCCCCTTTGTCCCCATCTCCGGTTTCAACGGTGACAACATGATCGAGCCTTCTACCAACTGCCCATGGTACAAGGGCTGGGAGAAGGAGACCAAGTCT------------------AAGGCTACCGGCAAGACCCTCCTCGAGGCTATCGACGCCATCGACCCCCCGAGCCGTCCTTCTGACAAGCCCCTCCGTCTGCCCCTCCAGGACGTCTACAAGATTGGTGGTATTGGCACGGTTCCCGTTGGTCGTGTCGAGACTGGTGTCATCAAGGCCGGTATGGTCGTCACCTTCGCCCCCGCTGGTGTCACCACTGAAGTCAAGTCCGTCGAGATGCACCACGAGCAGCTTGTTGAGGGTCTTCCCGGTGACAACGTCGGTTTCAACGTCAAGAACGTCTCCGTCAAGGAGATCCGTCGTGGCAACGTCGCCGGCGACTCCAAGAACGACCCGCCCAAGGGTGCCGAGTCCTTCAACGCCCAGGTTATCGTCCTTAACCATCCTGGTCAGGTCGGTGCTGGATAC
>Splanchospora_fulviconidia_RY_69
GCTATCCTCATTATCGCTGCCGGTACTGGTGAGTTCGAGGCTGGTATCTCCAAGGATGGCCAGACTCGTGAGCACGCCCTCCTCGCCTACACTCTTGGTGTCCGACAGATCATCGTCGCCATCAACAAGATGGACACTACCAAGTGGTCTGAGGACCGTTACCAGGAAATCATCAAGGAGACCTCCAACTTCATCAAGAAGGTTGGATACAACCCCAAGCACGTCCCCTTCGTCCCCATCTCCGGTTTCAACGGCGACAACATGATTGAGCCTTCTACCAACTGCCCATGGTACAAGGGCTGGGAGAAGGAGACCAAGTCT------------------AAGGCTACCGGCAAGACCCTCCTCGAGGCCATCGACGCCATCGACCCCCCCAGCCGTCCTTCTGACAAGCCCCTCCGTCTACCCCTCCAGGACGTCTACAAGATTGGTGGTATTGGCACGGTTCCCGTTGGTCGTGTCGAGACCGGTGTCATCAAGGCCGGTATGGTCGTCACCTTCGCCCCCGCTGGTGTCACCACTGAAGTCAAGTCCGTCGAGATGCACCACGAACAGCTTGTTGAGGGTGTTCCCGGTGACAACGTCGGTTTCAACGTCAAGAACGTCTCCGTCAAGGAGATCCGTCGTGGCAACGTCGCCGGTGACTCCAAGAACGACCCACCCAAGGGTGCCGAGTCTTTCAACGCCCAGGTTATCGTCCTTAACCACCCTGGTCAGGTCGGTGCTGGATAC
>Splanchospora_fulviconidia_RY_71
GCTATCCTCATTATCGCTGCCGGTACTGGTGAGTTCGAGGCTGGTATCTCCAAGGATGGCCAGACTCGTGAGCACGCCCTCCTCGCCTACACTCTTGGTGTCCGACAGATCATCGTCGCCATCAACAAGATGGACACTACCAAGTGGTCTGAGGACCGTTACCAGGAAATCATCAAGGAGACCTCCAACTTCATCAAGAAGGTTGGATACAACCCCAAGCACGTCCCCTTCGTCCCCATCTCCGGTTTCAACGGCGACAACATGATTGAGCCTTCTACCAACTGCCCATGGTACAAGGGCTGGGAGAAGGAGACCAAGTCT------------------AAGGCTACCGGCAAGACCCTCCTCGAGGCCATCGACGCCATCGACCCCCCCAGCCGTCCTTCTGACAAGCCCCTCCGTCTACCCCTCCAGGACGTCTACAAGATTGGTGGTATTGGCACGGTTCCCGTTGGTCGTGTCGAGACCGGTGTCATCAAGGCCGGTATGGTCGTCACCTTCGCCCCCGCTGGTGTCACCACTGAAGTCAAGTCCGTCGAGATGCACCACGAACAGCTTGTTGAGGGTGTTCCCGGTGACAACGTCGGTTTCAACGTCAAGAACGTCTCCGTCAAGGAGATCCGTCGTGGCAACGTCGCCGGTGACTCCAAGAACGACCCACCCAAGGGTGCCGAGTCTTTCAACGCCCAGGTTATCGTCCTTAACCACCCTGGTCAGGTCGGTGCTGGATAC
>Splanchospora_fulviconidia_RY_73
GCTATCCTCATTATCGCTGCCGGTACTGGTGAGTTCGAGGCTGGTATCTCCAAGGATGGCCAGACTCGTGAGCACGCCCTCCTCGCCTACACTCTTGGTGTCCGACAGATCATCGTCGCCATCAACAAGATGGACACTACCAAGTGGTCTGAGGACCGTTACCAGGAAATCATCAAGGAGACCTCCAACTTCATCAAGAAGGTTGGATACAACCCCAAGCACGTCCCCTTCGTCCCCATCTCCGGTTTCAACGGCGACAACATGATTGAGCCTTCTACCAACTGCCCATGGTACAAGGGCTGGGAGAAGGAGACCAAGTCT------------------AAGGCTACCGGCAAGACCCTCCTCGAGGCCATCGACGCCATCGACCCCCCCAGCCGTCCTTCTGACAAGCCCCTCCGTCTACCCCTCCAGGACGTCTACAAGATTGGTGGTATTGGCACGGTTCCCGTTGGTCGTGTCGAGACCGGTGTCATCAAGGCCGGTATGGTCGTCACCTTCGCCCCCGCTGGTGTCACCACTGAAGTCAAGTCCGTCGAGATGCACCACGAACAGCTTGTTGAGGGTGTTCCCGGTGACAACGTCGGTTTCAACGTCAAGAACGTCTCCGTCAAGGAGATCCGTCGTGGCAACGTCGCCGGTGACTCCAAGAACGACCCACCCAAGGGTGCCGAGTCTTTCAACGCCCAGGTTATCGTCCTTAACCACCCTGGTCAGGTCGGTGCTGGATAC
>Splanchospora_fulviconidia_RY_91
GCTATCCTCATTATCGCTGCCGGTACTGGTGAGTTCGAGGCTGGTATCTCCAAGGATGGCCAGACTCGTGAGCACGCCCTCCTCGCCTACACTCTTGGTGTCCGACAGATCATCGTCGCCATCAACAAGATGGACACTACCAAGTGGTCTGAGGACCGTTACCAGGAAATCATCAAGGAGACCTCCAACTTCATCAAGAAGGTTGGATACAACCCCAAGCACGTCCCCTTCGTCCCCATCTCCGGTTTCAACGGCGACAACATGATTGAGCCTTCTACCAACTGCCCATGGTACAAGGGCTGGGAGAAGGAGACCAAGTCT------------------AAGGCTACCGGCAAGACCCTCCTCGAGGCCATCGACGCCATCGACCCCCCCAGCCGTCCTTCTGACAAGCCCCTCCGTCTACCCCTCCAGGACGTCTACAAGATTGGTGGTATTGGCACGGTTCCCGTTGGTCGTGTCGAGACCGGTGTCATCAAGGCCGGTATGGTCGTCACCTTCGCCCCCGCTGGTGTCACCACTGAAGTCAAGTCCGTCGAGATGCACCACGAACAGCTTGTTGAGGGTGTTCCCGGTGACAACGTCGGTTTCAACGTCAAGAACGTCTCCGTCAAGGAGATCCGTCGTGGCAACGTCGCCGGTGACTCCAAGAACGACCCACCCAAGGGTGCTGAGTCTTTCAACGCCCAGGTTATCGTCCTTAACCACCCTGGTCAGGTCGGTGCTGGATAC
>Splanchospora_fulviconidia_RY_92
GCTATCCTCATTATCGCTGCCGGTACTGGTGAGTTCGAGGCTGGTATCTCCAAGGATGGCCAGACTCGTGAGCACGCCCTCCTCGCCTACACTCTTGGTGTCCGACAGATCATCGTCGCCATCAACAAGATGGACACTACCAAGTGGTCTGAGGACCGTTACCAGGAAATCATCAAGGAGACCTCCAACTTCATCAAGAAGGTTGGATACAACCCCAAGCACGTCCCCTTCGTCCCCATCTCCGGTTTCAACGGCGACAACATGATTGAGCCTTCTACCAACTGCCCATGGTACAAGGGCTGGGAGAAGGAGACCAAGTCT------------------AAGGCTACCGGCAAGACCCTCCTCGAGGCCATCGACGCCATCGACCCCCCCAGCCGTCCTTCTGACAAGCCCCTCCGTCTACCCCTCCAGGACGTCTACAAGATTGGTGGTATTGGCACGGTTCCCGTTGGTCGTGTCGAGACCGGTGTCATCAAGGCCGGTATGGTCGTCACCTTCGCCCCCGCTGGTGTCACCACTGAAGTCAAGTCCGTCGAGATGCACCACGAACAGCTTGTTGAGGGTGTTCCCGGTGACAACGTCGGTTTCAACGTCAAGAACGTCTCCGTCAAGGAGATCCGTCGTGGCAACGTCGCCGGTGACTCCAAGAACGACCCACCCAAGGGTGCTGAGTCTTTCAACGCCCAGGTTATCGTCCTTAACCACCCTGGTCAGGTCGGTGCTGGATAC
>Splanchospora_fulviconidia_RY_112
GCTATCCTCATTATCGCTGCCGGTACTGGTGAGTTCGAGGCTGGTATCTCCAAGGATGGCCAGACTCGTGAGCACGCCCTCCTCGCCTACACTCTTGGTGTCCGACAGATCATTGTCGCCATCAACAAGATGGACACTACCAAGTGGTCTGAGGACCGTTACCAGGAAATCATCAAGGAGACCTCCAACTTCATCAAGAAGGTTGGATACAACCCCAAGCACGTCCCCTTCGTCCCCATCTCCGGTTTCAACGGCGACAACATGATTGAGCCTTCTACCAACTGCCCATGGTACAAGGGCTGGGAGAAGGAGACCAAGTCT------------------AAGGCTACCGGCAAGACCCTCCTCGAGGCCATCGACGCCATCGACCCCCCCAGCCGTCCTTCTGACAAGCCCCTCCGTCTACCCCTCCAGGACGTCTACAAGATTGGTGGTATTGGCACGGTTCCCGTTGGTCGTGTCGAGACCGGTGTCATCAAGGCCGGTATGGTCGTCACCTTCGCCCCCGCTGGTGTCACCACTGAAGTCAAGTCCGTCGAGATGCACCACGAACAGCTTGTTGAGGGTGTTCCCGGTGACAACGTCGGTTTCAACGTCAAGAACGTCTCCGTCAAGGAGATCCGTCGTGGCAACGTCGCCGGTGACTCCAAGAACGACCCACCCAAGGGTGCCGAGTCTTTCAACGCCCAGGTTATCGTCCTTAACCACCCTGGTCAGGTCGGTGCTGGATAC
>Splanchospora_microspora_KT_2905
GCTATCCTCATTATCGCTGCCGGTACTGGTGAGTTCGAGGCTGGTATCTCCAAGGATGGCCAGACTCGTGAGCACGCCCTCCTCGCCTACACTCTTGGTGTCCGACAGATCATTGTCGCTATCAACAAGATGGACACCACCAAGTGGTCTGAGGATCGTTACCAGGAAATCATCAAGGAGACGTCCAACTTCATCAAGAAGGTTGGATACAACCCCAAGCACGTCCCCTTTGTCCCTATCTCCGGCTTCAACGGTGACAACATGATTGAGCCTTCTACCAACTGCCCATGGTACAAGGGCTGGGAGAAGGAGACCAAGTCT------------------AAGGCTACCGGCAAGACCCTCCTCGAGGCTATCGACGCCATCGACCCCCCGAGCCGTCCTTCTGACAAGCCCCTCCGTCTGCCCCTCCAGGACGTCTACAAGATTGGTGGTATTGGCACGGTTCCCGTTGGTCGTGTCGAGACTGGTGTCATCAAGGCCGGTATGGTCGTCACCTTCGCCCCCGCTGGTGTCACCACTGAAGTCAAGTCCGTCGAAATGCACCACGAGCAGCTTGTTGAGGGTCTTCCCGGTGATAACGTCGGCTTCAACGTCAAGAACGTCTCCGTCAAGGAGATCCGTCGTGGCAACGTCGCCGGCGACTCCAAGAACGACCCGCCCAAGGGTGCCGAGTCCTTCAACGCCCAGGTTATCGTCCTTAACCACCCTGGTCAAGTCGGTGCTGGATAC
>Splanchospora_microspora_KT_2906
GCTATCCTCATTATCGCTGCCGGTACTGGTGAGTTCGAGGCTGGTATCTCCAAGGATGGCCAGACTCGTGAGCACGCCCTCCTCGCCTACACTCTTGGTGTCCGACAGATCATTGTCGCTATCAACAAGATGGACACCACCAAGTGGTCTGAGGATCGTTACCAGGAAATCATCAAGGAGACGTCCAACTTCATCAAGAAGGTTGGATACAACCCCAAGCACGTCCCCTTTGTCCCTATCTCCGGCTTCAACGGTGACAACATGATTGAGCCTTCTACCAACTGCCCATGGTACAAGGGCTGGGAGAAGGAGACCAAGTCT------------------AAGGCTACCGGCAAGACCCTCCTCGAGGCTATCGACGCCATCGACCCCCCGAGCCGTCCTTCTGACAAGCCCCTCCGTCTGCCCCTCCAGGACGTCTACAAGATTGGTGGTATTGGCACGGTTCCCGTTGGTCGTGTCGAGACTGGTGTCATCAAGGCCGGTATGGTCGTCACCTTCGCCCCCGCTGGTGTCACCACTGAAGTCAAGTCCGTCGAAATGCACCACGAGCAGCTTGTTGAGGGTCTTCCCGGTGATAACGTCGGCTTCAACGTCAAGAACGTCTCCGTCAAGGAGATCCGTCGTGGCAACGTCGCCGGCGACTCCAAGAACGACCCGCCCAAGGGTGCCGAGTCCTTCAACGCCCAGGTTATCGTCCTTAACCACCCTGGTCAAGTCGGTGCTGGATAC
>Splanchospora_oblongiconidia_AH_478
GCTATCCTCATTATCGCTGCCGGTACTGGTGAGTTCGAGGCTGGTATCTCCAAGGATGGCCAGACTCGTGAGCACGCCCTCCTCGCCTACACTCTTGGTGTCCGACAGATCATCGTTGCCATCAACAAGATGGACACCACCAAGTGGTCTGAGGATCGTTACCAGGAAATCATCAAGGAGACCTCCAACTTCATCAAGAAGGTTGGATACAACCCCAAGCACGTCCCCTTTGTCCCCATCTCCGGCTTCAACGGTGACAACATGATCGAGCCTTCTTCCAACTGCCCATGGTACAAGGGCTGGGAGAAGGAGACCAAGTCT------------------AAGGCTACCGGCAAGACCCTCCTCGAGGCCATCGACGCCATCGACCCCCCCAGCCGTCCTTCTGACAAGCCCCTCCGTCTGCCCCTCCAGGACGTCTACAAGATTGGTGGTATTGGCACGGTTCCCGTTGGTCGTGTCGAGACTGGTGTCATCAAGGCCGGTATGGTCGTCACCTTCGCCCCCGCTGGTGTCACCACTGAAGTCAAGTCCGTCGAGATGCACCACGAGCAGCTTGTTGAGGGTCTTCCCGGTGACAACGTCGGCTTCAACGTCAAGAACGTCTCCGTCAAGGAGATCCGTCGTGGCAACGTCGCCGGTGACTCCAAGAACGACCCGCCCAAGGGTGCCGAGTCCTTCAACGCCCAGGTTATCGTCCTTAACCACCCTGGTCAGGTCGGTGCTGGATAC
>Splanchospora_oblongiconidia_KT_3610
GCTATCCTCATTATCGCTGCCGGTACTGGTGAGTTCGAGGCTGGTATCTCCAAGGATGGCCAGACTCGTGAGCACGCCCTCCTCGCCTACACTCTTGGTGTCCGACAGATCATCGTTGCCATCAACAAGATGGACACCACCAAGTGGTCTGAGGATCGTTACCAGGAAATCATCAAGGAGACCTCCAACTTCATCAAGAAGGTTGGATACAACCCCAAGCACGTCCCCTTTGTCCCCATCTCCGGCTTCAACGGTGACAACATGATCGAGCCTTCTTCCAACTGCCCATGGTACAAGGGCTGGGAGAAGGAGACCAAGTCT------------------AAGGCTACCGGCAAGACCCTCCTCGAGGCCATCGACGCCATCGACCCCCCCAGCCGTCCTTCTGACAAGCCCCTCCGTCTGCCCCTCCAGGACGTCTACAAGATTGGTGGTATTGGCACGGTTCCCGTTGGTCGTGTCGAGACTGGTGTCATCAAGGCCGGTATGGTTGTCACCTTCGCCCCCGCTGGTGTCACCACTGAAGTCAAGTCCGTCGAGATGCACCACGAGCAGCTTGTTGAGGGTCTTCCCGGTGACAACGTCGGCTTCAACGTCAAGAACGTCTCCGTCAAGGAGATCCGTCGTGGCAACGTCGCCGGTGACTCCAAGAACGACCCGCCCAAGGGTGCCGAGTCCTTCAACGCCCAGGTTATCGTCCTTAACCACCCTGGTCAGGTCGGTGCTGGATAC
>Splanchospora_oblongiconidia_RY_83
GCTATCCTCATTATCGCTGCCGGTACTGGTGAGTTCGAGGCTGGTATCTCCAAGGATGGCCAGACTCGTGAGCACGCCCTCCTCGCCTACACTCTTGGTGTCCGACAGATCATCGTTGCCATCAACAAGATGGACACCACCAAGTGGTCTGAGGATCGTTACCAGGAAATCATCAAGGAGACCTCCAACTTCATCAAGAAGGTTGGATACAACCCCAAGCACGTCCCCTTTGTCCCCATCTCCGGCTTCAACGGTGACAACATGATCGAGCCTTCTTCCAACTGCCCATGGTACAAGGGCTGGGAGAAGGAGACCAAGTCT------------------AAGGCTACCGGCAAGACCCTCCTCGAGGCCATCGACGCCATCGACCCCCCCAGCCGTCCTTCTGACAAGCCCCTCCGTCTGCCCCTCCAGGACGTCTACAAGATTGGTGGTATTGGCACGGTTCCCGTTGGTCGTGTCGAGACTGGTGTCATCAAGGCCGGTATGGTCGTCACCTTCGCCCCCGCTGGTGTCACCACTGAAGTCAAGTCCGTCGAGATGCACCACGAGCAGCTTGTTGAGGGTCTTCCCGGTGACAACGTCGGCTTCAACGTCAAGAACGTCTCCGTCAAGGAGATCCGTCGTGGCAACGTCGCCGGTGACTCCAAGAACGACCCGCCCAAGGGTGCCGAGTCCTTCAACGCCCAGGTTATCGTCCTTAACCACCCTGGTCAGGTCGGTGCTGGATAC
>Splanchospora_pseudomicrospora_KT_3680
GCTATCCTCATTATCGCTGCCGGTACTGGTGAGTTCGAGGCTGGTATCTCCAAGGATGGCCAGACTCGTGAGCACGCCCTCCTCGCCTACACTCTTGGTGTCCGACAGATCATTGTCGCCATCAACAAGATGGACACCACCAAGTGGTCTGAGGATCGTTACCAGGAAATCATCAAGGAGACCTCCAACTTCATCAAGAAGGTTGGATACAACCCCAAGCACGTCCCCTTTGTCCCCATCTCCGGTTTCAACGGTGACAACATGATCGAGCCTTCTAGCAACTGCCCATGGTACAAGGGCTGGGAGAAGGAGACCAAGTCT------------------AAGGCTACCGGCAAGACCCTCCTCGAGGCTATCGACGCCATCGACCCCCCGAGCCGTCCTTCTGACAAGCCCCTCCGTCTGCCCCTCCAGGACGTCTACAAGATTGGTGGTATTGGCACGGTTCCCGTTGGTCGTGTCGAGACTGGTGTCATCAAGGCCGGTATGGTCGTCACCTTCGCCCCCGCTGGTGTCACCACTGAAGTCAAGTCCGTCGAGATGCACCACGAGCAGCTTGTTGAGGGTCTTCCCGGTGACAACGTTGGCTTCAACGTCAAGAACGTCTCCGTCAAGGAGATCCGTCGTGGCAACGTCGCCGGTGACTCCAAGAACGACCCGCCCAAGGGTGCCGAGTCCTTCAACGCCCAGGTCATCGTCCTTAACCACCCTGGTCAGGTCGGTGCTGGATAC
>Splanchospora_pseudomicrospora_KT_3681
GCTATCCTCATTATCGCTGCCGGTACTGGTGAGTTCGAGGCTGGTATCTCCAAGGATGGCCAGACTCGTGAGCACGCCCTCCTCGCCTACACTCTTGGTGTCCGACAGATCATTGTCGCCATCAACAAGATGGACACCACCAAGTGGTCTGAGGATCGTTACCAGGAAATCATCAAGGAGACCTCCAACTTCATCAAGAAGGTTGGATACAACCCCAAGCACGTCCCCTTTGTCCCCATCTCCGGTTTCAACGGTGACAACATGATCGAGCCTTCTAGCAACTGCCCATGGTACAAGGGCTGGGAGAAGGAGACCAAGTCT------------------AAGGCTACCGGCAAGACCCTCCTCGAGGCTATCGACGCCATCGACCCCCCGAGCCGTCCTTCTGACAAGCCCCTCCGTCTGCCCCTCCAGGACGTCTACAAGATTGGTGGTATTGGCACGGTTCCCGTTGGTCGTGTCGAGACTGGTGTCATCAAGGCCGGTATGGTCGTCACCTTCGCCCCCGCTGGTGTCACCACTGAAGTCAAGTCCGTCGAGATGCACCACGAGCAGCTTGTTGAGGGTCTTCCCGGTGACAACGTTGGCTTCAACGTCAAGAACGTCTCCGTCAAGGAGATCCGTCGTGGCAACGTCGCCGGTGACTCCAAGAACGACCCGCCCAAGGGTGCCGAGTCCTTCAACGCCCAGGTCATCGTCCTTAACCACCCTGGTCAGGTCGGTGCTGGATAC
>Splanchospora_pseudomicrospora_KT_4246
GCTATCCTCATTATCGCTGCCGGTACTGGTGAGTTCGAGGCTGGTATCTCCAAGGATGGCCAGACTCGTGAGCACGCCCTCCTCGCCTACACTCTTGGTGTCCGACAGATCATTGTCGCCATCAACAAGATGGACACCACCAAGTGGTCTGAGGATCGTTACCAGGAAATCATCAAGGAGACCTCCAACTTCATCAAGAAGGTTGGATACAACCCCAAGCACGTCCCCTTTGTCCCCATCTCCGGTTTCAACGGTGACAACATGATCGAGCCTTCTAGCAACTGCCCATGGTACAAGGGCTGGGAGAAGGAGACCAAGTCT------------------AAGGCTACCGGCAAGACCCTCCTCGAGGCTATCGACGCCATCGACCCCCCGAGCCGTCCTTCTGACAAGCCCCTCCGTCTGCCCCTCCAGGACGTCTACAAGATTGGTGGTATTGGCACGGTTCCCGTTGGTCGTGTCGAGACTGGTGTCATCAAGGCCGGTATGGTCGTCACCTTCGCCCCCGCTGGTGTCACCACTGAAGTCAAGTCCGTCGAGATGCACCACGAGCAGCTTGTTGAGGGTCTTCCCGGTGACAACGTTGGCTTCAACGTCAAGAACGTCTCCGTCAAGGAGATCCGTCGTGGCAACGTCGCCGGTGACTCCAAGAACGACCCGCCCAAGGGTGCCGAGTCCTTCAACGCCCAGGTCATCGTCCTTAACCACCCTGGTCAGGTCGGTGCTGGATAC
>Splanchospora_pseudomicrospora_KT_4247
GCTATCCTCATTATCGCTGCCGGTACTGGTGAGTTCGAGGCTGGTATCTCCAAGGATGGCCAGACTCGTGAGCACGCCCTCCTCGCCTACACTCTTGGTGTCCGACAGATCATTGTCGCCATCAACAAGATGGACACCACCAAGTGGTCTGAGGATCGTTACCAGGAAATCATCAAGGAGACCTCCAACTTCATCAAGAAGGTTGGATACAACCCCAAGCACGTCCCCTTTGTCCCCATCTCCGGTTTCAACGGTGACAACATGATCGAGCCTTCTAGCAACTGCCCATGGTACAAGGGCTGGGAGAAGGAGACCAAGTCT------------------AAGGCTACCGGCAAGACCCTCCTCGAGGCTATCGACGCCATCGACCCCCCGAGCCGTCCTTCTGACAAGCCCCTCCGTCTGCCCCTCCAGGACGTCTACAAGATTGGTGGTATTGGCACGGTTCCCGTTGGTCGTGTCGAGACTGGTGTCATCAAGGCCGGTATGGTCGTCACCTTCGCCCCCGCTGGTGTCACCACTGAAGTCAAGTCCGTCGAGATGCACCACGAGCAGCTTGTTGAGGGTCTTCCCGGTGACAACGTTGGCTTCAACGTCAAGAACGTCTCCGTCAAGGAGATCCGTCGTGGCAACGTCGCCGGTGACTCCAAGAACGACCCGCCCAAGGGTGCCGAGTCCTTCAACGCCCAGGTCATCGTCCTTAACCACCCTGGTCAGGTCGGTGCTGGATAC
>Splanchospora_pseudomicrospora_KT_4283
GCTATCCTCATTATCGCTGCCGGTACTGGTGAGTTCGAGGCTGGTATCTCCAAGGATGGCCAGACTCGTGAGCACGCCCTCCTCGCCTACACTCTTGGTGTCCGACAGATCATTGTCGCCATCAACAAAATGGACACCACCAAGTGGTCTGAGGATCGTTACCAGGAAATCATCAAGGAGACCTCCAACTTCATCAAGAAGGTTGGATACAACCCCAAGCACGTCCCCTTTGTCCCCATCTCCGGTTTCAACGGTGACAACATGATCGAGCCTTCTAGCAACTGCCCATGGTACAAGGGCTGGGAGAAGGAGACCAAGTCT------------------AAGGCTACCGGCAAGACCCTCCTCGAGGCTATCGACGCCATCGACCCCCCGAGCCGTCCTTCTGACAAGCCCCTCCGTCTGCCCCTCCAGGACGTCTACAAGATTGGTGGTATTGGCACGGTTCCCGTTGGTCGTGTCGAGACTGGTGTCATCAAGGCCGGTATGGTCGTCACCTTCGCCCCCGCTGGTGTCACCACTGAAGTCAAGTCCGTCGAGATGCACCACGAGCAGCTTGTTGAGGGTCTTCCCGGTGACAACGTTGGCTTCAACGTCAAGAACGTCTCCGTCAAGGAGATCCGTCGTGGCAACGTCGCCGGTGACTCCAAGAACGACCCGCCCAAGGGTGCCGAGTCCTTCAACGCCCAGGTCATCGTCCTTAACCACCCTGGTCAGGTCGGTGCTGGATAC
>Splanchospora_pseudomicrospora_KT_4324
GCTATCCTCATTATCGCTGCCGGTACTGGTGAGTTCGAGGCTGGTATCTCCAAGGATGGCCAGACTCGTGAGCACGCCCTCCTCGCCTACACTCTTGGTGTCCGACAGATCATTGTCGCCATCAACAAGATGGACACCACCAAGTGGTCTGAGGATCGTTACCAGGAAATCATCAAGGAGACCTCCAACTTCATCAAGAAGGTTGGATACAACCCCAAGCACGTCCCCTTTGTCCCCATCTCCGGTTTCAACGGTGACAACATGATCGAGCCTTCTAGCAACTGCCCATGGTACAAGGGCTGGGAGAAGGAGACCAAGTCT------------------AAGGCTACCGGCAAGACCCTCCTCGAGGCTATCGACGCCATCGACCCCCCGAGCCGTCCTTCTGACAAGCCCCTCCGTCTGCCCCTCCAGGACGTCTACAAGATTGGTGGTATTGGCACGGTTCCCGTTGGTCGTGTCGAGACTGGTGTCATCAAGGCCGGTATGGTCGTCACCTTCGCCCCCGCTGGTGTCACCACTGAAGTCAAGTCCGTCGAGATGCACCACGAGCAGCTTGTTGAGGGTCTTCCCGGTGACAACGTTGGCTTCAACGTCAAGAACGTCTCCGTCAAGGAGATCCGTCGTGGCAACGTCGCCGGTGACTCCAAGAACGACCCGCCCAAGGGTGCCGAGTCCTTCAACGCCCAGGTCATCGTCCTTAACCACCCTGGTCAGGTCGGTGCTGGATAC
>Splanchospora_pseudomicrospora_RY_50
GCTATCCTCATTATCGCTGCCGGTACTGGTGAGTTCGAGGCTGGTATCTCCAAGGATGGCCAGACTCGTGAGCACGCCCTCCTCGCCTACACTCTTGGTGTCCGACAGATCATTGTCGCCATCAACAAGATGGACACCACCAAGTGGTCTGAGGATCGTTACCAGGAAATCATCAAGGAGACCTCCAACTTCATCAAGAAGGTTGGATACAACCCCAAGCACGTCCCCTTTGTCCCCATCTCCGGTTTCAACGGTGACAACATGATCGAGCCTTCTAGCAACTGCCCATGGTACAAGGGCTGGGAGAAGGAGACCAAGTCT------------------AAGGCTACCGGCAAGACCCTCCTCGAGGCTATCGACGCCATCGACCCCCCGAGCCGTCCTTCTGACAAGCCCCTCCGTCTGCCCCTCCAGGACGTCTACAAGATTGGTGGTATTGGCACGGTTCCCGTTGGTCGTGTCGAGACTGGTGTCATCAAGGCCGGTATGGTCGTCACCTTCGCCCCCGCTGGTGTCACCACTGAAGTCAAGTCCGTCGAGATGCACCACGAGCAGCTTGTTGAGGGTCTTCCCGGTGACAACGTTGGCTTCAACGTCAAGAACGTCTCCGTCAAGGAGATCCGTCGTGGCAACGTCGCCGGTGACTCCAAGAACGACCCGCCCAAGGGTGCCGAGTCCTTCAACGCCCAGGTCATCGTCCTTAACCACCCTGGTCAGGTCGGTGCTGGATAC
>Splanchospora_sp_L181
GCTATCCTCATTATCGCTGCCGGTACTGGTGAGTTCGAGGCTGGTATCTCCAAGGATGGCCAGACTCGTGAGCACGCCCTCCTCGCCTACACTCTTGGTGTCCGACAGATCATTGTCGCCATCAACAAGATGGACACCACCAAGTGGTCTGAGGATCGTTACCAGGAAATCATCAAGGAGACCTCCAACTTCATCAAGAAGGTTGGATACAACCCCAAGCACGTCCCCTTTGTCCCCATCTCCGGTTTCAACGGTGACAACATGATCGAGCCTTCTGCCAACTGCCCATGGTACAAGGGCTGGGAGAAGGAGACCAAGTCT------------------AAGGCTACCGGCAAGACCCTCCTCGAGGCTATCGACGCCATCGACCCCCCGAGCCGTCCTTCTGACAAGCCCCTCCGTCTGCCCCTCCAGGACGTCTACAAGATTGGTGGTATTGGCACGGTTCCCGTTGGTCGTGTCGAGACTGGTGTCATCAAGGCCGGTATGGTCGTCACCTTCGCCCCCGCTGGTGTCACCACTGAAGTCAAGTCCGTCGAGATGCACCACGAGCAACTTGTTGAGGGTCTTCCCGGTGACAACGTCGGCTTCAACGTCAAGAACGTCTCCGTCAAGGAGATCCGTCGTGGCAACGTCGCCGGCGACTCCAAGAACGACCCGCCCAAGGGTGCCGAGTCCTTCAACGCCCAGGTTATCGTCCTTAACCACCCTGGTCAGGTCGGTGCTGGATAC
>Acrocalymma_medicaginis_MFLU_18_2258
GCTATTCTCATTATCGCTGCCGGTACTGGTGAGTTCGAGGCTGGTATCTCCAAGGATGGCCAGACTCGTGAGCACGCCCTTCTCGCCTACACCCTCGGTGTCAAGCAGCTCATCGTCGCCATCAACAAGATGGACACCACCAAGTGGTCCGAGGAGCGTTACCAGGAAATCATCAAGGAGACTTCCAACTTCATCAAGAAGGTCGGCTACAACCCCAAGCACGTTCCCTTCGTCCCCATCTCCGGCTTCAACGGTGACAACATGATCGAGGCCTCCTCCAACTGCCCCTGGTACAAGGGTTGGGAGAAGGAGACCAAGTCC------------------AAGGCCACCGGTAAGACTCTTCTTGAGGCTATCGATGCCATCGACCCTCCTTCCCGTCCTTCCGACAAGCCCCTCCGTCTTCCTCTCCAGGATGTGTACAAGATTGGCGGTATTGGCACGGTCCCCGTCGGTCGTGTCGAGACCGGTGTTATCAAGGCCGGTATGGTCGTCACCTTCGCCCCCGCTGGTGTCACCACTGAAGTCAAGTCCGTCGAGATGCACCACGAGCAGCTTTCCGAGGGTGTTCCCGGTGACAACGTCGGCTTCAACGTCAAGAACGTCTCCGTCAAGGAAATCCGTCGTGGTAACGTTGCTGGTGACTCCAAGAACGACCCCCCCAAGGGTGCCGAGTCCTTCAACGCCCAGGTCATCGTCCTTAACCACCCCGGCCAGGTCGGTGCTGGTTAC
>Aigialus_parvus_PUFD45
GCTATCCTCATCATTGCTGCTGGTACTGGTGAATTCGAAGCCGGTATCTCGAAGGATGGCCAGACTCGTGAGCATGCTCTCCTCGCCTACACCCTTGGTGTCAAGCAACTCATCGTTGCCATCAACAAGATGGACACCACCAAGTGGTCTGAGGAGCGTTACAACGAGATCATCAAGGAGACTTCCAACTTCATTAAGAAGGTTGGCTACAACCCCAAGACCGTCCCCTTCGTCCCAATCTCCGGCTTCAACGGTGATAACATGATTGAGCCCTCCACCAACTGCCCATGGTACAAGGGTTGGGAGAAGGAGACGAAGCAG------------------AAGGCTTCTGGAAAGACCCTCCTTGAGGCCATCGACAACATTGACCCCCCGCAACGTCCATCCGACAAGCCTCTCCGTCTCCCTCTCCAGGATGTGTACAAGATTGGCGGTATTGGCACTGTCCCCGTCGGTCGTGTTGAGACTGGTACCATCAAGGCCGGTATGGTTGTCACTTTCGCTCCTGCTGGTGTGACCACTGAAGTCAAGTCTGTCGAGATGCACCACGAGCAGCTCTCTGAGGGTGTTCCTGGCGACAATGTTGGCTTTAATGTCAAGAACGTCTCCGTCAAGGAAATCCGTCGTGGTAACGTCGCTGGTGACTCCAAGAACGACCCACCAAAGGGCTGCGAGTCTTTCAACGCCCAGGTCATCGTCCTTAACCACCCTGGTCAAGTCGGTGCTGGTTAC
>Amarenographium_solium_MFLUCC_12_0087
---------------------------------------------------------------------------------------------------------------------------------------------------------------------------------------------------------------------------------------------------------------------------------------------------------------------------------------------------------------------------------------------------------------------------------------------------------------------------------------------------------------------------------------------------------------------------------------------------------------------------------------------------------------------------------------------------------------------------------------------------------------------------
>Anastomitrabeculia_didymospora_MFLUCC_11_0200
----TTCTCATTATCGCTGCCGGTACTGGTGAGTTCGAGGCTGGTATCTCCAAGGACGGCCAGACTCGTGAGCACGCCCTGCTCTCTTACACCCTCGGTGTTAGGCAGCTCATCGTCGCCATCAACAAGATGGACACCACCAAGTGGTCTGAGGACCGTTACCAGGAAATCATCAAGGAGACTTCCAACTTCATCAAGAAGGTCGGATACAACCCCAAGCACGTCCCCTTCGTCCCCATCTCCGGTTTCCACGGTGACAACATGATTGAGGCTTCCACCAACTGCCCCTGGTACAAGGGTTGGGAGAAGGAGACCAAGGGC------------------AAGGTCACCGGTAAGACCCTGCTCGAGGCCATTGACAACATCGACCCCCCTACTCGTCCTTCCGAGAAGCCCCTCCGTCTTCCCCTTCAGGATGTGTACAAGATCGGTGGTATTGGCACGGTCCCTGTCGGTCGTGTCGAGACCGGTACCATCAAGGCCGGTATGATCGTCACCTTCGCCCCTGCTGGTGTCACCACCGAAGTCAAGTCCGTCGAGATGCACCACGAGCAGCTGGCTCAGGGTCTTCCCGGTGACAACGTCGGCTTCAACGTCAAGAACGTTTCCGTCAAGGAAATCCGCCGTGGCAATGTCGCTGGTGACTCCAAGACCGACCCTCCCAAGGGCTGCGAGTCCTTCAACGCTCAGGTCATCGTCCTCAACCACCCTGGCCAGGTCGGTGCTGGTTAC
>Ascocylindrica_marina_MD6011
---------------------------------------------------------------------------------------------------------------------------------------------------------------------------------------------------------------------------------------------------------------------------------------------------------------------------------------------------------------------------------------------------------------------------------------------------------------------------------------------------------------------------------------------------------------------------------------------------------------------------------------------------------------------------------------------------------------------------------------------------------------------------
>Brevicollum_hyalosporum_MAFF_243400
------------------------ACTGGTGAGTTCGAGGCTGGTATCTCCAAGGATGGTCAGACTCGTGAGCACGCTCTCCTCGCTTACACCCTTGGTGTCAAGCAGCTCATCGTTGCCATCAACAAGATGGACACCACCAAGTGGTCCGAGGAGCGTTACCAGGAGATCATCAAGGAGACCTCCAACTTCATCAAGAAGGTCGGCTACAACCCCAAGCACGTTCCTTTCGTCCCCATCTCCGGTTTCAACGGCGACAACATGATTGAGCCATCCACGAACTGCCCCTGGTACAAGGGATGGGAGAAGGAGACCAAGTCT------------------AAGGTCACCGGCAAGACCCTCCTCGAGGCCATCGACAACATTGACCCCCCAAGCCGTCCCTCCGACAAGCCCCTTCGTCTTCCTCTCCAGGACGTGTACAAGATCGGTGGTATTGGCACGGTCCCCGTCGGTCGTGTCGAGACCGGTACCATCAAGGCCGGTATGGTCGTCACCTTCGCCCCTGCTGGTGTTACCACTGAAGTCAAGTCCGTCGAGATGCACCACGAACAGCTCTCTGAGGGTGTCCCCGGTGACAACGTTGGCTTCAACGTCAAGAACGTCTCCGTCAAAGAGATCCGTCGTGGCAACGTCGCTGGTGACTCCAAGAACGACCCTCCCAAGGGTGCTGAGTCCTTCAATGCCCAGGTCATTGTCCTCAACCACCCTGGTCAGGTCGGTGCCGGATAT
>Brevicollum_versicolor_MAFF_246251
------------------------ACTGGTGAGTTCGAGGCTGGTATTTCCAAGGATGGCCAGACTCGTGAGCACGCTCTCCTCGCTTACACTCTTGGTGTCAAGCAGCTTATCGTCGCCATTAACAAGATGGATACCACCAAGTGGTCCGAGGAGCGTTACCAGGAGATCATCAAGGAGACCTCCAACTTCATCAAGAAGGTCGGCTACAATCCCAAGCACGTTCCTTTCGTCCCCATCTCCGGTTTCAACGGCGACAACATGATTGAGCCATCCACAAACTGCCCCTGGTACAAGGGATGGGAGAAGGAGACCAAGTCT------------------AAGGTTACCGGCAAGACCCTCCTCGAGGCCATCGACAACATTGACCCCCCAAGCCGTCCCTCCGACAAGCCCCTTCGTCTTCCTCTCCAGGACGTGTACAAGATCGGTGGCATTGGCACGGTCCCCGTCGGTCGTGTCGAGACCGGTACCATCAAGGCCGGTATGGTCGTCACCTTCGCCCCTGCTGGTGTTACCACTGAAGTCAAGTCCGTCGAGATGCACCACGAACAGCTCTCTGAGGGTGTTCCTGGTGACAACGTCGGCTTCAACGTCAAGAACGTCTCCGTCAAGGAGATCCGTCGTGGTAACGTCGCTGGTGACTCCAAGAACGACCCCCCCAAGGGCGCTGAGTCCTTCAACGCCCAGGTCATTGTCCTCAACCATCCTGGTCAGGTCGGTGCCGGATAT
>Camarographium_clematidis_ZHKUCC_23_0039
GCTATTCTTATTATCGCTGCCGGTACTGGTGAGTTCGAGGCTGGTATCTCCAAGGATGGCCAGACTCGTGAGCACGCCCTGCTCTCCTTCACCCTCGGTGTTAGACAGCTCATCGTTGCTATCAACAAGATGGACACTGCCCAGTGGAAGCAGGAGCGTTACGAGGAGATTATCAAGGAGACCTCCAACTTCATCAAGAAGGTCGGCTACAACCCCAAGACCGTTCCCTTCGTCCCTATCTCTGGTTTCCACGGCGACAACATGATCCACCCCACCACCAACATGCCTTGGTACAAGGGATGGGAGAAGGAGACCAAGGCTGGT---------------AAGGCTACTGGCAAGACCATCCTTGAGGCTATTGACGCCGTTGAGGCCCCCAAGCGCCCCACCGACAAGCCCCTCCGCCTTCCTCTCCAGGATGTCTACAAGATCGGTGGTATCGGCACGGTCCCCGTCGGCCGTATCGAGACTGGTGTCCTGAAGCCCGGCATGGTTGTTACCTTCGCCCCGTCCATGGTCACCACTGAGGTCAAGTCCGTCGAGATGCACCACGAGCAGCTCGCTGAGGGTCTGCCCGGTGACAACGTCGGCTTCAACGTCAAGAACGTCTCCGTTAAGGAGATTCGTCGTGGCAACGTCGCCGGTGACTCCAAGAACGACCCCCCTGCTGGTGCCGCTTCTTTCACTGCCCAGGTCATCGTCCTGAACCACCCCGGTCAGATCGGTGCTGGTTAC
>Crassiparies_octosporus_MFLUCC_18_0304a
------CTCATTATTGCCGCCGGTACTGGTGAGTTCGAAGCTGGTATCTCCAAGGATGGCCAGACTCGTGAGCACGCTCTGCTTGCTTATACCCTTGGTGTCAAGCAGCTTATCGTTGCCATCAACAAGATGGACACTACCAAGTGGTCTGAGGAGCGTTACCAGGAGATTATCAAGGAGACATCGAACTTCATCAAGAAGGTCGGATACAACCCCAAGCACGTCCCCTTCGTCCCAATCTCCGGTTTCAACGGCGACAACATGATTGAGCCATCCTCAAACTGCCCCTGGTACAAGGGTTGGGAGAAGGAGACCAAGTCC------------------AAGGTCACCGGTAAGACCCTCCTTGAGGCCATTGACAACATCGACCCCCCATCCCGTCCTTCCGACAAGCCCCTTCGTCTGCCCCTTCAGGATGTGTACAAGATTGGTGGTATTGGTACGGTCCCTGTCGGTCGTGTCGAGACCGGTACCATCAAAGCCGGTATGGTCGTCACCTTCGCCCCTGCCGGTGTTACCACTGAAGTCAAGTCCGTCGAGATGCATCACGAGCAGCTTACTGAGGGTGTCCCTGGTGACAATGTCGGTTTCAACGTCAAGAACGTCTCCGTCAAGGAGATCCGTCGTGGTAACGTCGCTGGTGACTCCAAGAACGACCCCCCCAAGGGTGCCGAGTCCTTCAACGCCCAGGTCATCGTCCTCAACCACCCTGGTCAGGTTGGTGCTGGATAC
>Crassiparies_quadrisporus_MAFF_245408
------------------------ACTGGTGAGTTCGAGGCTGGTATCTCCAAGGATGGCCAGACTCGTGAGCACGCTCTCCTCGCCTACACCCTCGGTGTCAAGCAGCTCATCGTTGCCATCAACAAGATGGACACTACCAAGTGGTCCGAGGAGCGTTACCAGGAAATCATCAAGGAGACCTCTAACTTCATCAAAAAGGTCGGGTACAACCCCAAGCACGTCCCCTTCGTCCCTATCTCCGGTTTCAACGGTGACAACATGATCGAGCCCTCCACAAACTGCCCCTGGTACAAGGGCTGGGAGAAGGAGACCAAGTCC------------------AAGGCCTCTGGCAAGACCCTCCTCGAGGCCATCGACAACATCGACCCCCCATCCCGTCCTTCCGACAAGCCCCTTCGTCTACCTCTTCAGGATGTGTACAAGATCGGTGGTATTGGCACGGTTCCTGTCGGTCGTGTCGAGACCGGTACCATCAAGGCCGGTATGGTCGTCACCTTCGCCCCCGCCGGTGTTACTACTGAAGTCAAGTCCGTCGAGATGCACCACGAGCAGCTTACTGAGGGTGTTCCCGGTGACAACGTCGGCTTCAACGTCAAGAACGTCTCTGTCAAGGAAATCCGCCGTGGTAACGTCGCTGGTGACTCCAAGAACGACCCTCCCAAGGGTGCCGAGTCCTTCAACGCCCAGGTCATCGTCCTCAACCACCCTGGTCAGGTCGGTGCTGGATAC
>Crassiparies_yunnanensis_KUMCC_21_0215
GCTATCCTCATTATTGCCGCCGGTACTGGTGAGTTCGAAGCTGGTATCTCCAAGGACGGCCAGACTCGTGAGCACGCTCTGCTTGCTTATACCCTTGGTGTCAAGCAGCTTATCGTTGCCATCAACAAGATGGACACCACCAAGTGGTCTGAGGAGCGTTACCAGGAGATTATCAAGGAGACATCGAACTTCATCAAGAAGGTCGGATACAACCCCAAGCACGTCCCCTTCGTCCCAATCTCCGGTTTCAACGGCGACAACATGATTGAGCCATCCTCAAACTGCCCCTGGTACAAGGGTTGGGAGAAGGAGACCAAGTCC------------------AAGGTCACCGGTAAGACCCTCCTTGAGGCCATTGACAACATCGACCCCCCATCCCGTCCTTCCGACAAGCCCCTTCGTCTGCCCCTTCAGGATGTGTACAAGATTGGTGGTATTGGTACGGTCCCTGTCGGTCGTGTCGAGACCGGTACCATCAAAGCCGGTATGGTCGTCACCTTCGCCCCTGCCGGTGTTACCACTGAAGTCAAGTCCGTCGAGATGCATCACGAGCAGCTTACTGAGGGTGTCCCTGGTGATAATGTCGGTTTCAACGTCAAGAACGTCTCCGTCAAGGAGATCCGTCGTGGTAACGTCGCTGGTGACTCCAAGAACGACCCCCCCAAGGGTGCCGAGTCCTTCAACGCCCAGGTCATCGTCCTCAACCACCCTGGTCAGGTTGGTGCTGGATAC
>Delitschia_chaetomioides_CBS_147251
GCTATCCTCATTATCGCTGCCGGTACTGGTGAGTTCGAGGCTGGTATCTCCAAGGATGGCCAGACTCGTGAGCATGCTCTTCTCGCCTATACCCTTGGTGTCAAGCAGCTCATTGTTGCCATCAACAAGATGGACACCACCAAGTGGTCCGAGAGCCGTTTCCAGGAAATTATCAAGGAGACTTCCAATTTCATCAAGAAGGTCGGTTACAACCCCAAGACCGTTCCCTTCGTTCCTATCTCCGGTTTCAACGGCGACAACATGATCGAGGCTTCCAGCAACTGCCCTTGGTACAAGGGTTGGGAGAAGGAGACCAAGACC------------------AAGTCGACTGGTAAGACCCTCCTCGAGGCCATCGATGCCATCGACCCCCCCAGCCGTCCCACCGACAAGCCTCTCCGTCTCCCCCTCCAGGATGTGTACAAGATTGGCGGTATTGGCACGGTTCCTGTCGGTCGTGTCGAGACCGGTGTCATCAAGGCCGGCATGGTCGTCACCTTCGCTCCCGCTGGTGTCACCACTGAAGTGAAGTCCGTCGAGATGCACCACGAGCAGCTCACTGAGGGTGTCCCCGGTGACAACGTCGGCTTCAACGTCAAGAACGTCTCCGTCAAGGAGATTCGTCGTGGTAACGTTGCCGGTGACTCCAAGAACGACCCCCCCAAGGGTGCCGAGTCTTTCAACGCTCAGGTCATCGTCCTCAACCACCCCGGTCAGGTCGGTGCTGGTTAC
>Didymella_exigua_CBS_183_55
------CTCATCATTGCCGCCGGTACTGGTGAGTTCGAGGCTGGTATCTCCAAGGATGGCCAGACTCGTGAGCACGCTCTCCTCGCCTACACTCTTGGTGTCAAGCAGCTCATCGTTGCCATCAACAAGATGGACACCACCAAGTGGTCCGAGGCCCGTTTCACCGAGATCATCAAGGAGACCTCCAACTTCATCAAGAAGGTCGGCTACAACCCCAAGCACGTTCCCTTCGTGCCCATCTCCGGTTTCAACGGTGACAACATGATCGACGCCTCCCCTAACTGCCCTTGGTACAAGGGTTGGGAGAAGGAGACCAAGACC------------------AAGTCCACTGGTAAGACCCTCCTCGAGGCTATCGACGCCATCGACACACCCACCCGTCCCACCGACAAGCCCCTCCGCCTTCCCCTCCAGGATGTTTACAAGATTGGCGGTATTGGCACGGTTCCCGTCGGTCGTGTTGAGACTGGTATCATCAAGGCTGGTATGGTCGTCACCTTCGCCCCCGCTGGTGTCACCACTGAAGTCAAGTCCGTCGAGATGCACCACGAGCAGCTTGTCGAGGGTGTTCCCGGTGACAACGTCGGCTTCAACGTCAAGAACGTCTCCGTCAAGGAGATCCGTCGTGGCAACGTTGCCGGTGACTCCAAGCAGGACCCCCCCAAGGGTGCTGAGTCCTTCAACGCCCAGGTCATCGTCCTGAACCACCCCGGTCAGGTTGGTGCTGGTTAC
>Halojulella_avicenniae_BCC_20173
GCTATTCTGATTATCGCTGCCGGTACTGGTGAGTTCGAAGCCGGTATCTCCAAGGATGGCCAAACTCGTGAGCACGCTTTGCTTGCCTACACTCTTGGTGTCAAGCAGCTTATTGTTGCCATCAACAAGATGGACACCACCAAATGGTCAGAGGATCGTTACAATGAGATCATCAAAGAGACGACCAACTTCATCAAGAAGGTCGGATACAACCCCAAGGCCGTCCCATTCGTGCCCATCTCCGGTTTCAACGGTGACAACATGATTGAGGGCTCCACCAACTGCCCTTGGTACAAGGGTTGGGAGAAGGAGGTCGTCGACGAGAACAAGAAAACCCAGAAGTACACTGGCAAGACTCTGCTCGAGGCCATTGACAAGATCGTCCCCCCGACCCGTCCTTCTGACAAGCCTCTCCGTCTGCCTCTCCAGGATGTGTACAAGATTGGTGGTATTGGCACGGTCCCCGTCGGTCGTGTCGAGACTGGTACCATCAAGGCTGGTATGGTCGTCACTTTCGCTCCTGCTGGTGTCACCACTGAAGTCAAGTCCGTCGAAATGCACCACGAGCAGCTGTCCGCGGGTATGCCCGGTGACAACGTCGGCTTCAACGTCAAGAACGTCTCCGTCAAGGAGATTCGTCGTGGAAACGTCGCTGGTGACTCCAAGACCGACCCCCCCAAGGGCTGCGACTCTTTCAACGCTCAGGTCATTGTCCTCAACCACCCCGGCCAGGTCGGTGCTGGTTAC
>Helminthosporium_velutinum_CBS_139923
GCCATTCTCATCATTGCTGCCGGTACTGGTGAGTTCGAGGCCGGTATCTCCAAGGACGGTCAGACCCGTGAGCACGCTCTTCTCGCCTACACCCTCGGTGTCAGGCAGATCATCGTCGCTATCAACAAGATGGACACCACCAAGTGGTCCGAGGCCCGTTACCAGGAGATTGTCAAGGAGACCTCCAACTTCATCAAGAAGGTCGGTTTCAACCCCAAGCACATTCCCTTCGTGCCCATCTCTGGCTTCAACGGCGACAACATGATCGACGCCTCCAGCAACTGCCCCTGGTACAAGGGCTGGGAGAAGGAGATCAAGGCC------------------AAGGTCACCGGAAAGACCCTCCTTGACGCCATCGATGCCATCGAGCCCCCGTCCCGTCCCTCTGACAAGCCCCTCCGCCTGCCCCTTCAGGATGTGTACAAGATTGGTGGTATTGGCACGGTTCCCGTCGGTCGTGTCGAGACCGGTGTCATCAAGTCCGGTATGGTCGTCACCTTCGCCCCGGCCGGTGTCACCACTGAAGTCAAGTCCGTCGAGATGCACCACGAGCAACTTGTCGAGGGTCTTCCCGGTGACAACGTCGGCTTCAACGTCAAGAACGTCTCCGTGAAGGAGATCCGTCGTGGCAACGTCGCCGGTGACTCCAAGACCGACCCGCCCAAGGGTGCCGAGTCCTTCAACGCCCAGGTCATCGTTCTTAACCACCCTGGTCAGGTTGGTGCCGGTTAC
>Lentithecium_aquaticum_CBS_123099
-----------------------------------------------------------------------------CGCTCTCGCCTACACCCTGGGTGTGAAGCAGCTCATTGTCGCCATCAACAAGATGGACACCACCAAGTGGTCCGAGTCCCGCTTCCAGGAGATTATCAAGGAGACCTCCAACTTCATCAAGAAGGTTGGATACAACCCCAAGCACGTCCCCTTTGTCCCCATCTCTGGCTTCAACGGCGACAACATGATCGAGCCCTCTCCCAACTGCCCCTGGTACAAGGGCTGGGAGAAGGAGACAAAGTCC------------------AAGTCCACTGGCAAGACCCTCCTCGAGGCCATCGATGCCATTGATCCCCCGTCCCGTCCCTCCGACAAGCCCCTCCGCCTGCCCCTCCAGGATGTGTACAAGATTGGCGGTATTGGCACGGTTCCCGTCGGTCGTGTCGAGACTGGCATCATCAAGGCCGGTATGGTCGTCACCTTCGCCCCCGCTGGTGTGACCACTGAAGTCAAGTCCGTGGAGATGCACCACGAGCAGCTTGTCGAGGGTGTCCCGGGTGACAACGTCGGCTTCAACGTCAAGAACGTCTCCGTCAAGGAGATCCGTCGTGGCAACGTCGCCGGTGACTCCAAGCAGGACCCGCCCAAGGGTGCTGAGTCCTTTAACGCTCAGGTCATCGTCCTTAACCACCCCGGTCAGGTCGGTGCCGGTTAC
>Leptosphaeria_doliolum_CBS_505_75
------------------------------------------------------------------------------------TGCTACACCCTTGGTGTCAAGCAGCTCATCGTTGCCATCAACAAGATGGACACCACCAAGTGGTCCGAGGACCGTTACCAGGAGATCATCAAGGAGACCTCTTCCTTCATCAAGAAGGTCGGTTACAACCCCAAGCACGTTCCCTTCGTGCCCATCTCCGGCTTCAACGGTGACAACATGATCGACAACTCCCCCAACTGCCCCTGGTACAAGGGATGGGAGAAGGAGACCAAGACC------------------AAGACCACCGGAAAGACCCTCCTCGAGGCCATTGATGCCATCGACCCCCCCAGCCGTCCCACCGACAAGCCCCTCCGCCTTCCCCTCCAGGATGTGTACAAGATTGGTGGCATTGGCACGGTTCCCGTCGGCCGTGTCGAGACTGGTATCATCAAGTCCGGCATGGTCGTCACCTTCGCTCCCGCTGGTGTGACCACTGAAGTCAAGTCCGTCGAGATGCACCACGAGCAGCTTGTCGAGGGTGTTCCCGGTGACAACGTAGGCTTCAACGTCAAGAACGTCTCCGTCAAGGAGATCCGTCGTGGCAACGTTGCCGGTGACTCCAAGAACGACCCCCCCAAGGGTGCCGAGTCCTTCAACGCCCAGGTCATCGTCCTCAACCACCCTGGTCAGGTCGGTGCCGGTTAC
>Lophiostoma_macrostomum_MAFF_239447
GCTATTCTCATCATCGCTGCCGGTACTGGTGAGTTCGAGGCTGGTATCTCCAAGGATGGTCAGACTCGCGAGCACGCTCTCCTTGCCTACACTCTCGGTGTCAAGCAGCTCATCGTTGCCATCAACAAGATGGACACCACCAAGTGGAGCGAGGACCGTTACCAGGAAATCATCAAGGAGACGTCCAACTTCATCAAGAAGGTCGGCTTCAACCCCAAGCACGTCCCCTTCGTCCCCATCTCCGGTTTCAACGGTGACAACATGATCGACGTCTCTACCAACTGCCCCTGGTACAAGGGCTGGGAGAAGGAGATCAAGACC------------------AAGGTCACCGGCAAGACCCTCCTTGAGGCCATCGATGCCATCGAGCAACCCAAGCGTCCCACCGACAAGCCCCTCCGTCTGCCCCTTCAGGATGTGTACAAGATTGGCGGTATTGGCACTGTTCCTGTCGGTCGTGTCGAGACCGGTATCATCAAGTCCGGTATGATCGTCACCTTCGCCCCGGCCGGTGTCACTACCGAAGTCAAGTCCGTCGAGATGCACCACGAGCAGCTTGTCGAGGGTACCCCCGGTGACAACGTCGGCTTCAACGTCAAGAACGTCTCCGTCAAGGAGATCCGTCGTGGCAATGTCGCCGGTGACTCCAAGAACGACCCCCCCAAGGGCTGCGACTCCTTCAACGCCCAGGTCATCGTCCTCAACCACCCCGGCCAGGTCGGCGCTGGCTAC
>Lophiotrema_nucula_CBS_627_86
GCTATCCTCATCATCGCTGCCGGTACTGGTGAGTTCGAGGCCGGTATCTCCAAGGACGGTCAGACTCGTGAGCACGCTCTGCTCGCCTACACTCTCGGTGTCAAGCAGCTTATCGTTGCCATCAACAAGATGGATACTACGAAGTGGAGCGAAGACCGCTACAACGAGATCATCAAGGAGACCTCCAACTTCATCAAGAAGGTCGGCTACAACCCCAAGACCGTTCCTTTCGTCCCCATCTCCGGCTTCAACGGTGACAACATGATTGACGTTTCCTCCAACTGCCCCTGGTACAAGGGCTGGGAGAAGGAGACCAAGACC------------------AAGACCTCCGGCAAGACCCTCCTTGAGGCCATCGACGCCATCGACCAGCCGTCCCGTCCTTCCGACAAGCCCCTCCGTCTTCCCCTTCAGGATGTGTACAAGATCGGCGGTATTGGCACGGTTCCTGTCGGCCGTGTCGAGACTGGTGTTATCAAGTCCGGCATGGTCGTTACCTTTGCTCCCTCCAACGTCACCACCGAAGTCAAGTCCGTCGAGATGCATCACGAGCAGCTTGTTGAGGGTGTCCCAGGTGACAACGTCGGCTTCAACGTCAAGAACGTCTCCGTTAAGGAGATCCGTCGTGGCAACGTCGCCGGTGACTCCAAGAACGACCCGCCCAAGGCCGCCGAGTCCTTCAACGCCCAGGTTATCGTCCTCAACCACCCTGGCCAGGTCGGTGCTGGTTAC
>Macrodiplodiopsis_desmazieri_CBS_140062
---------------------------------------------------------------------------------------------------------------------------------------------------------------------------------------------------------------------------------------------------------------------------------------------------------------------------------------------------------------------------------------------------------------------------------------------------------------------------------------------------------------------------------------------------------------------------------------------------------------------------------------------------------------------------------------------------------------------------------------------------------------------------
>Massaria_inquinans_M19
GCTATTCTCATCATCGCTGCTGGGACGGGTGAGTTCGAAGCCGGTATCTCCAAGGATGGCCAGACGCGTGAGCACGCCCTGCTTGCCTACACGCTCGGTGTCAAGCAGCTCATCGTCGCCATCAACAAGATGGACACGACCAAGTGGTCCGAGGAGCGTTTCAACGAAATCATCAAGGAGACGTCCAACTTCATCAAGAAGGTCGGCTACAACCCCAAGACCGTTCCCTTCGTCCCCATCTCCGGTTTCAACGGTGACAACATGATCGACTCCTCGACCAACTGCCCCTGGTACAAGGGCTGGGAGAAGGAGACCAAGACC------------------AAGTCTACTGGTAAGACCCTCCTCGAGGCCATCGACAGCATCGACCCCCCGTCCCGTCCCTCCGACAAGCCCCTCCGTCTGCCTCTCCAGGATGTGTACAAGATTGGTGGTATTGGCACGGTCCCTGTCGGCCGTGTTGAGACTGGTGTCATCAAGGCCGGTATGGTCGTCACCTTCGCTCCCGCTGGTGTCACCACTGAAGTGAAGTCGGTTGAGATGCACCACGAGCAGCTCGTTGAGGGTCTTCCCGGTGACAACGTCGGCTTCAACGTCAAGAACGTCTCCGTCAAGGAGATCCGCCGTGGTAACGTTGCCGGTGACTCCAAGCAAGACCCCCCCAAGGGCTGCGACTCTTTCAACGCCCAGGTCATTGTCCTCAACCACCCTGGCCAGGTCGGTGCTGGTTAC
>Massaria_vomitoria_M13
GCTATTCTCATCATCGCCGCTGGAACTGGTGAGTTCGAAGCCGGTATCTCCAAGGATGGCCAGACGCGTGAGCACGCCCTGCTTGCCTACACGCTCGGTGTCAAGCAACTCATCGTCGCCATCAACAAGATGGACACCACCAAGTGGTCTGAGGAGCGTTACAACGAAATCATCAAGGAGACGTCCAACTTCATCAAGAAGGTCGGCTACAACCCCAAGACCGTCCCCTTCGTCCCCATCTCCGGCTTCAACGGTGACAACATGATCGATGCCTCGAGCAACTGCCCCTGGTACAAGGGCTGGGAGAAGGAGACCAAGACC------------------AAGTCTACTGGTAAGACGCTCCTGGAGGCCATCGACAGCATCGACCCCCCGTCCCGTCCCTCTGACAAGCCCCTCCGTCTGCCCCTCCAGGATGTGTACAAGATCGGTGGTATTGGCACGGTCCCCGTCGGCCGTGTCGAGACTGGTGTCATCAAGGCCGGTATGGTCGTCACCTTCGCCCCCGCTGGTGTCACCACGGAAGTGAAGTCGGTTGAGATGCACCACGAGCAGCTCGTCGAGGGCCTTCCCGGTGATAACGTCGGCTTCAACGTCAAGAACGTCTCCGTCAAGGAGATCCGCCGTGGTAACGTTGCCGGTGACTCCAAGCAAGACCCCCCCAAGGGCTGCGAGTCTTTCAACGCCCAGGTCATTGTCCTCAACCACCCTGGCCAGGTCGGTGCTGGTTAC
>Massarina_eburnea_CBS_473_64
GCCATTCTCATCATTGCCGCTGGTACTGGTGAGTTCGAGGCTGGTATCTCCAAGGACGGCCAGACCCGTGAGCACGCTCTGCTCGCCTACACTCTCGGTGTTAGGCAGATCATCGTCGCCATCAACAAGATGGACACCACCAAGTGGTCCGAGGACCGTTACAAGGAGATTGTCAAGGAGACTTCCAACTTCATCAAGAAGGTCGGCTTCAACCCCAAGCACATTCCCTTCGTCCCCATCTCCGGTTTCAACGGTGACAACATGATCGACTCCTCTACCAACTGCCCCTGGTACAAGGGCTGGGAGAAGGAGACCAAGGCC------------------AAGGTTACCGGCAAGACCCTCCTCGATGCCATTGATGCCATCGACCCCCCGTCCCGTCCCTCCGACAAGCCCCTCCGCCTGCCCCTCCAGGATGTCTACAAGATTGGTGGCATTGGCACGGTTCCCGTCGGACGTGTCGAGACCGGTGTCATCAAGGCCGGTATGGTCGTCACCTTCGCCCCCGCTGGTGTGACCACTGAAGTCAAGTCCGTCGAGATGCACCACGAGCAGCTCGTCGAGGGTCTTCCCGGAGACAACGTTGGCTTCAACGTCAAGAACGTTTCCGTCAAGGAGATCCGTCGTGGAAACGTTGCCGGTGACTCCAAGCAGGACCCCCCCAAGGGTGCCGAGTCCTTCAACGCCCAGGTCATTGTCCTCAACCACCCCGGTCAGGTCGGTGCTGGTTAC
>Medicopsis_romeroi_CBS_252_60
------CTGATTATCGCTGCCGGTACTGGTGAGTTCGAGGCTGGTATCTCCAAGGATGGCCAGACTCGTGAGCACGCTCTCCTCGCTTACACCCTTGGTGTCAAGCAGCTCATCGTTGCCATCAACAAGATGGACACCACCAAGTGGTCTGAGGAGCGTTACCAGGAAATTATCAAGGAGACCTCCAACTTCATCAAGAAGGTCGGATACAACCCCAAGCACGTTCCCTTCGTCCCCATCTCCGGTTTCAACGGTGACAACATGATTGAGGCCTCCACCAACTGCCCGTGGTACAAGGGCTGGGAGAAGGAGACTAAGACC------------------AAGGCCTCTGGCAAGACCCTCCTCGAGGCCATCGACAGCATCGACCCCCCAACTCGTCCCTCCGACAAGCCCCTCCGTCTGCCCCTTCAGGATGTGTACAAGATCGGTGGTATTGGCACGGTCCCGGTCGGTCGTGTCGAGACCGGTACCATCAAGGCCGGTATGGTCGTCACCTTCGCCCCTGCTGGTGTTACCACTGAAGTCAAGTCCGTCGAGATGCACCACGAGCAGCTTTCCGAGGGTGTTCCCGGCGACAACGTTGGTTTCAACGTCAAGAACGTCTCCGTCAAGGAGATTCGTCGTGGTAACGTCGCTGGTGACTCCAAGAACGATCCCCCCAAGGGTGCCGAGTCCTTCAACGCCCAGGTCATCGTCCTTAACCACCCCGGTCAGGTCGGTGCTGGATAC
>Melanomma_japonicum_CBS_142905
---------------GCCGCCGGTACCGGTGAGTTCGAGGCTGGTATCTCCAAGGATGGCCAGACTCGTGAGCACGCTCTGCTCGCCTACACTCTCGGTGTCAAGCAGCTCATCGTTGCCATCAACAAGATGGACACCACCAAGTGGAGCGAGTCTCGTTTCCAGGAGATCATCAAGGAGACCTCCAACTTCATCAAGAAGGTCGGCTACAACCCCAAGACCGTCCCCTTCGTCCCCATTTCTGGCTTCAACGGTGATAACATGATCGACAACTCTCCCAACTGCCCCTGGTACAAGGGCTGGGAGAAGGAGACCAAGACC------------------AAGTCTACTGGCAAGACCCTCCTCGAGGCCATCGATGCCATCGACCCCCCGTCGCGTCCCACTGACAAGCCCCTCCGTCTTCCCCTCCAGGATGTGTACAAGATCGGCGGAATTGGCACGGTTCCCGTCGGACGTGTCGAGACCGGTATCATCAAGGCCGGTATGGTCGTGACCTTCGCCCCGGCTGGTGTCACCACTGAAGTCAAGTCCGTCGAGATGCACCACGAACAGCTTGTCGAGGGTGTCCCCGGTGACAACGTCGGCTTCAACGTCAAGAACGTCTCCGTCAAGGAGATCCGTCGTGGTAACGTCGCCGGTGACTCCAAGAACGACCCCCCCAAGGGCGCCGAGTCCTTCAACGCCCAGGTCATCGTCCTTAACCACCCCGGTCAGGTCGGTGCTGGTTAC
>Muriformispora_magnoliae_MFLUCC_19_0036
-------TGATTATCGCTGCTGGTACTGGTGAGTTCGAGGCTGGTATCTCCAAGGATGGCCAAACCCGTGAGCACGCCCTTCTGGCCTACACCCTTGGTGTGAGGCAGCTCATCGTTGCCATCAACAAGATGGACACCACCAAGTGGTCCGAGGACCGTTACCAGGAGATCATTAAGGAGACCTCCAACTTCATTAAGAAGGTCGGCTATAACCCTAAGCACGTTCCCTTCGTGCCCATCTCTGGTTTTAATGGTGACAACATGATCGAGGCTTCCACAAACTGCCCATGGTACAAGGGCTGGGAGAAGGAGACCAAGGCC------------------AAGGCCACTGGTAAGACACTTCTTGAGGCTATCGACAGCATTGACCCCCCGACCCGTCCTTCTGACAAGCCCCTCCGTCTGCCCCTTCAGGATGTGTACAAGATCGGTGGTATTGGCACGGTCCCTGTCGGTCGTGTCGAGACCGGTGTCATCAAGGCCGGTATGGTCGTTACCTTCGCTCCTGCTGGTGTTACCACCGAAGTCAAGTCGGTCGAGATGCACCACGAGCAGCTCACTGAGGGTGTTCCCGGTGACAACGTCGGCTTCAACGTCAAGAACGTCTCCGTCAAGGAAATCCGTCGTGGAAACGTCGCTGGTGACTCCAAGAACGATCCGCCAAAGGGTGCCGAATCCTTCAACGCCCAGGTCATCGTCCTCAACCACCCCGGTCAAGTGGGTGCTGGATAC
>Muriformispora_thailandica_CMUB_40048
-------TGATCATCGCTGCCGGTACTGGTGAGTTCGAGGCTGGTATCTCCAAAGATGGCCAAACCCGTGAGCACGCCCTTCTAGCCTATACCCTTGGTGTGAGGCAGCTCATCGTTGCCATCAACAAGATGGACACGACCAAGTGGTCCGAGGACCGTTACCAGGAGATCATTAAGGAGACCTCCAACTTCATCAAGAAGGTCGGCTACAACCCCAAGCACGTTCCTTTCGTGCCCATCTCTGGTTTCAACGGTGACAACATGATTGAGGCTTCCACCAACTGCCCATGGTACAAGGGCTGGGAGAAGGAGACCAAGGCC------------------AAGGCCACTGGTAAGACACTTCTTGAGGCCATTGACAGCATTGACCCCCCGAGCCGTCCTTCCGACAAGCCCCTCCGTCTGCCCCTCCAGGATGTGTACAAGATCGGTGGTATTGGCACGGTCCCTGTCGGTCGTGTCGAGACCGGTGTCATCAAGGCCGGTATGGTCGTTACCTTCGCTCCTGCTGGTGTTACCACTGAAGTCAAGTCGGTCGAGATGCATCACGAGCAACTCGCTGAGGGTGTTCCCGGTGACAACGTCGGCTTCAATGTCAAGAACGTGTCCGTCAAGGAGATCCGTCGTGGAAACGTCGCTGGTGACTCTAAGAACGACCCACCCAAGGGTGCTGAATCCTTCAACGCCCAGGTCATTGTCCTCAACCACCCCGGCCAAGTCGGTGCTGGATAC
>Neobrevicollum_biancaeae_CGNCC_3_25420
------------------------------------------GGTATCTCTAAGGATGGTCAGACTCGTGAGCACGCTTTGCTCGCCTACACCCTTGGTGTCAAGCAGCTCATCGTCGCTATCAACAAGATGGACACCACCAAGTGGTCCGAGGAACGTTACCAGGAAATCATCAAGGAAACTTCCAACTTCATCAAGAAGGTTGGATACAACCCCAAGCACGTTCCTTTCGTCCCTATCTCCGGCTTCAACGGCGACAACATGATCGAGCCATCCACCAACTGCCCCTGGTACAAGGGATGGGAGAAGGAGACCAAGTCC------------------AAGGCTACCGGCAAGACCCTCCTCGAGGCCATTGACAGCATTGACCCACCAAGCCGTCCCTCTGACAAGCCCCTTCGTCTTCCTCTTCAGGATGTGTACAAGATTGGCGGTATTGGCACGGTCCCTGTCGGTCGTGTCGAGACTGGTACCATCAAGTCTGGTATGGTCGTCACCTTCGCTCCTGCTGGTGTTACCACCGAAGTGAAGTCCGTCGAAATGCACCACGAGCAGCTCTCTGAGGGCGTCCCCGGTGACAATGTCGGATTTAACGTCAAGAACGTCTCCGTTAAGGAGATCCGTCGTGGTAACGTCGCTGGTGACTCGAAGAATGACCCTCCCAAGGGCGCTGAATCCTTCAATGCCCAAGTCATTGTCCTCAATCACCCTGGCCAGGTCGGTGCTGGATAC
>Neobrevicollum_oleae_UESTCC_23_0145
------------------------------------------------------------------------------------------------------------CTCATCGTCGCTATCAACAAGATGGACACTACCAAGTGGTCCGAGGAGCGTTACCAGGAAATTATCAAGGAAACTTCCAACTTCATCAAGAAGGTTGGATACAACCCCAAGCACGTCCCTTTCGTCCCTATCTCCGGCTTCAACGGCGACAACATGATCGAGCCATCCACCAACTGCCCCTGGTACAAGGGCTGGGAGAAGGAGACCAAGTCC------------------AAGGCTACCGGCAAGACTCTCCTCGAGGCCATTGACAGCATCGACCCACCAAGCCGTCCCTCTGACAAGCCCCTTCGTCTTCCTCTTCAGGATGTGTACAAGATTGGCGGTATTGGCACGGTCCCTGTCGGTCGTGTCGAGACTGGTACCATCAAGTCCGGCATGGTCGTCACCTTCGCTCCTGCTGGTGTCACCACTGAAGTGAAGTCCGTCGAAATGCATCACGAGCAGCTCTCTGAGGGCGTTCCCGGTGACAACGTCGGATTTAACGTCAAGAACGTCTCCGTGAAGGAAATCCGTCGTGGTAACGTTGCTGGTGACTCCAAGAACGATCCTCCCAAGGGCGCTGAATCCTTCAATGCCCAAGTCATTGTCCTCAACCACCCCGGCCAGGTCGGTGCTGGATAC
>Neohendersonia_kickxii_CBS_112403
---------------------------------------------------------------------------------------------------------------------------------------------------------------------------------------------------------------------------------------------------------------------------------------------------------------------------------------------------------------------------------------------------------------------------------------------------------------------------------------------------------------------------------------------------------------------------------------------------------------------------------------------------------------------------------------------------------------------------------------------------------------------------
>Neohendersonia_tongrenensis_HKAS_136895
---------------------------------------------------------------------------------------------------------------------------------------------------------------------------------------------------------------------------------------------------------------------------------------------------------------------------------------------------------------------------------------------------------------------------------------------------------------------------------------------------------------------------------------------------------------------------------------------------------------------------------------------------------------------------------------------------------------------------------------------------------------------------
>Neomedicopsis_chiangmaiensis_MFLUCC_17_2457
---------------------------------------------------------------------------------------------------------------------------------------------------------------------------------------------------------------------------------------------------------------------------------------------------------------------------------------------------------------------------------------------------------------------------------------------------------------------------------------------------------------------------------------------------------------------------------------------------------------------------------------------------------------------------------------------------------------------------------------------------------------------------
>Neomedicopsis_prunicola_CBS_145031
---------------------------------------------------------------------------------------------------------------------------------------------------------------------------------------------------------------------------------------------------------------------------------------------------------------------------------------------------------------------------------------------------------------------------------------------------------------------------------------------------------------------------------------------------------------------------------------------------------------------------------------------------------------------------------------------------------------------------------------------------------------------------
>Omania_hydei_SQUCC_3026
---------------------AGTACTGGTGAGTTCGAAGCCGGTATCTCCAAGGATGGCCAAACTCGTGAGAACGCTCTGCTTGCCTACACTCTTGGTGTCAAGCAGCTCATTGTCGCCATCAACAAGATGGACACCACGAAATGGTCTGAGGACCGTTACAATGAGATCATCAAGGAGACGACCAGCTTCATCAAGAAGGTCGGATTCACCCCCCAGGCCGTCCCATTCGTGCCTATCTCCGGTTTCAACGGTGACAACATGATTGAGGGCTCCTCCAACTGCCCCTGGTACAAGGGCTGGGAGAAGGAGACGAAGGAC------------------AAGTACACTGGCAAGACTCTGCTCGAGGCCATTGACAAGATCATCCCCCCCACTCGTCCTTCTGACAAGCCTCTCCGTCTGCCTCTCCAGGATGTGTACAAGATTGGCGGTATTGGCACGGTCCCCGTCGGTCGTGTCGAGACTGGTACCATCAAGGCTGGTATGGTCGTCACTTTCGCCCCTGCTGGTGTCACCACTGAAGTCAAGTCCGTCGAAATGCACCACGAGCAGCTGCCCGCGGGTATGCCCGGTGACAACGTCGGTTTCAACGTGAAGAACGTCTCCGTCAAGGAGATCCGTCGTGGAAACGTCGCTGGTGACTCTAAGAACGATCCTCCCAAGGGCTGCGACTCTTTCAACGCTCAGGTCATTGTCCTCAACCACCCCGGTCAGGTCGGTGCTGGTTAC
>Phaeosphaeria_oryzae_CBS_110110
----------TCATTGCTGCCGGTACTGGTGAGTTCGAGGCTGGTATCTCCAAGGATGGTCAGACCCGTGAGCACGCCCTGCTTGCCTACACCCTCGGTGTCAAGCAGCTCATCGTCGCCATCAACAAGATGGACACCACCAAGTGGTCTGAGGACCGTTACCAGGAGATCATCAAGGAGACCTCCAACTTCATCAAGAAGGTCGGCTACAACCCCAAGCACGTTCCCTTCGTCCCCATCTCCGGTTTCAATGGCGACAACATGATCGACGCCTCCACCAACTGCCCCTGGTACAAGGGCTGGGAGAAGGAGACCAAGTCC------------------AAGGCCACTGGCAAGACCCTCCTCGAGGCCATCGATGCCATTGACCCTCCTTCCCGTCCCACTGACAAGCCCCTCCGCCTGCCCCTCCAGGACGTCTACAAGATTGGCGGTATTGGCACGGTTCCCGTCGGTCGTGTCGAGACCGGTATCATCAAGGCCGGTATGGTCGTCACCTTCGCCCCCGCTGGTGTCACCACTGAAGTCAAGTCCGTCGAGATGCACCACGAGCAGCTTACCGAGGGTGTCCCCGGTGACAACGTCGGCTTCAACGTCAAGAACGTCTCCGTCAAGGAGATCCGTCGTGGCAACGTTGCCGGTGACTCCAAGAACGACCCCCCCAAGGGTGCCGAGTCTTTCAACGCCCAGGTCATCGTCCTTAACCACCCTGGTCAGGTCGGTGCCGGTTAC
>Prosthemium_betulinum_CBS_279_74
GCCATTCTCATCATTGCTGCCGGTACTGGTGAGTTCGAGGCCGGTATCTCCAAGGATGGCCAGACCCGGGAGCACGCTCTACTCGCCTACACCCTTGGTGTCAAGCAGCTTATCGTCGCCATCAACAAGATGGACACCACCAAGTGGAGCGAGGAGCGTTTCAACGAAATCATCAAGGAGACCTCTAACTTCATCAAGAAGGTCGGCTACAACCCCAAGACCGTTCCGTTCGTCCCTATTTCCGGCTTCAACGGTGACAACATGATCGAGCCCTCCACCAACTGCCCCTGGTATAAGGGCTGGGAGAAGGAGACCAAGTCT------------------AAGTCCTCTGGCAAGACCCTCCTTGAAGCCATCGACTCCATTGACCCCCCCACCCGTCCCTCCGACAAGCCCCTCCGTCTCCCGCTCCAGGACGTGTACAAGATCGGTGGTATTGGCACGGTCCCTGTCGGTCGTGTCGAGACCGGTGTTATCAAGGCCGGTATGGTCGTCACCTTCGCTCCTTCCAACGTCACCACTGAAGTCAAGTCCGTCGAGATGCATCACGAGCAGCTTACTGAGGGCGTTCCTGGCGACAACGTCGGCTTCAACGTCAAGAACGTCTCAGTGAAGGAAATTCGCCGTGGTAACGTTGCCGGTGACTCCAAGAACGACCCACCAAAGGGTGCCGACTCCTTCAATGCCCAAGTCATCGTTCTCAACCACCCCGGTCAGGTCGGTGCTGGTTAC
>Pseudosplanchnonema_phorcioides_CBS_122935
GCCATTCTCATCATTGCCGCCGGTACTGGTGAGTTCGAGGCTGGTATCTCCAAGGACGGTCAGACCCGCGAGCACGCCCTTCTCGCCTACACCCTCGGTGTTAGGCAGATCATCGTCGCTATCAACAAGATGGACACCACCAAGTGGTCCGAGGCCCGTTACCAGGAGATCGTCAAGGAGACCTCCAACTTCATCAAGAAAGTCGGCTTCAACCCCAAGCACATTCCCTTCGTTCCCATCTCCGGCTTCAACGGTGACAACATGATCGATGCCTCCAGCAACTGCCCCTGGTACAAGGGCTGGGAGAAGGAGATCAAGGCC------------------AAGGTTACCGGCAAGACCCTCCTTGACGCCATTGACGCCATCGAGCCCCCGTCTCGTCCCTCCGACAAGCCCCTCCGTCTGCCCCTTCAGGATGTGTACAAGATCGGTGGTATTGGCACGGTTCCCGTCGGCCGTGTCGAGACCGGTGTGATCAAGGCCGGTATGGTCGTTACCTTCGCCCCCGCTGGTGTCACCACCGAAGTCAAGTCCGTCGAGATGCACCACGAGCAGCTTGTCGAGGGTCTTCCCGGTGACAACGTCGGCTTCAACGTCAAGAACGTCTCCGTCAAGGAGATCCGTCGTGGCAACGTCGCCGGTGACTCCAAGACCGACCCCCCCAAGGGTGCCGAGTCCTTCAACGCCCAGGTCATCGTCCTCAACCACCCTGGCCAGGTTGGTGCTGGTTAC
>Splanchnonema_pupula_MFLU_14_0807
---------------------------------------------------------------------------------------------------------------------------------------------------------------------------------------------------------------------------------------------------------------------------------------------------------------------------------------------------------------------------------------------------------------------------------------------------------------------------------------------------------------------------------------------------------------------------------------------------------------------------------------------------------------------------------------------------------------------------------------------------------------------------
>Stemphylium_vesicarium_CBS_191_86
GCTATTCTCATCATCGCTGCCGGTACTGGTGAGTTCGAGGCTGGTATCTCCAAGGACGGTCAGACTCGTGAGCACGCCCTGCTTGCCTACACTCTCGGTGTCAAGCAGCTCATCGTCGCCATTAACAAGATGGACACCACCAAGTGGTCCGAGGAGCGTTACCAGGAGATCATCAAGGAGACCTCCAACTTCATCAAGAAGGTCGGCTACAACCCCAAGCACGTTCCTTTCGTGCCCATCTCCGGTTTCAACGGTGACAACATGATCGAGGCCTCCAGCAACTGCCCCTGGTACAAGGGTTGGGAGAAGGAGACCAAGGCC------------------AAGGCCACTGGTAAGACCCTCCTCGAGGCCATCGACGCCATCGACCCTCCCAGCCGTCCTACCGACAAGCCCCTCCGTCTTCCCCTCCAGGATGTCTACAAGATTGGTGGTATTGGCACGGTGCCCGTCGGTCGTGTCGAGACCGGTATCATCAAGGCCGGTATGGTCGTCACCTTCGCCCCCGCTGGTGTCACCACTGAGGTCAAGTCCGTCGAGATGCACCACGAGCAGCTTGTCGAGGGTGTCCCCGGTGACAACGTCGGCTTCAACGTCAAGAACGTCTCCGTCAAGGAGATCCGTCGTGGTAACGTTGCCGGTGACTCCAAGAACGACCCCCCCAAGGGTGCCGAGTCCTTCAACGCCCAGGTCATCGTCCTCAACCACCCTGGTCAGGTCGGTGCCGGTTAC
>Trematosphaeria_pertusa_CBS_122368
-----------TATTGCCGCTGGTACTGGTGAGTTCGAGGCCGGTATCTCCAAGGATGGCCAGACTCGTGAGCACGCTCTTCTCGCCTACACTCTCGGTGTCCGACAGATCATCGTCGCTATCAACAAGATGGACACCGCCAAGTGGAGCGAGGACCGTTACAAGGAGATTGTCAAGGAGACCTCCAACTTCATCAAGAAGGTCGGCTACAATCCCAAGCACGTCCCCTTCGTCCCAATCTCTGGCTTCTACGGCGACAACATGATTGACTCGTCCGCCAACTGCCCGTGGTACAAGGGCTGGGAGAAGGAGACCAAAACT------------------AAGGTCACCGGCAAGACCCTCCTTGAGGCTATCGACAACATCGACCCCCCGTCCCGTCCTTCCGACAAGCCCCTTCGTCTGCCTCTCCAGGATGTGTACAAGATTGGTGGTATTGGCACTGTCCCTGTCGGCCGTGTCGAGACCGGTATCATCAAGGCTGGTATGGTCGTCACCTTTGCTCCGGCTGGTGTGACCACTGAAGTCAAGTCTGTCGAGATGCACCACGAACAGCTTGTCCAGGGTGTTCCCGGCGACAACGTCGGCTTCAACGTCAAGAACGTTTCCGTCAAGGAGATCCGTCGTGGCAACGTCGCCGGCGACTCCAAGAACGACCCGCCCAAGGGTGCTGAGTCCTTCAACGCCCAGGTCATCGTCCTTAACCACCCCGGCCAGGTTGGTGCTGGTTAC
>Hysterium_angustatum_KUMCC_21_0213
----TTCTCATCATTGCTGCCGGTACCGGTGAATTCGAAGCCGGTATCTCCAAGGATGGCCAGACTCGTGAGCACGCTCTGCTCGCATATACCCTTGGTGTCAAACAACTCATTGTTGCCATCAACAAGATGGACACCACAAAGTGGTCTGAGGAGCGTTTCAACGAAATTATTAAGGAGACTTCCAACTTCATCAAGAAGGTCGGATTCAACCCCAAGCATGTGCCATTCGTTCCTATCTCTGGTTTCAATGGAGACAACATGATCGAGCCCTCGCCCAACTGCCCATGGTACAAGGGCTGGGAGAAGGAGACCAAGACC------------------AAGTCTACCGGTAAGACTCTCCTTGAGGCCATCGATGCCATCGACCCTCCTTCTCGTCCATCCGACAAGCCTCTTCGTCTCCCTCTCCAGGATGTGTACAAGATTGGCGGTATTGGCACGGTCCCTGTTGGTCGTGTTGAGACTGGTGTCATCAAGGCCGGTATGGTCGTCACCTTCGCCCCCGCTGGTGTCACCACTGAAGTCAAGTCCGTCGAAATGCACCACGAACAGCTCACCGAGGGTCTCCCAGGAGACAACGTCGGCTTCAACGTCAAGAACGTCTCCGTCAAGGAAATCCGTCGTGGTAACGTCGCTGGTGACTCCAAGAACGACCCACCAAAGGGTGCCGAGTCCTTCAATGCCCAGGTCATCGTCCTTAACCACCCTGGTCAAGTTGGTGCTGGTTAC
>Hysterobrevium_constrictum_KUMCC_21_0212
GCTATTCTCATCATTGCCGCTGGTACTGGTGAGTTCGAGGCTGGTATCTCCAAGGATGGCCAGACTCGAGAGCACGCCCTCCTCGCCTACACCCTCGGTGTCAGGCAGATCATCGTTGCCATCAACAAGATGGACACCACCAAGTGGTCTGAGGATCGTTACCACGAAATCGTCAAGGAGACCTCCAACTTCATCAAGAAGGTCGGATACAACCCCAAGACCGTTCCTTTCGTCCCCATCTCTGGCTTCAACGGTGACAACATGATTGAGCCTTCCAGCAACTGCCCCTGGTACAAGGGCTGGGAGAAGGAGACCAAGACC------------------AAGTCCACTGGTAAGACTCTCCTCGAGGCCATCGACGCCATCGACCCTCCATCCCGTCCCTCAGACAAGCCTCTCCGTCTTCCCCTTCAGGATGTGTACAAGATCGGAGGTATTGGCACGGTTCCCGTCGGTCGTGTCGAGACTGGTGTTATCAAGGCCGGTATGGTCGTCACCTTCGCCCCCGCTGGTGTCACCACTGAAGTCAAGTCCGTCGAAATGCACCACGAACAGCTCGTTGAGGGTCTTCCCGGTGACAACGTCGGCTTCAACGTCAAGAACGTCTCCGTCAAGGAGATCCGTCGTGGTAACGTCGCTGGTGACTCCAAGAACGACCCCCCCAAGGGTGCCGAATCTTTCAACGCCCAGGTCATCGTCCTCAACCACCCCGGTCAAGTCGGTGCCGGTTAC
