# Supplementary material for: Revision of the genus Splanchospora (Pleosporales, Neohendersoniaceae)
Source: IMA Fungus. 2026 Mar 9;17:e179372. doi: 10.3897/imafungus.17.179372 (PMC12993480; doi:10.3897/imafungus.17.179372)
Supplement: Supplementary material 7 — ITS alignment dataset used for the second analysis [file imafungus-17-e179372-s007.fas]

>Splanchospora_ampullacea_CBS_116578
CAGTGGGTCTTCTTTGGAAGCCCGCGAGATAGCACCCTTTGCTTTTAACTACCCTTGTTTCCTCGGCGGATTCGCCCGCCAATGAGGACATTTACCAAACCTTTTGCAGTAGTATTAAACGTCTGATAAACAATACAATTGTTACAACTTTCAACAATGGATCTCTTGGTTCTGGCATCGATGAAGAACGCAGCGAAATGCGATAAGTAGTGTGAATTGCAGAATTCAGTGAATCATCGAATCTTTGAACGCACATTGCGCCCCTTGGTATTCCATGGGGCATGCCTGTTCGAGCGTCATTTCAACCCTCAAGCTCTGCTTGGTGTTGGGTGTTTGTCCCGCCTGTGGACTCGCCTTAAAGCTATTGGCAGCCAGCCGCATTGGCTCGGAGCGCAGCACATTCCGCGCATCGATGTCTAGTGGTGGCGGCAGCCAGAAGTATCTTCTTCAGT
>Splanchospora_ampullacea_L20
CAGTGGGTCTTCTTTGGAAGCCCGCGAGATAGCACCCTTTGCTTTTAACTACCCTTGTTTCCTCGGCGGATTCGCCCGCCAATGAGGACATTTACCAAACCTTTTGCAGTAGTATTAAACGTCTGATAAACAATACAATTGTTACAACTTTCAACAATGGATCTCTTGGTTCTGGCATCGATGAAGAACGCAGCGAAATGCGATAAGTAGTGTGAATTGCAGAATTCAGTGAATCATCGAATCTTTGAACGCACATTGCGCCCCTTGGTATTCCATGGGGCATGCCTGTTCGAGCGTCATTTCAACCCTCAAGCTCTGCTTGGTGTTGGGTGTTTGTCCCGCCTGTGGACTCGCCTTAAAGCTATTGGCAGCCAGCCGCATTGGCTCGGAGCGCAGCACATTCCGCGCATCGATGTCTAGTGGTGGCGGCAGCCAGAAGTATCTTCTTCAGT
>Splanchospora_ampullacea_L39
CAGTGGGTCTTCTTTGGAAGCCCGCGAGATAGCACCCTTTGCTTTTAACTACCCTTGTTTCCTCGGCGGATTCGCCCGCCAATGAGGACATTTACCAAACCTTTTGCAGTAGTATTAAACGTCTGATAAACAATACAATTGTTACAACTTTCAACAATGGATCTCTTGGTTCTGGCATCGATGAAGAACGCAGCGAAATGCGATAAGTAGTGTGAATTGCAGAATTCAGTGAATCATCGAATCTTTGAACGCACATTGCGCCCCTTGGTATTCCATGGGGCATGCCTGTTCGAGCGTCATTTCAACCCTCAAGCTCTGCTTGGTGTTGGGTGTTTGTCCCGCCTGTGGACTCGCCTTAAAGCTATTGGCAGCCAGCCGCATTGGCTCGGAGCGCAGCACATTCCGCGCATCGATGTCTAGTGGTGGCGGCAGCCAGAAGTATCTTCTTCAGT
>Splanchospora_ampullacea_L104
CAGTGGGTCTTCTTTGGAAGCCCGCGAGATAGCACCCTTTGCTTTTAACTACCCTTGTTTCCTCGGCGGATTCGCCCGCCAATGAGGACATTTACCAAACCTTTTGCAGTAGTATTAAACGTCTGATAAACAATACAATTGTTACAACTTTCAACAATGGATCTCTTGGTTCTGGCATCGATGAAGAACGCAGCGAAATGCGATAAGTAGTGTGAATTGCAGAATTCAGTGAATCATCGAATCTTTGAACGCACATTGCGCCCCTTGGTATTCCATGGGGCATGCCTGTTCGAGCGTCATTTCAACCCTCAAGCTCTGCTTGGTGTTGGGTGTTTGTCCCGCCTGTGGACTCGCCTTAAAGCTATTGGCAGCCAGCCGCATTGGCTCGGAGCGCAGCACATTCCGCGCATCGATGTCTAGTGGTGGCGGCAGCCAGAAGTATCTTCTTCAGT
>Splanchospora_ampullacea_L179
CAGTGGGTCTTCTTTGGAAGCCCGCGAGATAGCACCCTTTGCTTTTAACTACCCTTGTTTCCTCGGCGGATTCGCCCGCCAATGAGGACATTTACCAAACCTTTTGCAGTAGTATTAAACGTCTGATAAACAATACAATTGTTACAACTTTCAACAATGGATCTCTTGGTTCTGGCATCGATGAAGAACGCAGCGAAATGCGATAAGTAGTGTGAATTGCAGAATTCAGTGAATCATCGAATCTTTGAACGCACATTGCGCCCCTTGGTATTCCATGGGGCATGCCTGTTCGAGCGTCATTTCAACCCTCAAGCTCTGCTTGGTGTTGGGTGTTTGTCCCGCCTGTGGACTCGCCTTAAAGCTATTGGCAGCCAGCCGCATTGGCTCGGAGCGCAGCACATTCCGCGCATCGATGTCTAGTGGTGGCGGCAGCCAGAAGTATCTTCTTCAGT
>Splanchospora_fulviconidia_RY_69
CAGTGGGTCTTCTTTGGAAGCCCGCGAGATAGCACCCTTTGCTTTTAAGTACTCTTGTTTCCTCGGCGGATTCGCCCGCCAATAAGGACATTTACCAAACCTTTTGCAGTAGTATTAAACGTCTGATAAATCATTTAATTATTACAACTTTCAACAATGGATCTCTTGGTTCTGGCATCGATGAAGAACGCAGCGAAATGCGATAAGTAGTGTGAATTGCAGAATTCAGTGAATCATCGAATCTTTGAACGCACATTGCGCCCCTTGGTATTCCATGGGGCATGCCTGTTCGAGCGTCATTTCAACCCTCAAGCTCTGCTTGGTGTTGGGTGTTTGTCCTA---GTGGACTCGCCTTAAAGTTATTGGCAGCCAGCCGCATTGGCTCGGAGCGCAGCACATTCAGCGCATCGAAGTCTGGTGGTGGCGGCAGCCAGAAGTATCATCTTCAGT
>Splanchospora_fulviconidia_RY_71
CAGTGGGTCTTCTTTGGAAGCCCGCGAGATAGCACCCTTTGCTTTTAAGTACTCTTGTTTCCTCGGCGGATTCGCCCGCCAATGAGGACATTTACCAAACCTTTTGCAGTAGTATTAAACGTCTGATAA---ATTTAATTATTACAACTTTCAACAATGGATCTCTTGGTTCTGGCATCGATGAAGAACGCAGCGAAATGCGATAAGTAGTGTGAATTGCAGAATTCAGTGAATCATCGAATCTTTGAACGCACATTGCGCCCCTTGGTATTCCATGGGGCATGCCTGTTCGAGCGTCATTTCAACCCTCAAGCTCTGCTTGGTGTTGGGTGTTTGTCCTA---GTGGACTCGCCTTAAAGTTATTGGCAGCCAGCCGCATTGGCTCGGAGCGCAGCACATTCAGCGCATCGAAGTCTGGTGGTGGCGGCAGCCAGAAGTATCATCTTCAGT
>Splanchospora_fulviconidia_RY_73
CAGTGGGTCTTCTTTGGAAGCCCGCGAGATAGCACCCTTTGCTTTTAAGTACTCTTGTTTCCTCGGCGGATTCGCCCGCCAATGAGGACATTTACCAAACCTTTTGCAGTAGTATTAAACGTCTGATAA---ATTTAATTATTACAACTTTCAACAATGGATCTCTTGGTTCTGGCATCGATGAAGAACGCAGCGAAATGCGATAAGTAGTGTGAATTGCAGAATTCAGTGAATCATCGAATCTTTGAACGCACATTGCGCCCCTTGGTATTCCATGGGGCATGCCTGTTCGAGCGTCATTTCAACCCTCAAGCTCTGCTTGGTGTTGGGTGTTTGTCCTA---GTGGACTCGCCTTAAAGTTATTGGCAGCCAGCCGCATTGGCTCGGAGCGCAGCACATTCAGCGCATCGAAGTCTGGTGGTGGCGGCAGCCAGAAGTATCATCTTCAGT
>Splanchospora_fulviconidia_RY_91
CAGTGGGTCTTCTTTGGAAGCCCGCGAGATAGCACCCTTTGCTTTTAAGTACTCTTGTTTCCTCGGCGGATTCGCCCGCCAATAAGGACATTTACCAAACCTTTTGCAGTAGTATTAAACGTCTGATAAATCATTTAATTATTACAACTTTCAACAATGGATCTCTTGGTTCTGGCATCGATGAAGAACGCAGCGAAATGCGATAAGTAGTGTGAATTGCAGAATTCAGTGAATCATCGAATCTTTGAACGCACATTGCGCCCCTTGGTATTCCATGGGGCATGCCTGTTCGAGCGTCATTTCAACCCTCAAGCTCTGCTTGGTGTTGGGTGTTTGTCCTA---GTGGACTCGCCTTAAAGTTATTGGCAGCCAGCCGCATTGGCTCGGAGCGCAGCACATTCAGCGCATCGAAGTCTGGTGGTGGCGGCAGCCAGAAGTATCATCTTCAGT
>Splanchospora_fulviconidia_RY_92
CAGTGGGTCTTCTTTGGAAGCCCGCGAGATAGCACCCTTTGCTTTTAAGTACTCTTGTTTCCTCGGCGGATTCGCCCGCCAATAAGGACATTTACCAAACCTTTTGCAGTAGTATTAAACGTCTGATAAATCATTTAATTATTACAACTTTCAACAATGGATCTCTTGGTTCTGGCATCGATGAAGAACGCAGCGAAATGCGATAAGTAGTGTGAATTGCAGAATTCAGTGAATCATCGAATCTTTGAACGCACATTGCGCCCCTTGGTATTCCATGGGGCATGCCTGTTCGAGCGTCATTTCAACCCTCAAGCTCTGCTTGGTGTTGGGTGTTTGTCCTA---GTGGACTCGCCTTAAAGTTATTGGCAGCCAGCCGCATTGGCTCGGAGCGCAGCACATTCAGCGCATCGAAGTCTGGTGGTGGCGGCAGCCAGAAGTATCATCTTCAGT
>Splanchospora_fulviconidia_RY_112
CAGTGGGTCTTCTTTGGAAGCCCGCGAGATAGCACCCTTTGCTTTTAAGTACTCTTGTTTCCTCGGCGGATTCGCCCGCCAATAAGGACATTTACCAAACCTTTTGCAGTAGTATTAAACGTCTGATAAATCATTTAATTATTACAACTTTCAACAATGGATCTCTTGGTTCTGGCATCGATGAAGAACGCAGCGAAATGCGATAAGTAGTGTGAATTGCAGAATTCAGTGAATCATCGAATCTTTGAACGCACATTGCGCCCCTTGGTATTCCATGGGGCATGCCTGTTCGAGCGTCATTTCAACCCTCAAGCTCTGCTTGGTGTTGGGTGTTTGTCCTA---GTGGACTCGCCTTAAAGTTATTGGCAGCCAGCCGCATTGGCTCGGAGCGCAGCACATTCAGCGCATCGAAGTCTGGTGGTGGCGGCAGCCAGAAGTATCATCTTCAGT
>Splanchospora_fulviconidia_RY_152
CAGTGGGTCTTCTTTGGAAGCCCGCGAGATAGCACCCTTTGCTTTTAAGTACTCTTGTTTCCTCGGCGGATTCGCCCGCCAATAAGGACATTTACCAAACCTTTTGCAGTAGTATTAAACGTCTGATAAATCATTTAATTATTACAACTTTCAACAATGGATCTCTTGGTTCTGGCATCGATGAAGAACGCAGCGAAATGCGATAAGTAGTGTGAATTGCAGAATTCAGTGAATCATCGAATCTTTGAACGCACATTGCGCCCCTTGGTATTCCATGGGGCATGCCTGTTCGAGCGTCATTTCAACCCTCAAGCTCTGCTTGGTGTTGGGTGTTTGTCCTA---GTGGACTCGCCTTAAAGTTATTGGCAGCCAGCCGCATTGGCTCGGAGCGCAGCACATTCAGCGCATCGAAGTCTGGTGGTGGCGGCAGCCAGAAGTATCATCTTCAGT
>Splanchospora_fulviconidia_RY_153
CAGTGGGTCTTCTTTGGAAGCCCGCGAGATAGCACCCTTTGCTTTTAAGTACTCTTGTTTCCTCGGCGGATTCGCCCGCCAATGAGGACATTTACCAAACCTTTTGCAGTAGTATTAAACGTCTGATAA---ATTTAATTATTACAACTTTCAACAATGGATCTCTTGGTTCTGGCATCGATGAAGAACGCAGCGAAATGCGATAAGTAGTGTGAATTGCAGAATTCAGTGAATCATCGAATCTTTGAACGCACATTGCGCCCCTTGGTATTCCATGGGGCATGCCTGTTCGAGCGTCATTTCAACCCTCAAGCTCTGCTTGGTGTTGGGTGTTTGTCCTA---GTGGACTCGCCTTAAAGTTATTGGCAGCCAGCCGCATTGGCTCGGAGCGCAGCACATTCAGCGCATCGAAGTCTGGTGGTGGCGGCAGCCAGAAGTATCATCTTCAGT
>Splanchospora_fulviconidia_RY_161
CAGTGGGTCTTCTTTGGAAGCCCGCGAGATAGCACCCTTTGCTTTTAAGTACTCTTGTTTCCTCGGCGGATTCGCCCGCCAATGAGGACATTTACCAAACCTTTTGCAGTAGTATTAAACGTCTGATAA---ATTTAATTATTACAACTTTCAACAATGGATCTCTTGGTTCTGGCATCGATGAAGAACGCAGCGAAATGCGATAAGTAGTGTGAATTGCAGAATTCAGTGAATCATCGAATCTTTGAACGCACATTGCGCCCCTTGGTATTCCATGGGGCATGCCTGTTCGAGCGTCATTTCAACCCTCAAGCTCTGCTTGGTGTTGGGTGTTTGTCCTA---GTGGACTCGCCTTAAAGTTATTGGCAGCCAGCCGCATTGGCTCGGAGCGCAGCACATTCAGCGCATCGAAGTCTGGTGGTGGCGGCAGCCAGAAGTATCATCTTCAGT
>Splanchospora_microspora_KT_2905
CAGTGGGTCTTCTTTGGAAGCCCGCGAGATAGCACCCTTTGCTTTTAAGTACCCTTGTTTCCTCGGCGGATTCGCCCGCCAATGAGGACATTTACCAAACCTTTTGCAGTAGTATTAAACGTCTGATAAAC-ATATAATTGTTACAACTTTCAACAATGGATCTCTTGGTTCTGGCATCGATGAAGAACGCAGCGAAATGCGATAAGTAGTGTGAATTGCAGAATTCAGTGAATCATCGAATCTTTGAACGCACATTGCGCCCCTTGGTATTCCATGGGGCATGCCTGTTCGAGCGTCATTTCAACCCTCAAGCTCTGCTTGGTGTTGGGTGTTTGTCCCGCTTGTGGACTCGCCTTAAAGTCATTGGCAGCCAGCCGTATTGGCTCGGAGCGCAGCACATTCCGCGCATCGATGTCTAGTGGTGGCGGCAGCCAGAAGTATCTTCTTCAGT
>Splanchospora_microspora_KT_2906
CAGTGGGTCTTCTTTGGAAGCCCGCGAGATAGCACCCTTTGCTTTTAAGTACCCTTGTTTCCTCGGCGGATTCGCCCGCCAATGAGGACATTTACCAAACCTTTTGCAGTAGTATTAAACGTCTGATAAAC-ATATAATTGTTACAACTTTCAACAATGGATCTCTTGGTTCTGGCATCGATGAAGAACGCAGCGAAATGCGATAAGTAGTGTGAATTGCAGAATTCAGTGAATCATCGAATCTTTGAACGCACATTGCGCCCCTTGGTATTCCATGGGGCATGCCTGTTCGAGCGTCATTTCAACCCTCAAGCTCTGCTTGGTGTTGGGTGTTTGTCCCGCTTGTGGACTCGCCTTAAAGTCATTGGCAGCCAGCCGTATTGGCTCGGAGCGCAGCACATTCCGCGCATCGATGTCTAGTGGTGGCGGCAGCCAGAAGTATCTTCTTCAGT
>Splanchospora_oblongiconidia_AH_478
CAGTGGGTCTTCTTTGGAAGCCCGCGAGATAGCACCCTTTGCTTTTAAGTACCCTTGTTTCCTCGGCGGATTCGCCCGCCAGTGAGGACATTTACCAAACCTTTTGCAGTAGTATTAAACGTCTGATAAACAATACAATTGTTACAACTTTCAACAATGGATCTCTTGGTTCTGGCATCGATGAAGAACGCAGCGAAATGCGATAAGTAGTGTGAATTGCAGAATTCAGTGAATCATCGAATCTTTGAACGCACATTGCGCCCCTTGGTATTCCATGGGGCATGCCTGTTCGAGCGTCATTTCAACCCTCAAGCTCTGCTTGGTGTTGGGTGTTTGTCCCGCCTGTGGACTCGCCTTAAAGTCATTGGCAGCCAGCCGCATTGGCTCGGAGCGCAGCACATTCCGCGCATCGATGTCTAGTAGTGGCGGCAGCCAGAAGTATCTTCTTCAGT
>Splanchospora_oblongiconidia_KT_3610
CAGTGGGTCTTCTTTGGAAGCCCGCGAGATAGCACCCTTTGCTTTTAAGTACCCTTGTTTCCTCGGCGGATTCGCCCGCCAGTGAGGACATTTACCAAACCTTTTGCAGTAGTATTAAACGTCTGATAAACAATACAATTGTTACAACTTTCAACAATGGATCTCTTGGTTCTGGCATCGATGAAGAACGCAGCGAAATGCGATAAGTAGTGTGAATTGCAGAATTCAGTGAATCATCGAATCTTTGAACGCACATTGCGCCCCTTGGTATTCCATGGGGCATGCCTGTTCGAGCGTCATTTCAACCCTCAAGCTCTGCTTGGTGTTGGGTGTTTGTCCCGCCTGTGGACTCGCCTTAAAGTCATTGGCAGCCAGCCGCATTGGCTCGGAGCGCAGCACATTCCGCGCATCGATGTCTAGTAGTGGCGGCAGCCAGAAGTATCTTCTTCAGT
>Splanchospora_oblongiconidia_RY_83
CAGTGGGTCTTCTTTGGAAGCCCGCGAGATAGCACCCTTTGCTTTTAAGTACCCTTGTTTCCTCGGCGGATTCGCCCGCCAGTGAGGACATTTACCAAACCTTTTGCAGTAGTATTAAACGTCTGATAAACAATACAATTGTTACAACTTTCAACAATGGATCTCTTGGTTCTGGCATCGATGAAGAACGCAGCGAAATGCGATAAGTAGTGTGAATTGCAGAATTCAGTGAATCATCGAATCTTTGAACGCACATTGCGCCCCTTGGTATTCCATGGGGCATGCCTGTTCGAGCGTCATTTCAACCCTCAAGCTCTGCTTGGTGTTGGGTGTTTGTCCCGCCTGTGGACTCGCCTTAAAGTCATTGGCAGCCAGCCGCATTGGCTCGGAGCGCAGCACATTCCGCGCATCGATGTCTAGTAGTGGCGGCAGCCAGAAGTATCTTCTTCAGT
>Splanchospora_pseudomicrospora_KT_3680
CAGTGGGTCTTCTTTGGAAGCCCGCGAGATAGCACCCTTTGCTTTTAAGTACCCTTGTTTCCTCGGCGGATTCGCCCGCCAATGAGGACATTTACCAAACCTTTTGCAGTAGTATTAAACGTCTGATAAACAATACAATTGTTACAACTTTCAACAATGGATCTCTTGGTTCTGGCATCGATGAAGAACGCAGCGAAATGCGATAAGTAGTGTGAATTGCAGAATTCAGTGAATCATCGAATCTTTGAACGCACATTGCGCCCCTTGGTATTCCATGGGGCATGCCTGTTCGAGCGTCATTTCAACCCTCAAGCTCTGCTTGGTGTTGGGTGTTTGTCCCGCCTGTGGACTCGCCTTAAAGTCATTGGCAGCCAGCCGCATTGGCTCGGAGCGCAGCACATTCCGCGCATCGATGTCTAGTGGTGGCGGCAGCCAGAAGTATCTTCTTCAGT
>Splanchospora_pseudomicrospora_KT_3681
CAGTGGGTCTTCTTTGGAAGCCCGCGAGATAGCACCCTTTGCTTTTAAGTACCCTTGTTTCCTCGGCGGATTCGCCCGCCAATGAGGACATTTACCAAACCTTTTGCAGTAGTATTAAACGTCTGATAAACAATACAATTGTTACAACTTTCAACAATGGATCTCTTGGTTCTGGCATCGATGAAGAACGCAGCGAAATGCGATAAGTAGTGTGAATTGCAGAATTCAGTGAATCATCGAATCTTTGAACGCACATTGCGCCCCTTGGTATTCCATGGGGCATGCCTGTTCGAGCGTCATTTCAACCCTCAAGCTCTGCTTGGTGTTGGGTGTTTGTCCCGCCTGTGGACTCGCCTTAAAGTCATTGGCAGCCAGCCGCATTGGCTCGGAGCGCAGCACATTCCGCGCATCGATGTCTAGTGGTGGCGGCAGCCAGAAGTATCTTCTTCAGT
>Splanchospora_pseudomicrospora_KT_4246
CAGTGGGTCTTCTTTGGAAGCCCGCGAGATAGCACCCTTTGCTTTTAAGTACCCTTGTTTCCTCGGCGGATTCGCCCGCCAATGAGGACATTTACCAAACCTTTTGCAGTAGTATTAAACGTCTGATAAACAATACAATTGTTACAACTTTCAACAATGGATCTCTTGGTTCTGGCATCGATGAAGAACGCAGCGAAATGCGATAAGTAGTGTGAATTGCAGAATTCAGTGAATCATCGAATCTTTGAACGCACATTGCGCCCCTTGGTATTCCATGGGGCATGCCTGTTCGAGCGTCATTTCAACCCTCAAGCTCTGCTTGGTGTTGGGTGTTTGTCCCGCCTGTGGACTCGCCTTAAAGTCATTGGCAGCCAGCCGCATTGGCTCGGAGCGCAGCACATTCCGCGCATCGATGTCTAGTGGTGGCGGCAGCCAGAAGTATCTTCTTCAGT
>Splanchospora_pseudomicrospora_KT_4247
CAGTGGGTCTTCTTTGGAAGCCCGCGAGATAGCACCCTTTGCTTTTAAGTACCCTTGTTTCCTCGGCGGATTCGCCCGCCAATGAGGACATTTACCAAACCTTTTGCAGTAGTATTAAACGTCTGATAAACAATACAATTGTTACAACTTTCAACAATGGATCTCTTGGTTCTGGCATCGATGAAGAACGCAGCGAAATGCGATAAGTAGTGTGAATTGCAGAATTCAGTGAATCATCGAATCTTTGAACGCACATTGCGCCCCTTGGTATTCCATGGGGCATGCCTGTTCGAGCGTCATTTCAACCCTCAAGCTCTGCTTGGTGTTGGGTGTTTGTCCCGCCTGTGGACTCGCCTTAAAGTCATTGGCAGCCAGCCGCATTGGCTCGGAGCGCAGCACATTCCGCGCATCGATGTCTAGTGGTGGCGGCAGCCAGAAGTATCTTCTTCAGT
>Splanchospora_pseudomicrospora_KT_4283
CAGTGGGTCTTCTTTGGAAGCCCGCGAGATAGCACCCTTTGCTTTTAAGTACCCTTGTTTCCTCGGCGGATTCGCCCGCCAATGAGGACATTTACCAAACCTTTTGCAGTAGTATTAAACGTCTGATAAACAATACAATTGTTACAACTTTCAACAATGGATCTCTTGGTTCTGGCATCGATGAAGAACGCAGCGAAATGCGATAAGTAGTGTGAATTGCAGAATTCAGTGAATCATCGAATCTTTGAACGCACATTGCGCCCCTTGGTATTCCATGGGGCATGCCTGTTCGAGCGTCATTTCAACCCTCAAGCTCTGCTTGGTGTTGGGTGTTTGTCCCGCCTGTGGACTCGCCTTAAAGTCATTGGCAGCCAGCCGCATTGGCTCGGAGCGCAGCACATTCCGCGCATCGATGTCTAGTGGTGGCGGCAGCCAGAAGTATCTTCTTCAGT
>Splanchospora_pseudomicrospora_KT_4324
CAGTGGGTCTTCTTTGGAAGCCCGCGAGATAGCACCCTTTGCTTTTAAGTACCCTTGTTTCCTCGGCGGATTCGCCCGCCAATGAGGACATTTACCAAACCTTTTGCAGTAGTATTAAACGTCTGATAAACAATACAATTGTTACAACTTTCAACAATGGATCTCTTGGTTCTGGCATCGATGAAGAACGCAGCGAAATGCGATAAGTAGTGTGAATTGCAGAATTCAGTGAATCATCGAATCTTTGAACGCACATTGCGCCCCTTGGTATTCCATGGGGCATGCCTGTTCGAGCGTCATTTCAACCCTCAAGCTCTGCTTGGTGTTGGGTGTTTGTCCCGCCTGTGGACTCGCCTTAAAGCTATTGGCAGCCAGCCGCATTGGCTCGGAGCGCAGCACATTCCGCGCATCGATGTCTAGTGGTGGCGGCAGCCAGAAGTATCTTCTTCAGT
>Splanchospora_pseudomicrospora_RY_50
CAGTGGGTCTTCTTTGGAAGCCCGCGAGATAGCACCCTTTGCTTTTAAGTACCCTTGTTTCCTCGGCGGATTCGCCCGCCAATGAGGACATTTACCAAACCTTTTGCAGTAGTATTAAACGTCTGATAAACAATACAATTGTTACAACTTTCAACAATGGATCTCTTGGTTCTGGCATCGATGAAGAACGCAGCGAAATGCGATAAGTAGTGTGAATTGCAGAATTCAGTGAATCATCGAATCTTTGAACGCACATTGCGCCCCTTGGTATTCCATGGGGCATGCCTGTTCGAGCGTCATTTCAACCCTCAAGCTCTGCTTGGTGTTGGGTGTTTGTCCCGCCTGTGGACTCGCCTTAAAGTCATTGGCAGCCAGCCGCATTGGCTCGGAGCGCAGCACATTCCGCGCATCGATGTCTAGTGGTGGCGGCAGCCAGAAGTATCTTCTTCAGT
>Splanchospora_pseudomicrospora_RY_154
CAGTGGGTCTTCTTTGGAAGCCCGCGAGATAGCACCCTTTGCTTTTAAGTACCCTTGTTTCCTCGGCGGATTCGCCCGCCAATGAGGACATTTACCAAACCTTTTGCAGTAGTATTAAACGTCTGATAAACAATACAATTGTTACAACTTTCAACAATGGATCTCTTGGTTCTGGCATCGATGAAGAACGCAGCGAAATGCGATAAGTAGTGTGAATTGCAGAATTCAGTGAATCATCGAATCTTTGAACGCACATTGCGCCCCTTGGTATTCCATGGGGCATGCCTGTTCGAGCGTCATTTCAACCCTCAAGCTCTGCTTGGTGTTGGGTGTTTGTCCCGCCTGTGGACTCGCCTTAAAGTCATTGGCAGCCAGCCGCATTGGCTCGGAGCGCAGCACATTCCGCGCATCGATGTCTAGTGGTGGCGGCAGCCAGAAGTATCTTCTTCAGT
>Splanchospora_pseudomicrospora_RY_158
CAGTGGGTCTTCTTTGGAAGCCCGCGAGATAGCACCCTTTGCTTTTAAGTACCCTTGTTTCCTCGGCGGATTCGCCCGCCAATGAGGACATTTACCAAACCTTTTGCAGTAGTATTAAACGTCTGATAAACAATACAATTGTTACAACTTTCAACAATGGATCTCTTGGTTCTGGCATCGATGAAGAACGCAGCGAAATGCGATAAGTAGTGTGAATTGCAGAATTCAGTGAATCATCGAATCTTTGAACGCACATTGCGCCCCTTGGTATTCCATGGGGCATGCCTGTTCGAGCGTCATTTCAACCCTCAAGCTCTGCTTGGTGTTGGGTGTTTGTCCCGCCTGTGGACTCGCCTTAAAGTCATTGGCAGCCAGCCGCATTGGCTCGGAGCGCAGCACATTCCGCGCATCGATGTCTAGTGGTGGCGGCAGCCAGAAGTATCTTCTTCAGT
>Splanchospora_sp_L181
CAGTGGGTCTTCTTTGGAAGCCCGCGAGATAGCACCCTTTGCTTTTAACTACCCTTGTTTCCTCGGCGGATTCGCCCGTCAATGAGGACATTTACCAAACCTTTTGCAGTAGTATTAAACGTCTGATAAACAATACAATTGTTACAACTTTCAACAATGGATCTCTTGGTTCTGGCATCGATGAAGAACGCAGCGAAATGCGATAAGTAGTGTGAATTGCAGAATTCAGTGAATCATCGAATCTTTGAACGCACATTGCGCCCCTTGGTATTCCATGGGGCATGCCTGTTCGAGCGTCATTTCAACCCTCAAGCTCTGCTTGGTGTTGGGTGTTTGTCCCGCCTGTGGACTCGCCTTAAAGCTATTGGCAGCCAGCCGCATTGGCTTGGAGCGCAGCACATTCCGCGCATCGATGTCTAGTGGTGGCGGCAGCCAGAAGTATCTTCTTCAGT
