# Supplementary material for: Revision of the genus Splanchospora (Pleosporales, Neohendersoniaceae)
Source: IMA Fungus. 2026 Mar 9;17:e179372. doi: 10.3897/imafungus.17.179372 (PMC12993480; doi:10.3897/imafungus.17.179372)
Supplement: Supplementary material 8 — RPB2 alignment dataset used for the second analysis [file imafungus-17-e179372-s008.fas]

>Splanchospora_ampullacea_CBS_116578
AATCTCTTCCGAATCCTTTTCCTCAAGTTGACCAAAGATGTCTACAAATACCTGCAGAGATGCGTCGAGAACAACCAGGATTTCAACGTCCAAATGGCAGTAAAAGCTAGCATCATAACTAATGGGCTAAAATATTCGTTGGCAACGGGCAATTGGGGTGACCAGAAGAAGGCGGCTTCGGCAAAGGCGGGCGTCTCACAGGTGCTGAACCGATACACCTATGCCTCTACTCTATCGCATCTTCGTCGAACGAACACTCCAGTCGGTCGTGATGGCAAGCTAGCCAAACCGCGGCAGCTACACAACTCTCACTGGGGACTGGTGTGTCCTGCTGAGACCCCTGAAGGCCAAGCCTGTGGCCTGGTCAAGAACTTGTCGTTGATGTGCTACGTCAGTGTCGGTAGTGATGCTATGCCTATTTCCGATTTCATGAGCCAGCGGAACATGGATCTCCTCGAGGAATATGATCCGGTCGTCAATCCAAGCGCTACCAAGGTGTTCGTCAACGGTGTATGGGTTGGTGTGCACTCGAACCCGGCACAGCTCGTGACCGTCGTGCAGGAGCTACGCCGAAACGGGACATTGTCTTACGAAATGAGTCTTATCCGTGATATCCGTGATAGAGAGTTCAAGATTTTCACGGATGCTGGCCGTGTCATGAGGCCCCTGTTTGTTGTCGAGAACGATGTCCGGAAACCAAACCGCAATCACCTCGTTTACACCAAACAGCATGCTACCAAGTTAGAGGCAGAGAAGGAGATGGACACGGCTGGGCTAAGCGATGAGCAAATTGCAGAATTGAAATACGGTTGGAGAGGTCTCATCCAAGATGGTGTAGTAGAATACCTTGATGCCGAGGAGGAAGAAACAGCTATGATCGTTATGTCACCCGACGACCTGGAAGAGTGGCGCGACCTGAAGCAGGGCATTAGCCGTGAGTACCCTGCAGGAAAAGAAGAACGTCTCAAGCGCCTTAAACCTAAGCCAAACCCAACGGTCCACGCCTACACGCATTGCGAAATCCATCCAGCTATGATTCTTGGTATCTGCGCGAGCATCATTCCG
>Splanchospora_ampullacea_L20
AATCTCTTCCGAATCCTTTTCCTCAAGTTGACCAAAGATGTCTACAAATACCTGCAGAGATGCGTCGAGAACAACCAGGATTTCAACGTCCAAATGGCAGTAAAAGCTAGCATCATAACTAATGGGCTAAAATATTCGTTGGCAACGGGCAATTGGGGTGACCAGAAGAAGGCGGCTTCGGCAAAGGCGGGCGTCTCACAGGTGCTGAACCGATACACCTATGCCTCTACTCTATCGCATCTTCGTCGAACGAACACTCCAGTCGGTCGTGATGGCAAGCTAGCCAAACCGCGGCAGCTACACAACTCTCACTGGGGACTGGTGTGTCCTGCTGAGACCCCTGAAGGCCAAGCCTGTGGCCTGGTCAAGAACTTGTCGTTGATGTGCTACGTCAGTGTCGGTAGTGATGCTATGCCTATTTCCGATTTCATGAGCCAGCGGAACATGGATCTCCTCGAGGAATATGATCCGGTCGTCAATCCAAGCGCTACCAAGGTGTTCGTCAACGGTGTATGGGTTGGTGTGCACTCGAACCCGGCACAGCTCGTGACCGTCGTGCAGGAGCTACGCCGAAACGGGACATTGTCTTACGAAATGAGTCTTATCCGTGATATCCGTGATAGAGAGTTCAAGATTTTCACGGATGCTGGCCGTGTCATGAGGCCCCTGTTTGTTGTCGAGAACGATGTCCGGAAACCAAACCGCAATCACCTCGTTTACACCAAACAGCATGCTACCAAGTTAGAGGCAGAGAAGGAGATGGACACGGCTGGGCTAAGCGATGAGCAAATTGCAGAATTGAAATACGGTTGGAGAGGTCTCATCCAAGATGGTGTAGTAGAATACCTTGATGCCGAGGAGGAAGAAACAGCTATGATCGTTATGTCACCCGACGACCTGGAAGAGTGGCGCGACCTGAAGCAGGGCATTAGCCGTGAGTACCCTGCAGGAAAAGAAGAACGTCTCAAGCGCCTTAAACCTAAGCCAAACCCAACGGTCCACGCCTACACGCATTGCGAAATCCATCCAGCTATGATTCTTGGTATCTGCGCCAGCATCATTCCG
>Splanchospora_ampullacea_L39
AATCTCTTCCGAATCCTTTTCCTCAAGTTGACCAAAGATGTCTACAAATACCTGCAGAGATGCGTCGAGAACAACCAGGATTTCAACGTCCAAATGGCAGTAAAAGCTAGCATCATAACTAATGGGCTAAAATATTCGTTGGCAACGGGCAATTGGGGTGACCAGAAGAAGGCGGCTTCGGCAAAGGCGGGCGTCTCACAGGTGCTGAACCGATACACCTATGCCTCTACTCTATCGCATCTTCGTCGAACGAACACTCCAGTCGGTCGTGATGGCAAGCTAGCCAAACCGCGGCAGCTACACAACTCTCACTGGGGACTGGTGTGTCCTGCTGAGACCCCTGAAGGCCAAGCCTGTGGCCTGGTCAAGAACTTGTCGTTGATGTGCTACGTCAGTGTCGGTAGTGATGCTATGCCTATTTCCGATTTCATGAGCCAGCGGAACATGGATCTCCTCGAGGAATATGATCCGGTCGTCAATCCAAGCGCTACCAAGGTGTTCGTCAACGGTGTATGGGTTGGTGTGCACTCGAACCCGGCACAGCTCGTGACCGTCGTGCAGGAGCTACGCCGAAACGGGACATTGTCTTACGAAATGAGTCTTATCCGTGATATCCGTGATAGAGAGTTCAAGATTTTCACGGATGCTGGCCGTGTCATGAGGCCCCTGTTTGTTGTCGAGAACGATGTCCGGAAACCAAACCGCAATCACCTCGTTTACACCAAACAGCATGCTACCAAGTTAGAGGCAGAGAAGGAGATGGACACGGCTGGGCTAAGCGATGAGCAAATTGCAGAATTGAAATACGGTTGGAGAGGTCTCATCCAAGATGGTGTAGTAGAATACCTTGATGCCGAGGAGGAAGAAACAGCTATGATCGTTATGTCACCCGACGACCTGGAAGAGTGGCGCGACCTGAAGCAGGGCATTAGCCGTGAGTACCCTGCAGGAAAAGAAGAACGTCTCAAGCGCCTTAAACCTAAGCCAAACCCAACGGTCCACGCCTACACGCATTGCGAAATCCATCCAGCTATGATTCTTGGTATCTGCGCGAGCATCATTCCG
>Splanchospora_ampullacea_L104
AATCTCTTCCGAATCCTTTTCCTCAAGTTGACCAAAGATGTCTACAAATACCTGCAGAGATGCGTCGAGAACAACCAGGATTTCAACGTCCAAATGGCAGTAAAAGCTAGCATCATAACTAATGGGCTAAAATATTCGTTGGCAACGGGCAATTGGGGTGACCAGAAGAAGGCGGCTTCGGCAAAGGCGGGCGTCTCACAGGTGCTGAACCGATACACCTATGCCTCTACTCTATCGCATCTTCGTCGAACGAACACTCCAGTCGGTCGTGATGGCAAGCTAGCCAAACCGCGGCAGCTACACAACTCTCACTGGGGACTGGTGTGTCCTGCTGAGACCCCTGAAGGCCAAGCCTGTGGCCTGGTCAAGAACTTGTCGTTGATGTGCTACGTCAGTGTCGGTAGTGATGCTATGCCTATTTCCGATTTCATGAGCCAGCGGAACATGGATCTCCTCGAGGAATATGATCCGGTCGTCAATCCAAGCGCTACCAAGGTGTTCGTCAACGGTGTATGGGTTGGTGTGCACTCGAACCCGGCACAGCTCGTGACCGTCGTGCAGGAGCTACGCCGAAACGGGACATTGTCTTACGAAATGAGTCTTATCCGTGATATCCGTGATAGAGAGTTCAAGATTTTCACGGATGCTGGCCGTGTCATGAGGCCCCTGTTTGTTGTCGAGAACGATGTCCGGAAACCAAACCGCAATCACCTCGTTTACACCAAACAGCATGCTACCAAGTTAGAGGCAGAGAAGGAGATGGACACGGCTGGGCTAAGCGATGAGCAAATTGCAGAATTGAAATACGGTTGGAGAGGTCTCATCCAAGATGGTGTAGTAGAATACCTTGATGCCGAGGAGGAAGAAACAGCTATGATCGTTATGTCACCCGACGACCTGGAAGAGTGGCGCGACCTGAAGCAGGGCATTAGCCGTGAGTACCCTGCAGGAAAAGAAGAACGTCTCAAGCGCCTTAAACCTAAGCCAAACCCAACGGTCCACGCCTACACGCATTGCGAAATCCATCCAGCTATGATTCTTGGTATCTGCGCCAGCATCATTCCG
>Splanchospora_ampullacea_L179
AATCTCTTCCGAATCCTTTTCCTCAAGTTGACCAAAGATGTCTACAAATACCTGCAGAGATGCGTCGAGAACAACCAGGATTTCAACGTCCAAATGGCAGTAAAAGCTAGCATCATAACTAATGGGCTAAAATATTCGTTGGCAACGGGCAATTGGGGTGACCAGAAGAAGGCGGCTTCGGCAAAGGCGGGCGTCTCACAGGTGCTGAACCGATACACCTATGCCTCTACTCTATCGCATCTTCGTCGAACGAACACTCCAGTCGGTCGTGATGGCAAGCTAGCCAAACCGCGGCAGCTACACAACTCTCACTGGGGACTGGTGTGTCCTGCTGAGACCCCTGAAGGCCAAGCCTGTGGCCTGGTCAAGAACTTGTCGTTGATGTGCTACGTCAGTGTCGGTAGTGATGCTATGCCTATTTCCGATTTCATGAGCCAGCGGAACATGGATCTCCTCGAGGAATATGATCCGGTCGTCAATCCAAGCGCTACCAAGGTGTTCGTCAACGGTGTATGGGTTGGTGTGCACTCGAACCCGGCACAGCTCGTGACCGTCGTGCAGGAGCTACGCCGAAACGGGACATTGTCTTACGAAATGAGTCTTATCCGTGATATCCGTGATAGAGAGTTCAAGATTTTCACGGATGCTGGCCGTGTCATGAGGCCCCTGTTTGTTGTCGAGAACGATGTCCGGAAACCAAACCGCAATCACCTCGTTTACACCAAACAGCATGCTACCAAGTTAGAGGCAGAGAAGGAGATGGACACGGCTGGGCTAAGCGATGAGCAAATTGCAGAATTGAAATACGGTTGGAGAGGTCTCATCCAAGATGGTGTAGTAGAATACCTTGATGCCGAGGAGGAAGAAACAGCTATGATCGTTATGTCACCCGACGACCTGGAAGAGTGGCGCGACCTGAAGCAGGGCATTAGCCGTGAGTACCCTGCAGGAAAAGAAGAACGTCTCAAGCGCCTTAAACCTAAGCCAAACCCAACGGTCCACGCCTACACGCATTGCGAAATCCATCCAGCTATGATTCTTGGTATCTGCGCCAGCATCATTCCG
>Splanchospora_fulviconidia_RY_69
AATCTCTTCCGAATCCTCTTCCTCAAGTTGACCAAAGATGTCTATAAATACCTGCAGAGATGCGTCGAGAACAACCAGGACTTCAATGTCCAAATGGCAGTAAAAGCTAGCATCATAACCAATGGGTTAAAGTATTCGCTGGCAACGGGCAATTGGGGTGACCAGAAGAAGGCGGCTTCGGCAAAGGCCGGCGTCTCACAGGTGCTGAACCGATACACATATGCCTCTACTCTATCGCATCTTCGTCGAACGAACACTCCAGTCGGTCGTGATGGCAAGCTAGCCAAACCGCGACAGCTACATAACTCCCATTGGGGACTGGTGTGTCCTGCCGAAACCCCTGAAGGCCAAGCCTGTGGTCTGGTTAAGAATTTGTCATTGATGTGCTACGTCAGCGTTGGTAGTGATGCTATGCCTATTTCCGATTTCATGAGCCAGCGGAACATGGATCTCCTTGAGGAATATGATCCGGTCGTCAATCCAAGCGCTACCAAGGTGTTTGTCAACGGCGTATGGGTTGGTGTGCACTCGAACCCAGCACAGCTCGTGACCGTCGTGCAGGAGCTACGACGAAACGGGACATTGTCTTACGAAATGAGTCTTATCCGAGATATCCGTGATAGAGAGTTCAAGATCTTCACAGATGCTGGCCGTGTTATGAGGCCTTTGTTTGTTGTCGAGAATGATGTCCGGAAACCAAACCGCAACCACCTCGTTTACACCAAGCAACATGCTAGCAAGTTAGAGGCAGAGAAGGAGATGGACACTGCTGGGCTAAGCGATGAGCAAATTGCAGAATTGAAATACGGTTGGAGAGGTCTCATCCAAGATGGTGTAGTAGAATACCTTGATGCCGAGGAAGAAGAAACAGCCATGATCGTTATGTCACCCGACGACCTGGAAGAGTGGCGCGACCTGAAGCAGGGCATCAGCCGTGAGTACCCTGCAGGAAAAGAAGAACGTCTCAAGCGCCTTAAACCTAAGCCAAACCCAACGGTCCACGCCTACACGCATTGCGAGATCCACCCAGCTATGATTCTCGGTATTTGTGCGAGTATCATTCCG
>Splanchospora_fulviconidia_RY_71
AATCTCTTCCGAATCCTCTTCCTCAAGTTGACCAAAGATGTCTATAAATACCTGCAGAGATGCGTCGAGAACAACCAGGACTTCAATGTCCAAATGGCAGTAAAAGCTAGCATCATAACCAATGGGTTAAAGTATTCGCTGGCAACGGGCAATTGGGGTGACCAGAAGAAGGCGGCTTCGGCAAAGGCCGGCGTCTCACAGGTGCTGAACCGATACACATATGCCTCTACTCTATCGCATCTTCGTCGAACGAACACTCCAGTCGGTCGTGATGGCAAGCTAGCCAAACCGCGACAGCTACATAACTCCCATTGGGGACTGGTGTGTCCTGCCGAAACCCCTGAAGGCCAAGCCTGTGGTCTGGTTAAGAATTTGTCATTGATGTGCTACGTCAGCGTTGGTAGTGATGCTATGCCTATTTCCGATTTCATGAGCCAGCGGAACATGGATCTCCTTGAGGAATATGATCCGGTCGTCAATCCAAGCGCTACCAAGGTGTTTGTCAACGGCGTATGGGTTGGTGTGCACTCGAACCCAGCACAGCTCGTGACCGTCGTGCAGGAGCTACGACGAAACGGGACATTGTCTTACGAAATGAGTCTTATCCGAGATATCCGTGATAGAGAGTTCAAGATCTTCACAGATGCTGGCCGTGTTATGAGGCCTTTGTTTGTTGTCGAGAATGATGTCCGGAAACCAAACCGCAACCACCTCGTTTACACCAAGCAACATGCTAGCAAGTTAGAGGCAGAGAAGGAGATGGACACTGCTGGGCTAAGCGATGAGCAAATTGCAGAATTGAAATACGGTTGGAGAGGTCTCATCCAAGATGGTGTAGTAGAATACCTTGATGCCGAGGAAGAAGAAACAGCCATGATCGTTATGTCACCCGACGACCTGGAAGAGTGGCGCGACCTGAAGCAGGGCATCAGCCGTGAGTACCCTGCAGGAAAAGAAGAACGTCTCAAGCGCCTTAAACCTAAGCCAAACCCAACGGTCCACGCCTACACGCATTGCGAGATCCACCCAGCTATGATTCTCGGTATTTGTGCGAGTATCATTCCG
>Splanchospora_fulviconidia_RY_73
AATCTCTTCCGAATCCTCTTCCTCAAGTTGACCAAAGATGTCTATAAATACCTGCAGAGATGCGTCGAGAACAACCAGGACTTCAATGTCCAAATGGCAGTAAAAGCTAGCATCATAACCAATGGGTTAAAGTATTCGCTGGCAACGGGCAATTGGGGTGACCAGAAGAAGGCGGCTTCGGCAAAGGCCGGCGTCTCACAGGTGCTGAACCGATACACATATGCCTCTACTCTATCGCATCTTCGTCGAACGAACACTCCAGTCGGTCGTGATGGCAAGCTAGCCAAACCGCGACAGCTACATAACTCCCATTGGGGACTGGTGTGTCCTGCCGAAACCCCTGAAGGCCAAGCCTGTGGTCTGGTTAAGAATTTGTCATTGATGTGCTACGTCAGCGTTGGTAGTGATGCTATGCCTATTTCCGATTTCATGAGCCAGCGGAACATGGATCTCCTTGAGGAATATGATCCGGTCGTCAATCCAAGCGCTACCAAGGTGTTTGTCAACGGCGTATGGGTTGGTGTGCACTCGAACCCAGCACAGCTCGTGACCGTCGTGCAGGAGCTACGACGAAACGGGACATTGTCTTACGAAATGAGTCTTATCCGAGATATCCGTGATAGAGAGTTCAAGATCTTCACAGATGCTGGCCGTGTTATGAGGCCTTTGTTTGTTGTCGAGAATGATGTCCGGAAACCAAACCGCAACCACCTCGTTTACACCAAGCAACATGCTAGCAAGTTAGAGGCAGAGAAGGAGATGGACACTGCTGGGCTAAGCGATGAGCAAATTGCAGAATTGAAATACGGTTGGAGAGGTCTCATCCAAGATGGTGTAGTAGAATACCTTGATGCCGAGGAAGAAGAAACAGCCATGATCGTTATGTCACCCGACGACCTGGAAGAGTGGCGCGACCTGAAGCAGGGCATCAGCCGTGAGTACCCTGCAGGAAAAGAAGAACGTCTCAAGCGCCTTAAACCTAAGCCAAACCCAACGGTCCACGCCTACACGCATTGCGAGATCCACCCAGCTATGATTCTCGGTATTTGTGCGAGTATCATTCCG
>Splanchospora_fulviconidia_RY_91
AATCTCTTCCGAATCCTCTTCCTCAAGTTGACCAAAGATGTCTATAAATACCTGCAGAGATGCGTCGAGAACAACCAGGACTTCAATGTCCAAATGGCAGTAAAAGCTAGCATCATAACCAATGGGTTAAAGTATTCGCTGGCAACGGGCAATTGGGGTGACCAGAAGAAGGCGGCTTCGGCAAAGGCCGGCGTCTCACAGGTGCTGAACCGATACACATATGCCTCTACTCTATCGCATCTTCGTCGAACGAACACTCCAGTCGGTCGTGATGGCAAGCTAGCCAAACCGCGACAGCTACATAACTCCCATTGGGGACTGGTGTGTCCTGCCGAAACCCCTGAAGGCCAAGCCTGTGGTCTGGTTAAGAATTTGTCATTGATGTGCTACGTCAGCGTTGGTAGTGATGCTATGCCTATTTCCGATTTCATGAGCCAGCGGAACATGGATCTCCTTGAGGAATATGATCCGGTCGTCAATCCAAGCGCTACCAAGGTGTTTGTCAACGGCGTATGGGTTGGTGTGCACTCGAACCCAGCACAGCTCGTGACCGTCGTGCAGGAGCTACGACGAAACGGGACATTGTCTTACGAAATGAGTCTTATCCGAGATATCCGTGATAGAGAGTTCAAGATCTTCACAGATGCTGGCCGTGTTATGAGGCCTTTGTTTGTTGTCGAGAATGATGTCCGGAAACCAAACCGCAACCACCTCGTTTACACCAAGCAACATGCTAGCAAGTTAGAGGCAGAGAAGGAGATGGACACTGCTGGGCTAAGCGATGAGCAAATTGCAGAATTGAAATACGGTTGGAGAGGTCTCATCCAAGATGGTGTAGTAGAATACCTTGATGCCGAGGAAGAAGAAACAGCCATGATCGTTATGTCACCCGACGACCTGGAAGAGTGGCGCGACCTGAAGCAGGGCATCAGCCGTGAGTACCCTGCAGGAAAAGAAGAACGTCTCAAGCGCCTTAAACCTAAGCCAAACCCAACGGTCCACGCCTACACGCATTGCGAGATCCACCCAGCTATGATTCTCGGTATTTGTGCGAGTATCATTCCG
>Splanchospora_fulviconidia_RY_92
AATCTCTTCCGAATCCTCTTCCTCAAGTTGACCAAAGATGTCTATAAATACCTGCAGAGATGCGTCGAGAACAACCAGGACTTCAATGTCCAAATGGCAGTAAAAGCTAGCATCATAACCAATGGGTTAAAGTATTCGCTGGCAACGGGCAATTGGGGTGACCAGAAGAAGGCGGCTTCGGCAAAGGCCGGCGTCTCACAGGTGCTGAACCGATACACATATGCCTCTACTCTATCGCATCTTCGTCGAACGAACACTCCAGTCGGTCGTGATGGCAAGCTAGCCAAACCGCGACAGCTACATAACTCCCATTGGGGACTGGTGTGTCCTGCCGAAACCCCTGAAGGCCAAGCCTGTGGTCTGGTTAAGAATTTGTCATTGATGTGCTACGTCAGCGTTGGTAGTGATGCTATGCCTATTTCCGATTTCATGAGCCAGCGGAACATGGATCTCCTTGAGGAATATGATCCGGTCGTCAATCCAAGCGCTACCAAGGTGTTTGTCAACGGCGTATGGGTTGGTGTGCACTCGAACCCAGCACAGCTCGTGACCGTCGTGCAGGAGCTACGACGAAACGGGACATTGTCTTACGAAATGAGTCTTATCCGAGATATCCGTGATAGAGAGTTCAAGATCTTCACAGATGCTGGCCGTGTTATGAGGCCTTTGTTTGTTGTCGAGAATGATGTCCGGAAACCAAACCGCAACCACCTCGTTTACACCAAGCAACATGCTAGCAAGTTAGAGGCAGAGAAGGAGATGGACACTGCTGGGCTAAGCGATGAGCAAATTGCAGAATTGAAATACGGTTGGAGAGGTCTCATCCAAGATGGTGTAGTAGAATACCTTGATGCCGAGGAAGAAGAAACAGCCATGATCGTTATGTCACCCGACGACCTGGAAGAGTGGCGCGACCTGAAGCAGGGCATCAGCCGTGAGTACCCTGCAGGAAAAGAAGAACGTCTCAAGCGCCTTAAACCTAAGCCAAACCCAACGGTCCACGCCTACACGCATTGCGAGATCCACCCAGCTATGATTCTCGGTATTTGTGCGAGTATCATTCCG
>Splanchospora_fulviconidia_RY_112
AATCTCTTCCGAATCCTCTTCCTCAAGTTGACCAAAGATGTCTATAAATACCTGCAGAGATGCGTCGAGAACAACCAGGACTTCAATGTCCAAATGGCAGTAAAAGCTAGCATCATAACCAATGGGTTAAAGTATTCGCTGGCAACGGGCAATTGGGGTGACCAGAAGAAGGCGGCTTCGGCAAAGGCCGGCGTCTCACAGGTGCTGAACCGATACACATATGCCTCTACTCTATCGCATCTTCGTCGAACGAACACTCCAGTCGGTCGTGATGGCAAGCTAGCCAAACCGCGACAGCTACATAACTCCCATTGGGGACTGGTGTGTCCTGCCGAAACCCCTGAAGGCCAAGCCTGTGGTCTGGTTAAGAATTTGTCATTGATGTGCTACGTCAGCGTTGGTAGTGATGCTATGCCTATTTCCGATTTCATGAGCCAGCGGAACATGGATCTCCTTGAGGAATATGATCCGGTCGTCAATCCAAGCGCTACCAAGGTGTTTGTCAACGGCGTATGGGTTGGTGTGCACTCGAACCCAGCACAGCTCGTGACCGTCGTGCAGGAGCTACGACGAAACGGGACATTGTCTTACGAAATGAGTCTTATCCGAGATATCCGTGATAGAGAGTTCAAGATCTTCACAGATGCTGGCCGTGTTATGAGGCCTTTGTTTGTTGTCGAGAATGATGTCCGGAAACCAAACCGCAACCACCTCGTTTACACCAAGCAACATGCTAGCAAGTTAGAGGCAGAGAAGGAGATGGACACTGCTGGGCTAAGCGATGAGCAAATTGCAGAATTGAAATACGGTTGGAGAGGTCTCATCCAAGATGGTGTAGTAGAATACCTTGATGCCGAGGAAGAAGAAACAGCCATGATCGTTATGTCACCCGACGACCTGGAAGAGTGGCGCGACCTGAAGCAGGGCATCAGCCGTGAGTACCCTGCAGGAAAAGAAGAACGTCTCAAGCGCCTTAAACCTAAGCCAAACCCAACGGTCCACGCCTACACGCATTGCGAGATCCACCCAGCTATGATTCTCGGTATTTGTGCGAGTATCATTCCG
>Splanchospora_microspora_KT_2905
AATCTCTTCCGAATCCTTTTCCTCAAGTTGACCAAAGATGTCTACAAATACCTGCAGAGATGCGTCGAGAACAACCAGGATTTCAACGTCCAAATGGCAGTAAAAGCTAGCATCATAACTAATGGGCTAAAATATTCGTTGGCAACGGGCAACTGGGGTGACCAGAAGAAGGCGGCTTCGGCAAAGGCGGGCGTCTCACAGGTGCTGAACCGATACACCTATGCCTCTACTCTATCGCATCTTCGTCGAACGAACACTCCAGTCGGTCGTGATGGCAAGCTAGCCAAACCGCGACAGCTACACAACTCTCACTGGGGACTGGTGTGTCCTGCTGAGACCCCTGAAGGCCAAGCCTGTGGCCTGGTCAAGAACTTGTCGTTGATGTGCTACGTCAGTGTCGGTAGTGATGCTATGCCTATTTCCGATTTCATGAGCCAGCGGAACATGGATCTCCTTGAGGAATATGATCCGGTCGTCAATCCAAGCGCTACCAAGGTGTTCGTCAACGGTGTATGGGTTGGTGTGCACTCGAACCCAGCACAGCTCGTGACCGTCGTGCAGGAGCTACGCCGAAACGGGACATTGTCTTACGAAATGAGTCTTATCCGTGATATCCGTGATAGAGAGTTCAAGATCTTCACGGATGCTGGCCGTGTCATGAGGCCCCTGTTTGTTGTCGAGAACGATGTCCGGAAACCAAACCGCAATCACCTCGTTTACACCAAACAGCATGCTACCAAGTTAGAGGCAGAGAAGGAGATGGACACGGCTGGGCTAAGCGACGAGCAAATTGCAGAATTGAAATACGGTTGGAGAGGTCTCATCCAAGATGGTGTAGTAGAATACCTTGATGCCGAGGAGGAAGAAACAGCTATGATCGTTATGTCACCCGACGACCTGGAAGAGTGGCGCGACCTGAAGCAGGGCGTCAGCCGTGAGTACCCTGCAGGAAAAGAAGAACGTCTCAAGCGCCTTAAACCTAAGCCAAACCCAACGGTCCACGCCTACACGCATTGCGAAATCCATCCAGCTATGATTCTTGGTATCTGCGCGAGTATCATTCCG
>Splanchospora_microspora_KT_2906
AATCTCTTCCGAATCCTTTTCCTCAAGTTGACCAAAGATGTCTACAAATACCTGCAGAGATGCGTCGAGAACAACCAGGATTTCAACGTCCAAATGGCAGTAAAAGCTAGCATCATAACTAATGGGCTAAAATATTCGTTGGCAACGGGCAACTGGGGTGACCAGAAGAAGGCGGCTTCGGCAAAGGCGGGCGTCTCACAGGTGCTGAACCGATACACCTATGCCTCTACTCTATCGCATCTTCGTCGAACGAACACTCCAGTCGGTCGTGATGGCAAGCTAGCCAAACCGCGACAGCTACACAACTCTCACTGGGGACTGGTGTGTCCTGCTGAGACCCCTGAAGGCCAAGCCTGTGGCCTGGTCAAGAACTTGTCGTTGATGTGCTACGTCAGTGTCGGTAGTGATGCTATGCCTATTTCCGATTTCATGAGCCAGCGGAACATGGATCTCCTTGAGGAATATGATCCGGTCGTCAATCCAAGCGCTACCAAGGTGTTCGTCAACGGTGTATGGGTTGGTGTGCACTCGAACCCAGCACAGCTCGTGACCGTCGTGCAGGAGCTACGCCGAAACGGGACATTGTCTTACGAAATGAGTCTTATCCGTGATATCCGTGATAGAGAGTTCAAGATCTTCACGGATGCTGGCCGTGTCATGAGGCCCCTGTTTGTTGTCGAGAACGATGTCCGGAAACCAAACCGCAATCACCTCGTTTACACCAAACAGCATGCTACCAAGTTAGAGGCAGAGAAGGAGATGGACACGGCTGGGCTAAGCGACGAGCAAATTGCAGAATTGAAATACGGTTGGAGAGGTCTCATCCAAGATGGTGTAGTAGAATACCTTGATGCCGAGGAGGAAGAAACAGCTATGATCGTTATGTCACCCGACGACCTGGAAGAGTGGCGCGACCTGAAGCAGGGCGTCAGCCGTGAGTACCCTGCAGGAAAAGAAGAACGTCTCAAGCGCCTTAAACCTAAGCCAAACCCAACGGTCCACGCCTACACGCATTGCGAAATCCATCCAGCTATGATTCTTGGTATCTGCGCGAGTATCATTCCG
>Splanchospora_oblongiconidia_AH_478
AATCTCTTCCGAATCCTTTTCCTCAAGTTGACCAAAGATGTCTACAAATACCTGCAGAGATGCGTCGAGAACAACCAGGACTTTAACGTTCAAATGGCAGTAAAAGCTAGCATCATAACTAATGGGCTAAAATATTCGTTGGCAACAGGCAACTGGGGTGACCAGAAGAAGGCGGCTTCGGCAAAGGCGGGTGTCTCACAGGTGCTGAACCGATACACCTATGCCTCTACTCTATCGCATCTTCGTCGAACGAACACTCCAGTCGGTCGTGATGGCAAGCTAGCCAAACCACGACAGCTACACAATTCTCACTGGGGACTGGTGTGTCCTGCCGAGACCCCTGAAGGCCAAGCCTGTGGTCTGGTTAAGAACTTGTCATTGATGTGCTACGTCAGTGTCGGTAGTGATGCTATGCCTATTTCCGATTTCATGAGCCAGCGGAATATGGATCTCCTGGAGGAATACGATCCGGTCGTCAATCCCAGCGCTACGAAGGTGTTCGTTAACGGTGTATGGGTTGGCGTGCACTCGAACCCAGCACAGCTCGTGACCGTCGTGCAGGAGCTACGCCGAAACGGAACATTGTCTTACGAAATGAGTCTTATCCGAGATATCCGAGATAGAGAGTTCAAGATCTTCACAGATGCTGGCCGTGTCATGAGGCCTCTGTTTGTTGTCGAGAACGACGTCCGGAAACCAAACCGCAATCACCTTGTTTACACCAAGCAACATGCTACCAAGTTAGAGGCAGAGAAGGAGATGGACACGGCTGGGCTAAGTGATGAGCAGATTGCAGAATTGAAATACGGTTGGAGAGGTCTCATCCAAGATGGTGTAGTAGAATACCTTGATGCCGAGGAGGAAGAAACAGCTATGATCGTTATGTCACCCGACGACCTGGAAGAGTGGCGCGACCTCAAGCAGGGCGTCAGCCGCGAGTATCCTGCAGGAAAAGAAGAACGACTCAAGCGCCTCAAACCTAAGCCAAACCCAACGGTCCACGCCTACACGCATTGCGAGATCCATCCAGCTATGATTCTTGGTATCTGTGCGAGTATCATTCCG
>Splanchospora_oblongiconidia_KT_3610
AATCTCTTCCGAATCCTTTTCCTCAAGTTGACCAAAGATGTCTACAAATACCTGCAGAGATGCGTCGAGAACAACCAGGACTTTAACGTTCAAATGGCAGTAAAAGCTAGCATCATAACTAATGGGCTAAAATATTCGTTGGCAACAGGCAACTGGGGTGACCAGAAGAAGGCGGCTTCGGCAAAGGCGGGTGTCTCACAGGTGCTGAACCGATACACCTATGCCTCTACTCTATCGCATCTTCGTCGAACGAACACTCCAGTCGGTCGTGATGGCAAGCTAGCCAAACCACGACAGCTACACAATTCTCACTGGGGACTGGTGTGTCCTGCCGAGACCCCTGAAGGCCAAGCCTGTGGTCTGGTTAAGAACTTGTCATTGATGTGCTACGTCAGTGTCGGTAGTGATGCTATGCCTATTTCCGATTTCATGAGCCAGCGGAACATGGATCTCCTGGAGGAATACGATCCGGTCGTCAATCCCAGCGCTACGAAGGTGTTCGTTAACGGTGTATGGGTTGGCGTGCACTCGAACCCAGCACAGCTCGTGACCGTCGTGCAGGAGCTACGCCGAAACGGAACATTGTCTTACGAAATGAGTCTTATCCGAGATATCCGAGATAGAGAGTTCAAGATCTTCACAGATGCTGGCCGTGTCATGAGGCCTCTGTTTGTTGTCGAGAACGACGTCCGGAAACCAAACCGCAATCACCTTGTTTACACCAAGCAACATGCTACCAAGTTAGAGGCAGAGAAGGAGATGGACACGGCTGGGCTAAGTGATGAGCAGATTGCAGAATTGAAATACGGTTGGAGAGGTCTCATCCAAGATGGTGTAGTAGAATACCTTGATGCCGAGGAGGAAGAAACAGCTATGATCGTTATGTCACCCGACGACCTGGAAGAGTGGCGCGACCTCAAGCAGGGCGTCAGCCGCGAGTATCCTGCAGGAAAAGAAGAACGACTCAAGCGCCTCAAACCTAAGCCAAACCCAACGGTCCACGCCTACACGCATTGCGAGATCCATCCAGCTATGATTCTTGGTATCTGTGCGAGTATCATTCCG
>Splanchospora_oblongiconidia_RY_83
AATCTCTTCCGAATCCTTTTCCTCAAGTTGACCAAAGATGTCTACAAATACCTGCAGAGATGCGTCGAGAACAACCAGGACTTTAACGTTCAAATGGCAGTAAAAGCTAGCATCATAACTAATGGGCTAAAATATTCGTTGGCAACAGGCAACTGGGGTGACCAGAAGAAGGCGGCTTCGGCAAAGGCGGGTGTCTCACAGGTGCTGAACCGATACACCTATGCCTCTACTCTATCGCATCTTCGTCGAACGAACACTCCAGTCGGTCGTGATGGCAAGCTAGCCAAACCACGACAGCTACACAATTCTCACTGGGGACTGGTGTGTCCTGCCGAGACCCCTGAAGGCCAAGCCTGTGGTCTGGTTAAGAACTTGTCATTGATGTGCTACGTCAGTGTCGGTAGTGATGCTATGCCTATTTCCGATTTCATGAGCCAGCGGAACATGGATCTCCTGGAGGAATACGATCCGGTCGTCAATCCCAGCGCTACGAAGGTGTTCGTTAACGGTGTATGGGTTGGCGTGCACTCGAACCCAGCACAGCTCGTGACCGTCGTGCAGGAGCTACGCCGAAACGGAACATTGTCTTACGAAATGAGTCTTATCCGAGATATCCGAGATAGAGAGTTCAAGATCTTCACAGATGCTGGCCGTGTCATGAGGCCTCTGTTTGTTGTCGAGAACGACGTCCGGAAACCAAACCGCAATCACCTTGTTTACACCAAGCAACATGCTACCAAGTTAGAGGCAGAGAAGGAGATGGACACGGCTGGGCTAAGTGATGAGCAGATTGCAGAATTGAAATACGGTTGGAGAGGTCTCATCCAAGATGGTGTAGTAGAATACCTTGATGCCGAGGAGGAAGAAACAGCTATGATCGTTATGTCACCCGACGACCTGGAAGAGTGGCGCGACCTCAAGCAGGGCGTCAGCCGCGAGTATCCTGCAGGAAAAGAAGAACGACTCAAGCGCCTCAAACCTAAGCCAAACCCAACGGTCCACGCCTACACGCATTGCGAGATCCATCCAGCTATGATTCTTGGTATCTGTGCGAGTATCATTCCG
>Splanchospora_pseudomicrospora_KT_3680
AATCTCTTCCGAATCCTTTTCCTCAAGTTGACCAAAGATGTCTACAAATACCTGCAGAGATGCGTCGAGAACAACCAGGACTTCAACGTCCAAATGGCAGTAAAAGCTAGCATCATAACGAATGGGCTAAAGTATTCGTTGGCAACGGGAAACTGGGGTGACCAGAAGAAGGCGGCTTCGGCAAAGGCGGGCGTCTCGCAGGTGCTGAACCGATACACCTATGCCTCTACTCTATCGCATCTTCGTCGAACGAACACTCCAGTCGGTCGTGATGGCAAGCTAGCCAAACCGCGACAGCTACACAACTCTCACTGGGGACTGGTGTGTCCTGCCGAGACCCCTGAAGGCCAAGCCTGTGGCCTGGTCAAGAACTTGTCGTTGATGTGCTACGTCAGTGTCGGTAGTGATGCTATGCCTATTTCCGATTTCATGAGCCAGCGGAACATGGATCTCCTTGAGGAATACGATCCGGTCGTCAACCCAAGCGCTACCAAGGTGTTCGTCAACGGTGTATGGGTTGGTGTGCACTCGAACCCAGCACAGCTCGTGACCGTCGTGCAGGAGCTACGCCGAAACGGGACATTGTCTTACGAAATGAGTCTTATCCGAGATATCCGTGATAGGGAGTTCAAGATCTTCACAGATGCTGGCCGTGTCATGAGGCCTTTGTTTGTTGTCGAGAACGACGTCCGGAAACCAAACCGCAATCATCTTGTTTACACCAAGCAACATGCTACCAAATTAGAGGCAGAGAAGGAGATGGACACGGCTGGGCTAAGCGATGAGCAGATTGCGGAATTGAAATACGGTTGGAGAGGTCTCATCCAAGACGGTGTAGTAGAATACCTTGATGCCGAGGAAGAAGAAACAGCTATGATCGTTATGTCACCCGACGACCTGGAAGAGTGGCGCGACCTGAAGCAGGGCGTCAGCCGTGAGTACCCTGCAGGAAAAGAAGAACGTCTCAAGCGCATTAAACCTAAGCCAAACCCAACGGTCCACGCCTACACGCATTGCGAGATCCATCCAGCTATGATTCTTGGTATCTGTGCGAGTATCATTCCG
>Splanchospora_pseudomicrospora_KT_3681
AATCTCTTCCGAATCCTTTTCCTCAAGTTGACCAAAGATGTCTACAAATACCTGCAGAGATGCGTCGAGAACAACCAGGACTTCAACGTCCAAATGGCAGTAAAAGCTAGCATCATAACGAATGGGCTAAAGTATTCGTTGGCAACGGGAAACTGGGGTGACCAGAAGAAGGCGGCTTCGGCAAAGGCGGGCGTCTCGCAGGTGCTGAACCGATACACCTATGCCTCTACTCTATCGCATCTTCGTCGAACGAACACTCCAGTCGGTCGTGATGGCAAGCTAGCCAAACCGCGACAGCTACACAACTCTCACTGGGGACTGGTGTGTCCTGCCGAGACCCCTGAAGGCCAAGCCTGTGGCCTGGTCAAGAACTTGTCGTTGATGTGCTACGTCAGTGTCGGTAGTGATGCTATGCCTATTTCCGATTTCATGAGCCAGCGGAACATGGATCTCCTTGAGGAATACGATCCGGTCGTCAACCCAAGCGCTACCAAGGTGTTCGTCAACGGTGTATGGGTTGGTGTGCACTCGAACCCAGCACAGCTCGTGACCGTCGTGCAGGAGCTACGCCGAAACGGGACATTGTCTTACGAAATGAGTCTTATCCGAGATATCCGTGATAGGGAGTTCAAGATCTTCACAGATGCTGGCCGTGTCATGAGGCCTTTGTTTGTTGTCGAGAACGACGTCCGGAAACCAAACCGCAATCATCTTGTTTACACCAAGCAACATGCTACCAAATTAGAGGCAGAGAAGGAGATGGACACGGCTGGGCTAAGCGATGAGCAGATTGCGGAATTGAAATACGGTTGGAGAGGTCTCATCCAAGACGGTGTAGTAGAATACCTTGATGCCGAGGAAGAAGAAACAGCTATGATCGTTATGTCACCCGACGACCTGGAAGAGTGGCGCGACCTGAAGCAGGGCGTCAGCCGTGAGTACCCTGCAGGAAAAGAAGAACGTCTCAAGCGCATTAAACCTAAGCCAAACCCAACGGTCCACGCCTACACGCATTGTGAGATCCATCCAGCTATGATTCTTGGTATCTGTGCGAGTATCATTCCG
>Splanchospora_pseudomicrospora_KT_4246
AATCTCTTCCGAATCCTTTTCCTCAAGTTGACCAAAGATGTCTACAAATACCTGCAGAGATGCGTCGAGAACAACCAGGACTTCAACGTCCAAATGGCAGTAAAAGCTAGCATCATAACGAATGGGCTAAAGTATTCGTTGGCAACGGGAAACTGGGGTGACCAGAAGAAGGCGGCTTCGGCAAAGGCGGGCGTCTCGCAGGTGCTGAACCGATACACCTATGCCTCTACTCTATCGCATCTTCGTCGAACGAACACTCCAGTCGGTCGTGATGGCAAGCTAGCCAAACCGCGACAGCTACACAACTCTCACTGGGGACTGGTGTGTCCTGCCGAGACCCCTGAAGGCCAAGCCTGTGGCCTGGTCAAGAACTTGTCGTTGATGTGCTACGTCAGTGTCGGTAGTGATGCTATGCCTATTTCCGATTTCATGAGCCAGCGGAACATGGATCTCCTTGAGGAATACGATCCGGTCGTCAACCCAAGCGCTACCAAGGTGTTCGTCAACGGTGTATGGGTTGGTGTGCACTCGAACCCAGCACAGCTCGTGACCGTCGTGCAGGAGCTACGCCGAAACGGGACATTGTCTTACGAAATGAGTCTTATCCGAGATATCCGTGATAGGGAGTTCAAGATCTTCACAGATGCTGGCCGTGTCATGAGGCCTTTGTTTGTTGTCGAGAACGACGTCCGGAAACCAAACCGCAATCATCTTGTTTACACCAAGCAACATGCTACCAAATTAGAGGCAGAGAAGGAGATGGACACGGCTGGGCTAAGCGATGAGCAGATTGCGGAATTGAAATACGGTTGGAGAGGTCTCATCCAAGACGGTGTAGTAGAATACCTTGATGCCGAGGAAGAAGAAACAGCTATGATCGTTATGTCACCCGACGACCTGGAAGAGTGGCGCGACCTGAAGCAGGGCGTCAGCCGTGAGTACCCTGCAGGAAAAGAAGAACGTCTCAAGCGCATTAAACCTAAGCCAAACCCAACGGTCCACGCCTACACGCATTGCGAGATCCATCCAGCTATGATTCTTGGTATCTGTGCGAGTATCATTCCG
>Splanchospora_pseudomicrospora_KT_4247
AATCTCTTCCGAATCCTTTTCCTCAAGTTGACCAAAGATGTCTACAAATACCTGCAGAGATGCGTCGAGAACAACCAGGACTTCAACGTCCAAATGGCAGTAAAAGCTAGCATCATAACGAATGGGCTAAAGTATTCGTTGGCAACGGGAAACTGGGGTGACCAGAAGAAGGCGGCTTCGGCAAAGGCGGGCGTCTCGCAGGTGCTGAACCGATACACCTATGCCTCTACTCTATCGCATCTTCGTCGAACGAACACTCCAGTCGGTCGTGATGGCAAGCTAGCCAAACCGCGACAGCTACACAACTCTCACTGGGGACTGGTGTGTCCTGCCGAGACCCCTGAAGGCCAAGCCTGTGGCCTGGTCAAGAACTTGTCGTTGATGTGCTACGTCAGTGTCGGTAGTGATGCTATGCCTATTTCCGATTTCATGAGCCAGCGGAACATGGATCTCCTTGAGGAATACGATCCGGTCGTCAACCCAAGCGCTACCAAGGTGTTCGTCAACGGTGTATGGGTTGGTGTGCACTCGAACCCAGCACAGCTCGTGACCGTCGTGCAGGAGCTACGCCGAAACGGGACATTGTCTTACGAAATGAGTCTTATCCGAGATATCCGTGATAGGGAGTTCAAGATCTTCACAGATGCTGGCCGTGTCATGAGGCCTTTGTTTGTTGTCGAGAACGACGTCCGGAAACCAAACCGCAATCATCTTGTTTACACCAAGCAACATGCTACCAAATTAGAGGCAGAGAAGGAGATGGACACGGCTGGGCTAAGCGATGAGCAGATTGCGGAATTGAAATACGGTTGGAGAGGTCTCATCCAAGACGGTGTAGTAGAATACCTTGATGCCGAGGAAGAAGAAACAGCTATGATCGTTATGTCACCCGACGACCTGGAAGAGTGGCGCGACCTGAAGCAGGGCGTCAGCCGTGAGTACCCTGCAGGAAAAGAAGAACGTCTCAAGCGCATTAAACCTAAGCCAAACCCAACGGTCCACGCCTACACGCATTGCGAGATCCATCCAGCTATGATTCTTGGTATCTGTGCGAGTATCATTCCG
>Splanchospora_pseudomicrospora_KT_4283
AATCTCTTCCGAATCCTTTTCCTCAAGTTGACCAAAGATGTCTACAAATACCTGCAGAGATGCGTCGAGAACAACCAGGACTTCAACGTCCAAATGGCAGTAAAAGCTAGCATCATAACGAATGGGCTAAAGTATTCGTTGGCAACGGGAAACTGGGGTGACCAGAAGAAGGCGGCTTCGGCAAAGGCGGGCGTCTCGCAGGTGCTGAACCGATACACCTATGCCTCTACTCTATCGCATCTTCGTCGAACGAACACTCCAGTCGGTCGTGATGGCAAGCTAGCCAAACCGCGACAGCTACACAACTCTCACTGGGGACTGGTGTGTCCTGCCGAGACCCCTGAAGGCCAAGCCTGTGGCCTGGTCAAGAACTTGTCGTTGATGTGCTACGTCAGTGTCGGTAGTGATGCTATGCCTATTTCCGATTTCATGAGCCAGCGGAACATGGATCTCCTTGAGGAATACGATCCGGTCGTCAACCCAAGCGCTACCAAGGTGTTCGTCAACGGTGTATGGGTTGGTGTGCACTCGAACCCAGCACAGCTCGTGACCGTCGTGCAGGAGCTACGCCGAAACGGGACATTGTCTTACGAAATGAGTCTTATCCGAGATATCCGTGATAGGGAGTTCAAGATCTTCACAGATGCTGGCCGTGTCATGAGGCCTTTGTTTGTTGTCGAGAACGACGTCCGGAAACCAAACCGCAATCATCTTGTTTACACCAAGCAACATGCTACCAAATTAGAGGCAGAGAAGGAGATGGACACGGCTGGGCTAAGCGATGAGCAGATTGCGGAATTGAAATACGGTTGGAGAGGTCTCATCCAAGACGGTGTAGTAGAATACCTTGATGCCGAGGAAGAAGAAACAGCTATGATCGTTATGTCACCCGACGACCTGGAAGAGTGGCGCGACCTGAAGCAGGGCGTCAGCCGTGAGTACCCTGCAGGAAAAGAAGAACGTCTCAAGCGCATTAAACCTAAGCCAAACCCAACGGTCCACGCCTACACGCATTGCGAGATCCATCCAGCTATGATTCTTGGTATCTGTGCGAGTATCATTCCG
>Splanchospora_pseudomicrospora_KT_4324
AATCTCTTCCGAATCCTTTTCCTCAAGTTGACCAAAGATGTCTACAAATACCTGCAGAGATGCGTCGAGAACAACCAGGACTTCAACGTCCAAATGGCAGTAAAAGCTAGCATCATAACGAATGGGCTAAAGTATTCGTTGGCAACGGGAAACTGGGGTGACCAGAAGAAGGCGGCTTCGGCAAAGGCGGGCGTCTCGCAGGTGCTGAACCGATACACCTATGCCTCTACTCTATCGCATCTTCGTCGAACGAACACTCCAGTCGGTCGTGATGGCAAGCTAGCCAAACCGCGACAGCTACACAACTCTCACTGGGGACTGGTGTGTCCTGCCGAGACCCCTGAAGGCCAAGCCTGTGGCCTGGTCAAGAACTTGTCGTTGATGTGCTACGTCAGTGTCGGTAGTGATGCTATGCCTATTTCCGATTTCATGAGCCAGCGGAACATGGATCTCCTTGAGGAATACGATCCGGTCGTCAACCCAAGCGCTACCAAGGTGTTCGTCAACGGTGTATGGGTTGGTGTGCACTCGAACCCAGCACAGCTCGTGACCGTCGTGCAGGAGCTACGCCGAAACGGGACATTGTCTTACGAAATGAGTCTTATCCGAGATATCCGTGATAGGGAGTTCAAGATCTTCACAGATGCTGGCCGTGTCATGAGGCCTTTGTTTGTTGTCGAGAACGACGTCCGGAAACCAAACCGCAATCATCTTGTTTACACCAAGCAACATGCTACCAAATTAGAGGCAGAGAAGGAGATGGACACGGCTGGGCTAAGCGATGAGCAGATTGCGGAATTGAAATACGGTTGGAGAGGTCTCATCCAAGACGGTGTAGTAGAATACCTTGATGCCGAGGAAGAAGAAACAGCTATGATCGTTATGTCACCCGACGACCTGGAAGAGTGGCGCGACCTGAAGCAGGGCGTCAGCCGTGAGTACCCTGCAGGAAAAGAAGAACGTCTCAAGCGCATTAAACCTAAGCCAAACCCAACGGTCCACGCCTACACGCATTGCGAGATCCATCCAGCTATGATTCTTGGTATCTGTGCGAGTATCATTCCG
>Splanchospora_pseudomicrospora_RY_50
AATCTCTTCCGAATCCTTTTCCTCAAGTTGACCAAAGATGTCTACAAATACCTGCAGAGATGCGTCGAGAACAACCAGGACTTCAACGTCCAAATGGCAGTAAAAGCTAGCATCATAACGAATGGGCTAAAGTATTCGTTGGCAACGGGAAACTGGGGTGACCAGAAGAAGGCGGCTTCGGCAAAGGCGGGCGTCTCGCAGGTGCTGAACCGATACACCTATGCCTCTACTCTATCGCATCTTCGTCGAACGAACACTCCAGTCGGTCGTGATGGCAAGCTAGCCAAACCGCGACAGCTACACAACTCTCACTGGGGACTGGTGTGTCCTGCCGAGACCCCTGAAGGCCAAGCCTGTGGCCTGGTCAAGAACTTGTCGTTGATGTGCTACGTCAGTGTCGGTAGTGATGCTATGCCTATTTCCGATTTCATGAGCCAGCGGAACATGGATCTCCTTGAGGAATACGATCCGGTCGTCAACCCAAGCGCTACCAAGGTGTTCGTCAACGGTGTATGGGTTGGTGTGCACTCGAACCCAGCACAGCTCGTGACCGTCGTGCAGGAGCTACGCCGAAACGGGACATTGTCTTACGAAATGAGTCTTATCCGAGATATCCGTGATAGGGAGTTCAAGATCTTCACAGATGCTGGCCGTGTCATGAGGCCTTTGTTTGTTGTCGAGAACGACGTCCGGAAACCAAACCGCAATCATCTTGTTTACACCAAGCAACATGCTACCAAATTAGAGGCAGAGAAGGAGATGGACACGGCTGGGCTAAGCGATGAGCAGATTGCGGAATTGAAATACGGTTGGAGAGGTCTCATCCAAGACGGTGTAGTAGAATACCTTGATGCCGAGGAAGAAGAAACAGCTATGATCGTTATGTCACCCGACGACCTGGAAGAGTGGCGCGACCTGAAGCAGGGCGTCAGCCGTGAGTACCCTGCAGGAAAAGAAGAACGTCTCAAGCGCATTAAACCTAAGCCAAACCCAACGGTCCACGCCTACACGCATTGCGAGATCCATCCAGCTATGATTCTTGGTATCTGTGCGAGTATCATTCCG
>Splanchospora_sp_L181
AATCTCTTCCGAATCCTTTTCCTCAAGTTGACCAAAGATGTCTACAAATACCTGCAGAGATGCGTCGAGAACAACCAGGATTTCAACGTCCAAATGGCAGTAAAAGCTAGCATCATAACTAATGGGCTAAAATATTCGTTGGCAACGGGCAACTGGGGTGACCAGAAGAAGGCGGCTTCGGCAAAGGCGGGCGTCTCACAGGTGCTGAACCGATACACCTATGCCTCTACTCTATCGCATCTTCGTCGAACGAACACTCCAGTCGGTCGTGATGGCAAGCTAGCCAAACCGCGACAACTACACAACTCTCACTGGGGACTGGTGTGTCCTGCTGAGACCCCTGAAGGCCAAGCCTGTGGCCTGGTCAAGAACTTGTCGTTGATGTGCTACGTCAGTGTCGGTAGTGATGCTATGCCTATTTCCGATTTCATGAGCCAGCGGAACATGGATCTCCTTGAGGAATATGATCCGGTCGTCAATCCAAGCGCTACCAAGGTGTTCGTCAACGGTGTATGGGTTGGTGTGCACTCGAACCCAGCACAGCTCGTGACCGTCGTGCAGGAGCTACGCCGAAACGGGACATTGTCTTACGAAATGAGTCTTATCCGTGATATCCGTGATAGAGAGTTCAAGATTTTCACGGATGCTGGCCGTGTCATGAGGCCCCTGTTTGTCGTCGAGAACGATGTCCGGAAACCAAACCGCAATCACCTCGTTTACACCAAACAGCATGCTACCAAGTTAGAGGCAGAGAAGGAGATGGATACGGCTGGGCTAAGCGATGAGCAAATTGCAGAATTGAAATACGGTTGGAGAGGTCTCATCCAAGATGGTGTAGTAGAATACCTTGATGCCGAGGAGGAAGAAACAGCTATGATCGTTATGTCACCCGACGACCTGGAAGAGTGGCGCGACCTGAAGCAGGGCGTTAGCCGTGAGTACCCTGCAGGAAAAGAAGAACGTCTCAAGCGCCTTAAACCTAAGCCAAACCCAACGGTCCACGCCTACACGCATTGCGAAATCCATCCAGCTATGATTCTTGGTATCTGCGCGAGCATCATTCCG
