# Supplementary material for: Revision of the genus Splanchospora (Pleosporales, Neohendersoniaceae)
Source: IMA Fungus. 2026 Mar 9;17:e179372. doi: 10.3897/imafungus.17.179372 (PMC12993480; doi:10.3897/imafungus.17.179372)
Supplement: Supplementary material 9 — TEF1 alignment dataset used for the second analysis [file imafungus-17-e179372-s009.fas]

>Splanchospora_ampullacea_CBS_116578
TTTGTCGCGAGCATCCTGTTGCTGCCTCTGCGAGCTCAGCCATA--TTTTGGCTTATCGCTGAGGGGCAATTTGGATGGTGGGGTTGTGCGAACTTTTACGCGCTAGCGCTAGTCCCGATTAGGCTGGTCGCCAACATCGATCCCATGATGCACATTTGCACATTTTATTTCGTGTCTCTAACTTACTATCACGGCCTTC---------------------AGTTGTTGGCCTCTCATGTCAACCCTCAACAATGCTAACCCCTCTCTAGGAAGCCGCCGAACTCGGCAAGGGTTCCTTCAAGTATGCTTGGGTGCTCGACAAGCTCAAGGCCGAGCGTGAGCGTGGTATCACCATCGACATTGCCCTCTGGAAGTTTGAGACTCCGAAGTACTATGTTACCGTCATCGGTATGTTATCTCTAATGCATCGCTCAAGGTCGCTTGTTGACAATATACAGATGCCCCCGGTCACCGTGATTTCATCAAGAACATGATCACTGGTACCTCCCAGGCCGACTGCGCTATCCTCATTATCGCTGCCGGTACTGGTGAGTTCGAGGCTGGTATCTCCAAGGATGGCCAGACTCGTGAGCACGCCCTCCTCGCCTACACTCTTGGTGTCCGACAGATCATTGTCGCCATCAACAAGATGGACACCACCAAGTGGTCTGAGGATCGTTACCAGGAAATCATCAAGGAGACCTCCAACTTCATCAAGAAGGTTGGATACAACCCCAAGCACGTCCCCTTTGTCCCCATCTCCGGTTTCAACGGTGACAACATGATCGAGCCTTCTACCAACTGCCCATGGTACAAGGGCTGGGAGAAGGAGACCAAGTCTAAGGCTACCGGCAAGACCCTCCTCGAGGCTATCGACGCCATCGACCCCCCGAGCCGTCCTTCTGACAAGCCCCTCCGTCTGCCCCTCCAGGACGTCTACAAGATTGGTGGTATTGGCACGGTTCCCGTTGGTCGTGTCGAGACTGGTGTCATCAAGGCCGGTATGGTCGTCACCTTCGCCCCCGCTGGTGTCACCACTGAAGTCAAGTCCGTCGAGATGCACCACGAGCAGCTTGTTGAGGGTCTTCCCGGTGACAACGTCGGTTTCAACGTCAAGAACGTCTCCGTCAAGGAGATCCGTCGTGGCAACGTCGCCGGCGACTCCAAGAACGACCCGCCCAAGGGTGCCGAGTCCTTCAACGCCCAGGTTATCGTCCTTAACCATCCTGGTCAGGTCGGTGCTGGATACGCT
>Splanchospora_ampullacea_L20
---GTCGCGAGCATCCTGTTGCTGCCTCTGCGAGCTCAGCCATA--TTTTGGCTTATCGCTGAGGGGCAATTTGGATGGTGGGGTTGTGCGAACTTTTACGCGCTAGCGCTAGTCCCGATTAGGCTGGTCACCAACATCGATCCCATGATGCACATTTGCACATTTTATTTCGTGTCTCTAATTTACTATCACGGCCTTC---------------------AGTTGTTGGCCTCTCATGTCAACCCTCAACAATGCTAACCCCTCTCTAGGAAGCCGCCGAACTCGGCAAGGGTTCCTTCAAGTATGCTTGGGTGCTCGACAAGCTCAAGGCCGAGCGTGAGCGTGGTATCACCATCGACATTGCCCTCTGGAAGTTCGAGACTCCGAAGTACTATGTTACCGTCATCGGTATGTTATCTCTAATGCATCGCTCAAGGTCGCTTGTTGACAATATACAGATGCCCCCGGTCACCGTGATTTCATCAAGAACATGATCACTGGTACCTCCCAGGCCGACTGCGCTATCCTCATTATCGCTGCCGGTACTGGTGAGTTCGAGGCTGGTATCTCCAAGGATGGCCAGACTCGTGAGCACGCCCTCCTCGCCTACACTCTTGGTGTCCGACAGATCATTGTCGCCATCAACAAGATGGACACCACCAAGTGGTCTGAGGATCGTTACCAGGAAATCATCAAGGAGACCTCCAACTTCATCAAGAAGGTTGGATACAACCCCAAGCACGTCCCCTTTGTCCCCATCTCCGGTTTCAACGGTGACAACATGATCGAGCCTTCTACCAACTGCCCATGGTACAAGGGCTGGGAGAAGGAGACCAAGTCTAAGGCTACCGGCAAGACCCTCCTCGAGGCTATCGACGCCATCGACCCCCCGAGCCGTCCTTCTGACAAGCCCCTCCGTCTGCCCCTCCAGGACGTCTACAAGATTGGTGGTATTGGCACGGTTCCCGTTGGTCGTGTCGAGACTGGTGTCATCAAGGCCGGTATGGTCGTCACCTTCGCCCCCGCTGGTGTCACCACTGAAGTCAAGTCCGTCGAGATGCACCACGAGCAGCTTGTTGAGGGTCTTCCCGGTGACAACGTCGGTTTCAACGTCAAGAACGTCTCCGTCAAGGAGATCCGTCGTGGCAACGTCGCCGGCGACTCCAAGAACGACCCGCCCAAGGGTGCCGAGTCCTTCAACGCCCAGGTTATCGTCCTTAACCATCCTGGTCAGGTCGGTGCTG--------
>Splanchospora_ampullacea_L39
TTTGTCGCGAGCATCCTGTTGCTGCCTCTGCGAGCTCAGCCATA--TTTTGGCTTATCGCTGAGGGGCAATTTGGATGGTGGGGTTGTGCGAACTTTTACGCGCTAGCGCTAGTCCCGATTAGGCTGGTCGCCAACATCGATCCCATGATGCACATTTGCACATTTTATTTCGTGTCTCTAACTTACTATCACGGCCTTC---------------------AGTTGTTGGCCTCTCATGTCAACCCTCAACAATGCTAACCCCTCTCTAGGAAGCCGCCGAACTCGGCAAGGGTTCCTTCAAGTATGCTTGGGTGCTCGACAAGCTCAAGGCCGAGCGTGAGCGTGGTATCACCATCGACATTGCCCTCTGGAAGTTTGAGACTCCGAAGTACTATGTTACCGTCATCGGTATGTTATCTCTAATGCATCGCTCAAGGTCGCTTGTTGACAATATACAGATGCCCCCGGTCACCGTGATTTCATCAAGAACATGATCACTGGTACCTCCCAGGCCGACTGCGCTATCCTCATTATCGCTGCCGGTACTGGTGAGTTCGAGGCTGGTATCTCCAAGGATGGCCAGACTCGTGAGCACGCCCTCCTCGCCTACACTCTTGGTGTCCGACAGATCATTGTCGCCATCAACAAGATGGACACCACCAAGTGGTCTGAGGATCGTTACCAGGAAATCATCAAGGAGACCTCCAACTTCATCAAGAAGGTTGGATACAACCCCAAGCACGTCCCCTTTGTCCCCATCTCCGGTTTCAACGGTGACAACATGATCGAGCCTTCTACCAACTGCCCATGGTACAAGGGCTGGGAGAAGGAGACCAAGTCTAAGGCTACCGGCAAGACCCTCCTCGAGGCTATCGACGCCATCGACCCCCCGAGCCGTCCTTCTGACAAGCCCCTCCGTCTGCCCCTCCAGGACGTCTACAAGATTGGTGGTATTGGCACGGTTCCCGTTGGTCGTGTCGAGACTGGTGTCATCAAGGCCGGTATGGTCGTCACCTTCGCCCCCGCTGGTGTCACCACTGAAGTCAAGTCCGTCGAGATGCACCACGAGCAGCTTGTTGAGGGTCTTCCCGGTGACAACGTCGGTTTCAACGTCAAGAACGTCTCCGTCAAGGAGATCCGTCGTGGCAACGTCGCCGGCGACTCCAAGAACGACCCGCCCAAGGGTGCCGAGTCCTTCAACGCCCAGGTTATCGTCCTTAACCATCCTGGTCAGGTCGGTGCTGGATACGCT
>Splanchospora_ampullacea_L104
TTTGTCGCGAGCATCCTGTTGCTGCCTCTGCGAGCTCAGCCATA--TTTTGGCTTATCGCTGAGGGGCAATTTGGATGGTGGGGTTGTGCGAACTTTTACGCGCTAGCGCTAGTCCCGATTAGGCTGGTCRCCAACATCGATCCCATGATGCACATTTGCACATTTTATTTCGTGTCTCTAATTTACTATCACGGCCTTC---------------------AGTTGTTGGCCTCTCATGTCAACCCTCAACAATGCTAACCCCTCTCTAGGAAGCCGCCGAACTCGGCAAGGGTTCCTTCAAGTATGCTTGGGTGCTCGACAAGCTCAAGGCCGAGCGTGAGCGTGGTATCACCATCGACATTGCCCTCTGGAAGTTCGAGACTCCGAAGTACTATGTTACCGTCATCGGTATGTTATCYCTAATGCATCSCTCAAGGTCGCTTGTTGACAATATACAGATGCCCCCGGTCACCGTGATTTCATCAAGAACATGATCACTGGTACCTCCCAGGCCGACTGCGCTATCCTCATTATCGCTGCCGGTACTGGTGAGTTCGAGGCTGGTATCTCCAAGGATGGCCAGACTCGTGAGCACGCCCTCCTCGCCTACACTCTTGGTGTCCGACAGATCATTGTCGCCATCAACAAGATGGACACCACCAAGTGGTCTGAGGATCGTTACCAGGAAATCATCAAGGAGACCTCCAACTTCATCAAGAAGGTTGGATACAACCCCAAGCACGTCCCCTTTGTCCCCATCTCCGGTTTCAACGGTGACAACATGATCGAGCCTTCTACCAACTGCCCATGGTACAAGGGCTGGGAGAAGGAGACCAAGTCTAAGGCTACCGGCAAGACCCTCCTCGAGGCTATCGACGCCATCGACCCCCCGAGCCGTCCTTCTGACAAGCCCCTCCGTCTGCCCCTCCAGGACGTCTACAAGATTGGTGGTATTGGCACGGTTCCCGTTGGTCGTGTCGAGACTGGTGTCATCAAGGCCGGTATGGTCGTCACCTTCGCCCCCGCTGGTGTCACCACTGAAGTCAAGTCCGTCGAGATGCACCACGAGCAGCTTGTTGAGGGTCTTCCCGGTGACAACGTCGGTTTCAACGTCAAGAACGTCTCCGTCAAGGAGATCCGTCGTGGCAACGTCGCCGGCGACTCCAAGAACGACCCGCCCAAGGGTGCCGAGTCCTTCAACGCCCAGGTTATCGTCCTTAACCATCCTGGTCAGGTCGGTGCTGGATACGCT
>Splanchospora_ampullacea_L179
TTTGTCGCGAGCATCCTGTTGCTGCCTCTGCGAGCTCAGCCATA--TTTTGGCTTATCGCTGAGGGGCAATTTGGATGGTGGGGTTGTGCGAACTTTTACGCGCTAGCGCTAGTCCCGATTAGGCTGGTCGCCAACATCGATCCCATGATGCACATTTGCACATTTTATTTCGTGTCTCTAATTTACTATCACGGCCTTC---------------------AGTTGTTGGCCTCTCATGTCAACCCTCAACAATGCTAACCCCTCTCTAGGAAGCCGCCGAACTCGGCAAGGGTTCCTTCAAGTATGCTTGGGTGCTCGACAAGCTCAAGGCCGAGCGTGAGCGTGGTATCACCATCGACATTGCCCTCTGGAAGTTCGAGACTCCGAAGTACTATGTTACCGTCATCGGTATGTTATCCCTAATGCATCCCTCAAGGTCGCTTGTTGACAATATACAGATGCCCCCGGTCACCGTGATTTCATCAAGAACATGATCACTGGTACCTCCCAGGCCGACTGCGCTATCCTCATTATCGCTGCCGGTACTGGTGAGTTCGAGGCTGGTATCTCCAAGGATGGCCAGACTCGTGAGCACGCCCTCCTCGCCTACACTCTTGGTGTCCGACAGATCATTGTCGCCATCAACAAGATGGACACCACCAAGTGGTCTGAGGATCGTTACCAGGAAATCATCAAGGAGACCTCCAACTTCATCAAGAAGGTTGGATACAACCCCAAGCACGTCCCCTTTGTCCCCATCTCCGGTTTCAACGGTGACAACATGATCGAGCCTTCTACCAACTGCCCATGGTACAAGGGCTGGGAGAAGGAGACCAAGTCTAAGGCTACCGGCAAGACCCTCCTCGAGGCTATCGACGCCATCGACCCCCCGAGCCGTCCTTCTGACAAGCCCCTCCGTCTGCCCCTCCAGGACGTCTACAAGATTGGTGGTATTGGCACGGTTCCCGTTGGTCGTGTCGAGACTGGTGTCATCAAGGCCGGTATGGTCGTCACCTTCGCCCCCGCTGGTGTCACCACTGAAGTCAAGTCCGTCGAGATGCACCACGAGCAGCTTGTTGAGGGTCTTCCCGGTGACAACGTCGGTTTCAACGTCAAGAACGTCTCCGTCAAGGAGATCCGTCGTGGCAACGTCGCCGGCGACTCCAAGAACGACCCGCCCAAGGGTGCCGAGTCCTTCAACGCCCAGGTTATCGTCCTTAACCATCCTGGTCAGGTCGGTGCTGGATACGCT
>Splanchospora_fulviconidia_RY_69
TTTGTCGCGAGCATCCAGTTGCTGCCTGTGCGGGCTCAGCCATATTTTTTGGCTTATCGCTGAGGGGCAATTTGGATGGTGGGGTTGTGCGAACTTTTACGCGCTAGCGCTAGGCCCGATTAGGCTGTTCGCCAACATCGATCCCATGATGCACATTTGCACCCTTTATTTCAAGTCTCTAGTTTACTATCACGGCCTTCAGTTATCGGCCTTTCAATCTTCGTTGCATGACTCTCATGTCGACCGTAAGCAATGCTAACCTCTCTCTAGGAAGCCGCCGAACTCGGCAAGGGTTCCTTCAAGTATGCTTGGGTGCTCGACAAGCTCAAGGCCGAGCGTGAGCGTGGTATCACCATCGACATTGCCCTCTGGAAGTTCGAGACTCCGAAGTACTACGTTACCGTCATCGGTATGTTCCCTCTCA-GTATCACTCAAGTCCGCTTGTTGACAATATACAGATGCCCCCGGTCACCGTGATTTCATCAAGAACATGATCACTGGTACCTCCCAGGCCGATTGCGCTATCCTCATTATCGCTGCCGGTACTGGTGAGTTCGAGGCTGGTATCTCCAAGGATGGCCAGACTCGTGAGCACGCCCTCCTCGCCTACACTCTTGGTGTCCGACAGATCATCGTCGCCATCAACAAGATGGACACTACCAAGTGGTCTGAGGACCGTTACCAGGAAATCATCAAGGAGACCTCCAACTTCATCAAGAAGGTTGGATACAACCCCAAGCACGTCCCCTTCGTCCCCATCTCCGGTTTCAACGGCGACAACATGATTGAGCCTTCTACCAACTGCCCATGGTACAAGGGCTGGGAGAAGGAGACCAAGTCTAAGGCTACCGGCAAGACCCTCCTCGAGGCCATCGACGCCATCGACCCCCCCAGCCGTCCTTCTGACAAGCCCCTCCGTCTACCCCTCCAGGACGTCTACAAGATTGGTGGTATTGGCACGGTTCCCGTTGGTCGTGTCGAGACCGGTGTCATCAAGGCCGGTATGGTCGTCACCTTCGCCCCCGCTGGTGTCACCACTGAAGTCAAGTCCGTCGAGATGCACCACGAACAGCTTGTTGAGGGTGTTCCCGGTGACAACGTCGGTTTCAACGTCAAGAACGTCTCCGTCAAGGAGATCCGTCGTGGCAACGTCGCCGGTGACTCCAAGAACGACCCACCCAAGGGTGCCGAGTCTTTCAACGCCCAGGTTATCGTCCTTAACCACCCTGGTCAGGTCGGTGCTGGATACGCC
>Splanchospora_fulviconidia_RY_71
TTTGTCGCGAGCATCCAGTTGCTGCCTGTGCGGGCTCAGCCATATTTTTTGGCTTATCGCTGAGGGGCAATTTGGATGGTGGGGTTGTGCGAACTTTTACGCGCTAGCGCTAGGCCCGATTAGGCTGTTCGCCAACATCGATCCCATGATGCACATTTGCACCCTTTATTTCAAGTCTCTAGTTTACTATCACGGCCTTCAGTTATCGGCCTTTCAATCTTCGTTGCATGACTCTCATGTCGACCGTAAGCAATGCTAACCTCTCTCTAGGAAGCCGCCGAACTCGGCAAGGGTTCCTTCAAGTATGCTTGGGTGCTCGACAAGCTCAAGGCCGAGCGTGAGCGTGGTATCACCATCGACATTGCCCTCTGGAAGTTCGAGACTCCGAAGTACTACGTTACCGTCATCGGTATGTTCCCTCTCA-GTATCACTCAAGTCCGCTTGTTGACAATATACAGATGCCCCCGGTCACCGTGATTTCATCAAGAACATGATCACTGGTACCTCCCAGGCCGATTGCGCTATCCTCATTATCGCTGCCGGTACTGGTGAGTTCGAGGCTGGTATCTCCAAGGATGGCCAGACTCGTGAGCACGCCCTCCTCGCCTACACTCTTGGTGTCCGACAGATCATCGTCGCCATCAACAAGATGGACACTACCAAGTGGTCTGAGGACCGTTACCAGGAAATCATCAAGGAGACCTCCAACTTCATCAAGAAGGTTGGATACAACCCCAAGCACGTCCCCTTCGTCCCCATCTCCGGTTTCAACGGCGACAACATGATTGAGCCTTCTACCAACTGCCCATGGTACAAGGGCTGGGAGAAGGAGACCAAGTCTAAGGCTACCGGCAAGACCCTCCTCGAGGCCATCGACGCCATCGACCCCCCCAGCCGTCCTTCTGACAAGCCCCTCCGTCTACCCCTCCAGGACGTCTACAAGATTGGTGGTATTGGCACGGTTCCCGTTGGTCGTGTCGAGACCGGTGTCATCAAGGCCGGTATGGTCGTCACCTTCGCCCCCGCTGGTGTCACCACTGAAGTCAAGTCCGTCGAGATGCACCACGAACAGCTTGTTGAGGGTGTTCCCGGTGACAACGTCGGTTTCAACGTCAAGAACGTCTCCGTCAAGGAGATCCGTCGTGGCAACGTCGCCGGTGACTCCAAGAACGACCCACCCAAGGGTGCCGAGTCTTTCAACGCCCAGGTTATCGTCCTTAACCACCCTGGTCAGGTCGGTGCTGGATACGCC
>Splanchospora_fulviconidia_RY_73
TTTGTCGCGAGCATCCAGTTGCTGCCTGTGCGGGCTCAGCCATATTTTTTGGCTTATCGCTGAGGGGCAATTTGGATGGTGGGGTTGTGCGAACTTTTACGCGCTAGCGCTAGGCCCGATTAGGCTGTTCGCCAACATCGATCCCATGATGCACATTTGCACCCTTTATTTCAAGTCTCTAGTTTACTATCACGGCCTTCAGTTATCGGCCTTTCAATCTTCGTTGCATGACTCTCATGTCGACCGTAAGCAATGCTAACCTCTCTCTAGGAAGCCGCCGAACTCGGCAAGGGTTCCTTCAAGTATGCTTGGGTGCTCGACAAGCTCAAGGCCGAGCGTGAGCGTGGTATCACCATCGACATTGCCCTCTGGAAGTTCGAGACTCCGAAGTACTACGTTACCGTCATCGGTATGTTCCCTCTCA-GTATCACTCAAGTCCGCTTGTTGACAATATACAGATGCCCCCGGTCACCGTGATTTCATCAAGAACATGATCACTGGTACCTCCCAGGCCGATTGCGCTATCCTCATTATCGCTGCCGGTACTGGTGAGTTCGAGGCTGGTATCTCCAAGGATGGCCAGACTCGTGAGCACGCCCTCCTCGCCTACACTCTTGGTGTCCGACAGATCATCGTCGCCATCAACAAGATGGACACTACCAAGTGGTCTGAGGACCGTTACCAGGAAATCATCAAGGAGACCTCCAACTTCATCAAGAAGGTTGGATACAACCCCAAGCACGTCCCCTTCGTCCCCATCTCCGGTTTCAACGGCGACAACATGATTGAGCCTTCTACCAACTGCCCATGGTACAAGGGCTGGGAGAAGGAGACCAAGTCTAAGGCTACCGGCAAGACCCTCCTCGAGGCCATCGACGCCATCGACCCCCCCAGCCGTCCTTCTGACAAGCCCCTCCGTCTACCCCTCCAGGACGTCTACAAGATTGGTGGTATTGGCACGGTTCCCGTTGGTCGTGTCGAGACCGGTGTCATCAAGGCCGGTATGGTCGTCACCTTCGCCCCCGCTGGTGTCACCACTGAAGTCAAGTCCGTCGAGATGCACCACGAACAGCTTGTTGAGGGTGTTCCCGGTGACAACGTCGGTTTCAACGTCAAGAACGTCTCCGTCAAGGAGATCCGTCGTGGCAACGTCGCCGGTGACTCCAAGAACGACCCACCCAAGGGTGCCGAGTCTTTCAACGCCCAGGTTATCGTCCTTAACCACCCTGGTCAGGTCGGTGCTGGATACGCC
>Splanchospora_fulviconidia_RY_91
TTTGTCGCGAGCATCCAGTTGCTGCCTGTGCGGGCTCAGCCATATTTTTTGGCTTATCGCTGAGGGGCAATTTGGATGGTGGGGTTGTGCGAACTTTTACGCGCTAGCGCTAGGCCCGATTAGGCTGTTCGCCAATATCGATCCCATGATGCACATTTGCACCCTTTATTTCAAGTCTCTAGTTTACTATCACGGCCTTCAGTTATCGGCCTTTCAATCTTCGTTGCATGACTCTCATGTCGACCGTAAGCAATGCTAACCTCTCTCTAGGAAGCCGCCGAACTCGGCAAGGGTTCCTTCAAGTATGCTTGGGTGCTCGACAAGCTCAAGGCCGAGCGTGAGCGTGGTATCACCATCGACATTGCCCTCTGGAAGTTCGAGACTCCGAAGTACTACGTTACCGTCATCGGTATGTTCCCTCTCA-GTATCACTCAAGTCCGCTTGTTGACAATATACAGATGCCCCCGGTCACCGTGATTTCATCAAGAACATGATCACTGGTACCTCCCAGGCCGATTGCGCTATCCTCATTATCGCTGCCGGTACTGGTGAGTTCGAGGCTGGTATCTCCAAGGATGGCCAGACTCGTGAGCACGCCCTCCTCGCCTACACTCTTGGTGTCCGACAGATCATCGTCGCCATCAACAAGATGGACACTACCAAGTGGTCTGAGGACCGTTACCAGGAAATCATCAAGGAGACCTCCAACTTCATCAAGAAGGTTGGATACAACCCCAAGCACGTCCCCTTCGTCCCCATCTCCGGTTTCAACGGCGACAACATGATTGAGCCTTCTACCAACTGCCCATGGTACAAGGGCTGGGAGAAGGAGACCAAGTCTAAGGCTACCGGCAAGACCCTCCTCGAGGCCATCGACGCCATCGACCCCCCCAGCCGTCCTTCTGACAAGCCCCTCCGTCTACCCCTCCAGGACGTCTACAAGATTGGTGGTATTGGCACGGTTCCCGTTGGTCGTGTCGAGACCGGTGTCATCAAGGCCGGTATGGTCGTCACCTTCGCCCCCGCTGGTGTCACCACTGAAGTCAAGTCCGTCGAGATGCACCACGAACAGCTTGTTGAGGGTGTTCCCGGTGACAACGTCGGTTTCAACGTCAAGAACGTCTCCGTCAAGGAGATCCGTCGTGGCAACGTCGCCGGTGACTCCAAGAACGACCCACCCAAGGGTGCTGAGTCTTTCAACGCCCAGGTTATCGTCCTTAACCACCCTGGTCAGGTCGGTGCTGGATACGCC
>Splanchospora_fulviconidia_RY_92
TTTGTCGCGAGCATCCAGTTGCTGCCTGTGCGGGCTCAGCCATATTTTTTGGCTTATCGCTGAGGGGCAATTTGGATGGTGGGGTTGTGCGAACTTTTACGCGCTAGCGCTAGGCCCGATTAGGCTGTTCGCCAATATCGATCCCATGATGCACATTTGCACCCTTTATTTCAAGTCTCTAGTTTACTATCACGGCCTTCAGTTATCGGCCTTTCAATCTTCGTTGCATGACTCTCATGTCGACCGTAAGCAATGCTAACCTCTCTCTAGGAAGCCGCCGAACTCGGCAAGGGTTCCTTCAAGTATGCTTGGGTGCTCGACAAGCTCAAGGCCGAGCGTGAGCGTGGTATCACCATCGACATTGCCCTCTGGAAGTTCGAGACTCCGAAGTACTACGTTACCGTCATCGGTATGTTCCCTCTCA-GTATCACTCAAGTCCGCTTGTTGACAATATACAGATGCCCCCGGTCACCGTGATTTCATCAAGAACATGATCACTGGTACCTCCCAGGCCGATTGCGCTATCCTCATTATCGCTGCCGGTACTGGTGAGTTCGAGGCTGGTATCTCCAAGGATGGCCAGACTCGTGAGCACGCCCTCCTCGCCTACACTCTTGGTGTCCGACAGATCATCGTCGCCATCAACAAGATGGACACTACCAAGTGGTCTGAGGACCGTTACCAGGAAATCATCAAGGAGACCTCCAACTTCATCAAGAAGGTTGGATACAACCCCAAGCACGTCCCCTTCGTCCCCATCTCCGGTTTCAACGGCGACAACATGATTGAGCCTTCTACCAACTGCCCATGGTACAAGGGCTGGGAGAAGGAGACCAAGTCTAAGGCTACCGGCAAGACCCTCCTCGAGGCCATCGACGCCATCGACCCCCCCAGCCGTCCTTCTGACAAGCCCCTCCGTCTACCCCTCCAGGACGTCTACAAGATTGGTGGTATTGGCACGGTTCCCGTTGGTCGTGTCGAGACCGGTGTCATCAAGGCCGGTATGGTCGTCACCTTCGCCCCCGCTGGTGTCACCACTGAAGTCAAGTCCGTCGAGATGCACCACGAACAGCTTGTTGAGGGTGTTCCCGGTGACAACGTCGGTTTCAACGTCAAGAACGTCTCCGTCAAGGAGATCCGTCGTGGCAACGTCGCCGGTGACTCCAAGAACGACCCACCCAAGGGTGCTGAGTCTTTCAACGCCCAGGTTATCGTCCTTAACCACCCTGGTCAGGTCGGTGCTGGATACGCC
>Splanchospora_fulviconidia_RY_112
TTTGTCGCGAGCATCCAGTTGCTGCCTGTGCGGGCTCAGCCATATTTTTTGGCTTATCGCTGAGGGGCAATTTGGATGGTGGGGTTGTGCGAACTTTTACGCGCTAGCGCTAGGCCCGATTAGGCTGTTCGCCAACATCGATCCCATGATGCACATTTGCACCCTTTATTTCAAGTCTCTAGTTTACTATCACGGCCTTCAGTTATCGGCCTTTCAATCTTCGTTGCATGACTCTCATGTCGACCGTAAGCAATGCTAACCTCTCTCTAGGAAGCCGCCGAACTCGGCAAGGGTTCCTTCAAGTATGCTTGGGTGCTCGACAAGCTCAAGGCCGAGCGTGAGCGTGGTATCACCATCGACATTGCCCTCTGGAAGTTCGAGACTCCGAAGTACTACGTTACCGTCATCGGTATGTTCCCTCTCA-GTATCACTCAAGTCCGCTTGTTGACAATATACAGATGCCCCCGGTCACCGTGATTTCATCAAGAACATGATCACTGGTACCTCCCAGGCCGATTGCGCTATCCTCATTATCGCTGCCGGTACTGGTGAGTTCGAGGCTGGTATCTCCAAGGATGGCCAGACTCGTGAGCACGCCCTCCTCGCCTACACTCTTGGTGTCCGACAGATCATTGTCGCCATCAACAAGATGGACACTACCAAGTGGTCTGAGGACCGTTACCAGGAAATCATCAAGGAGACCTCCAACTTCATCAAGAAGGTTGGATACAACCCCAAGCACGTCCCCTTCGTCCCCATCTCCGGTTTCAACGGCGACAACATGATTGAGCCTTCTACCAACTGCCCATGGTACAAGGGCTGGGAGAAGGAGACCAAGTCTAAGGCTACCGGCAAGACCCTCCTCGAGGCCATCGACGCCATCGACCCCCCCAGCCGTCCTTCTGACAAGCCCCTCCGTCTACCCCTCCAGGACGTCTACAAGATTGGTGGTATTGGCACGGTTCCCGTTGGTCGTGTCGAGACCGGTGTCATCAAGGCCGGTATGGTCGTCACCTTCGCCCCCGCTGGTGTCACCACTGAAGTCAAGTCCGTCGAGATGCACCACGAACAGCTTGTTGAGGGTGTTCCCGGTGACAACGTCGGTTTCAACGTCAAGAACGTCTCCGTCAAGGAGATCCGTCGTGGCAACGTCGCCGGTGACTCCAAGAACGACCCACCCAAGGGTGCCGAGTCTTTCAACGCCCAGGTTATCGTCCTTAACCACCCTGGTCAGGTCGGTGCTGGATACGCC
>Splanchospora_microspora_KT_2905
TTTGCCGCGAGCATCCTGTTGCTGCCTCTGCGAGCTCAGCCATA--TTTTGGCTTATCGCTGAGGGGCAATTTGGATGGTGGGGTTGTGCGAACTTTTACGCGCTAGCGCTAGGCCCGATTAGGCTGGTCGCCAACATCGATCCCATGATGCACATCTGCACATTTTATTTCGTGTCTCTAATTTCCTATCACGGCCTTC---------------------AGTTGTTGGCCTCTCATGTCGACCCTCAACAATGCTAACCTCTCTCTAGGAAGCCGCCGAACTCGGCAAGGGTTCCTTCAAGTATGCTTGGGTGCTCGACAAGCTCAAGGCCGAGCGTGAGCGTGGTATCACCATCGACATTGCCCTCTGGAAGTTCGAGACTCCGAAGTACTATGTTACCGTCATCGGTATGTTATCTC----CTATCGCTCAAGGCCGCTTGTTGACAATATACAGATGCCCCCGGTCACCGTGATTTCATCAAGAACATGATCACTGGTACCTCCCAGGCCGACTGCGCTATCCTCATTATCGCTGCCGGTACTGGTGAGTTCGAGGCTGGTATCTCCAAGGATGGCCAGACTCGTGAGCACGCCCTCCTCGCCTACACTCTTGGTGTCCGACAGATCATTGTCGCTATCAACAAGATGGACACCACCAAGTGGTCTGAGGATCGTTACCAGGAAATCATCAAGGAGACGTCCAACTTCATCAAGAAGGTTGGATACAACCCCAAGCACGTCCCCTTTGTCCCTATCTCCGGCTTCAACGGTGACAACATGATTGAGCCTTCTACCAACTGCCCATGGTACAAGGGCTGGGAGAAGGAGACCAAGTCTAAGGCTACCGGCAAGACCCTCCTCGAGGCTATCGACGCCATCGACCCCCCGAGCCGTCCTTCTGACAAGCCCCTCCGTCTGCCCCTCCAGGACGTCTACAAGATTGGTGGTATTGGCACGGTTCCCGTTGGTCGTGTCGAGACTGGTGTCATCAAGGCCGGTATGGTCGTCACCTTCGCCCCCGCTGGTGTCACCACTGAAGTCAAGTCCGTCGAAATGCACCACGAGCAGCTTGTTGAGGGTCTTCCCGGTGATAACGTCGGCTTCAACGTCAAGAACGTCTCCGTCAAGGAGATCCGTCGTGGCAACGTCGCCGGCGACTCCAAGAACGACCCGCCCAAGGGTGCCGAGTCCTTCAACGCCCAGGTTATCGTCCTTAACCACCCTGGTCAAGTCGGTGCTGGATACGCT
>Splanchospora_microspora_KT_2906
TTTGCCGCGAGCATCCTGTTGCTGCCTCTGCGAGCTCAGCCATA--TTTTGGCTTATCGCTGAGGGGCAATTTGGATGGTGGGGTTGTGCGAACTTTTACGCGCTAGCGCTAGGCCCGATTAGGCTGGTCGCCAACATCGATCCCATGATGCACATCTGCACATTTTATTTCGTGTCTCTAATTTCCTATCACGGCCTTC---------------------AGTTGTTGGCCTCTCATGTCGACCCTCAACAATGCTAACCTCTCTCTAGGAAGCCGCCGAACTCGGCAAGGGTTCCTTCAAGTATGCTTGGGTGCTCGACAAGCTCAAGGCCGAGCGTGAGCGTGGTATCACCATCGACATTGCCCTCTGGAAGTTCGAGACTCCGAAGTACTATGTTACCGTCATCGGTATGTTATCTC----CTATCGCTCAAGGCCGCTTGTTGACAATATACAGATGCCCCCGGTCACCGTGATTTCATCAAGAACATGATCACTGGTACCTCCCAGGCCGACTGCGCTATCCTCATTATCGCTGCCGGTACTGGTGAGTTCGAGGCTGGTATCTCCAAGGATGGCCAGACTCGTGAGCACGCCCTCCTCGCCTACACTCTTGGTGTCCGACAGATCATTGTCGCTATCAACAAGATGGACACCACCAAGTGGTCTGAGGATCGTTACCAGGAAATCATCAAGGAGACGTCCAACTTCATCAAGAAGGTTGGATACAACCCCAAGCACGTCCCCTTTGTCCCTATCTCCGGCTTCAACGGTGACAACATGATTGAGCCTTCTACCAACTGCCCATGGTACAAGGGCTGGGAGAAGGAGACCAAGTCTAAGGCTACCGGCAAGACCCTCCTCGAGGCTATCGACGCCATCGACCCCCCGAGCCGTCCTTCTGACAAGCCCCTCCGTCTGCCCCTCCAGGACGTCTACAAGATTGGTGGTATTGGCACGGTTCCCGTTGGTCGTGTCGAGACTGGTGTCATCAAGGCCGGTATGGTCGTCACCTTCGCCCCCGCTGGTGTCACCACTGAAGTCAAGTCCGTCGAAATGCACCACGAGCAGCTTGTTGAGGGTCTTCCCGGTGATAACGTCGGCTTCAACGTCAAGAACGTCTCCGTCAAGGAGATCCGTCGTGGCAACGTCGCCGGCGACTCCAAGAACGACCCGCCCAAGGGTGCCGAGTCCTTCAACGCCCAGGTTATCGTCCTTAACCACCCTGGTCAAGTCGGTGCTGGATACGCT
>Splanchospora_oblongiconidia_AH_478
TTTGTCGCGAGCATCCAGTTGCTGCCTCTGCGAGCTCAGCCATA--TTTTGGCTTATCGCTGAGGGGCAATTTGGATGGTGGGGTTGTGCGAACTTTTACGCGCTAGCGCTAGGCCCGATTAGGCTGGTCGCCAACATCGATCCCATGATGCACATTTGCACATTTTCCTTCGTGTCTCTAATTTACTATCACGGCCTTC---------------------CGTTGTTGGCCTCTCATGTCGACCCTCCACAATGCTAACCTCCCTCTAGGAAGCCGCCGAACTCGGCAAGGGTTCCTTCAAGTATGCTTGGGTGCTCGACAAGCTCAAGGCCGAGCGTGAGCGTGGTATCACCATCGACATTGCCCTCTGGAAGTTCGAGACTCCGAAGTACTATGTTACCGTCATCGGTGTGTTATCTCTCATGCATCGCTCAAGGCCGCTTGCTGACAATATACAGATGCCCCTGGTCACCGTGATTTCATCAAGAACATGATCACTGGTACCTCCCAGGCCGACTGCGCTATCCTCATTATCGCTGCCGGTACTGGTGAGTTCGAGGCTGGTATCTCCAAGGATGGCCAGACTCGTGAGCACGCCCTCCTCGCCTACACTCTTGGTGTCCGACAGATCATCGTTGCCATCAACAAGATGGACACCACCAAGTGGTCTGAGGATCGTTACCAGGAAATCATCAAGGAGACCTCCAACTTCATCAAGAAGGTTGGATACAACCCCAAGCACGTCCCCTTTGTCCCCATCTCCGGCTTCAACGGTGACAACATGATCGAGCCTTCTTCCAACTGCCCATGGTACAAGGGCTGGGAGAAGGAGACCAAGTCTAAGGCTACCGGCAAGACCCTCCTCGAGGCCATCGACGCCATCGACCCCCCCAGCCGTCCTTCTGACAAGCCCCTCCGTCTGCCCCTCCAGGACGTCTACAAGATTGGTGGTATTGGCACGGTTCCCGTTGGTCGTGTCGAGACTGGTGTCATCAAGGCCGGTATGGTCGTCACCTTCGCCCCCGCTGGTGTCACCACTGAAGTCAAGTCCGTCGAGATGCACCACGAGCAGCTTGTTGAGGGTCTTCCCGGTGACAACGTCGGCTTCAACGTCAAGAACGTCTCCGTCAAGGAGATCCGTCGTGGCAACGTCGCCGGTGACTCCAAGAACGACCCGCCCAAGGGTGCCGAGTCCTTCAACGCCCAGGTTATCGTCCTTAACCACCCTGGTCAGGTCGGTGCTGGATACGCT
>Splanchospora_oblongiconidia_KT_3610
TTTGTCGCGAGCATCCAGTTGCTGCCTCTGCGAGCTCAGCCATA--TTTTGGCTTATCGCTGAGGGGCAATTTGGATGGTGGGGTTGTGCGAACTTTTACGCGCTAGCGCTAGGCCCGATTAGGCTGGTCGCCAACATCGATCCCATGATGCACATTTGCACATTTTCCTTCGTGTCTCTAATTTACTATCACGGCCTTC---------------------CGTTGTTGGCCTCTCATGTCGACCCTCCACAATGCTAACCTCCCTCTAGGAAGCCGCCGAACTCGGCAAGGGTTCCTTCAAGTATGCTTGGGTGCTCGACAAGCTCAAGGCCGAGCGTGAGCGTGGTATCACCATCGACATTGCCCTCTGGAAGTTCGAGACTCCGAAGTACTATGTTACCGTCATCGGTGTGTTATCTCTCATGCATCGCTCAAGGCCGCTTGCTGACAATATACAGATGCCCCTGGTCACCGTGATTTCATCAAGAACATGATCACTGGTACCTCCCAGGCCGACTGCGCTATCCTCATTATCGCTGCCGGTACTGGTGAGTTCGAGGCTGGTATCTCCAAGGATGGCCAGACTCGTGAGCACGCCCTCCTCGCCTACACTCTTGGTGTCCGACAGATCATCGTTGCCATCAACAAGATGGACACCACCAAGTGGTCTGAGGATCGTTACCAGGAAATCATCAAGGAGACCTCCAACTTCATCAAGAAGGTTGGATACAACCCCAAGCACGTCCCCTTTGTCCCCATCTCCGGCTTCAACGGTGACAACATGATCGAGCCTTCTTCCAACTGCCCATGGTACAAGGGCTGGGAGAAGGAGACCAAGTCTAAGGCTACCGGCAAGACCCTCCTCGAGGCCATCGACGCCATCGACCCCCCCAGCCGTCCTTCTGACAAGCCCCTCCGTCTGCCCCTCCAGGACGTCTACAAGATTGGTGGTATTGGCACGGTTCCCGTTGGTCGTGTCGAGACTGGTGTCATCAAGGCCGGTATGGTTGTCACCTTCGCCCCCGCTGGTGTCACCACTGAAGTCAAGTCCGTCGAGATGCACCACGAGCAGCTTGTTGAGGGTCTTCCCGGTGACAACGTCGGCTTCAACGTCAAGAACGTCTCCGTCAAGGAGATCCGTCGTGGCAACGTCGCCGGTGACTCCAAGAACGACCCGCCCAAGGGTGCCGAGTCCTTCAACGCCCAGGTTATCGTCCTTAACCACCCTGGTCAGGTCGGTGCTGGATACGCT
>Splanchospora_oblongiconidia_RY_83
TTTGTCGCGAGCATCCAGTTGCTGCCTCTGCGAGCTCAGCCATA--TTTTGGCTTATCGCTGAGGGGCAATTTGGATGGTGGGGTTGTGCGAACTTTTACGCGCTAGCGCTAGGCCCGATTAGGCTGGTCGCCAACATCGATCCCATGATGCACATTTGCACATTTTCCTTCGTGTCTCTAATTTACTATCACGGCCTTC---------------------CGTTGTTGGCCTCTCATGTCGACCCTCCACAATGCTAACCTCCCTCTAGGAAGCCGCCGAACTCGGCAAGGGTTCCTTCAAGTATGCTTGGGTGCTCGACAAGCTCAAGGCCGAGCGTGAGCGTGGTATCACCATCGACATTGCCCTCTGGAAGTTCGAGACTCCGAAGTACTATGTTACCGTCATCGGTGTGTTATCTCTCATGCATCGCTCAAGGCCGCTTGCTGACAATATACAGATGCCCCTGGTCACCGTGATTTCATCAAGAACATGATCACTGGTACCTCCCAGGCCGACTGCGCTATCCTCATTATCGCTGCCGGTACTGGTGAGTTCGAGGCTGGTATCTCCAAGGATGGCCAGACTCGTGAGCACGCCCTCCTCGCCTACACTCTTGGTGTCCGACAGATCATCGTTGCCATCAACAAGATGGACACCACCAAGTGGTCTGAGGATCGTTACCAGGAAATCATCAAGGAGACCTCCAACTTCATCAAGAAGGTTGGATACAACCCCAAGCACGTCCCCTTTGTCCCCATCTCCGGCTTCAACGGTGACAACATGATCGAGCCTTCTTCCAACTGCCCATGGTACAAGGGCTGGGAGAAGGAGACCAAGTCTAAGGCTACCGGCAAGACCCTCCTCGAGGCCATCGACGCCATCGACCCCCCCAGCCGTCCTTCTGACAAGCCCCTCCGTCTGCCCCTCCAGGACGTCTACAAGATTGGTGGTATTGGCACGGTTCCCGTTGGTCGTGTCGAGACTGGTGTCATCAAGGCCGGTATGGTCGTCACCTTCGCCCCCGCTGGTGTCACCACTGAAGTCAAGTCCGTCGAGATGCACCACGAGCAGCTTGTTGAGGGTCTTCCCGGTGACAACGTCGGCTTCAACGTCAAGAACGTCTCCGTCAAGGAGATCCGTCGTGGCAACGTCGCCGGTGACTCCAAGAACGACCCGCCCAAGGGTGCCGAGTCCTTCAACGCCCAGGTTATCGTCCTTAACCACCCTGGTCAGGTCGGTGCTGGATACGCT
>Splanchospora_pseudomicrospora_KT_3680
TTTGTCGCGAGCATCCTGTTGCTGCCTCTGCGAGCTCAGCCATA--TTTTGGCTTATCGCTGAGGGGCAATTTGGATGGTGGGGTTGTGCGAACTTTTACGCGCTAGCGCTAGGCCCGATTAGGCTGGTCGCCAACATCGATCTCATGATGCACATTTGCACATTTTATTTCGTGTCTCTAACTTACTATCACGGCCTTC---------------------AGTTGTTGGCCTCTCATGTCGACCCTCAACAATGCTAACCTCCCTCTAGGAAGCCGCCGAACTCGGCAAGGGTTCCTTCAAGTATGCTTGGGTGCTCGACAAGCTCAAGGCCGAGCGTGAGCGTGGTATCACCATCGACATTGCCCTCTGGAAGTTCGAGACTCCGAAGTACTATGTTACCGTCATCGGTATGTTATCTCTTATGCATCGCTCAAGGTCGCTTGTTGACAATATACAGATGCCCCCGGTCACCGTGATTTCATCAAGAACATGATCACTGGTACCTCCCAGGCCGACTGCGCTATCCTCATTATCGCTGCCGGTACTGGTGAGTTCGAGGCTGGTATCTCCAAGGATGGCCAGACTCGTGAGCACGCCCTCCTCGCCTACACTCTTGGTGTCCGACAGATCATTGTCGCCATCAACAAGATGGACACCACCAAGTGGTCTGAGGATCGTTACCAGGAAATCATCAAGGAGACCTCCAACTTCATCAAGAAGGTTGGATACAACCCCAAGCACGTCCCCTTTGTCCCCATCTCCGGTTTCAACGGTGACAACATGATCGAGCCTTCTAGCAACTGCCCATGGTACAAGGGCTGGGAGAAGGAGACCAAGTCTAAGGCTACCGGCAAGACCCTCCTCGAGGCTATCGACGCCATCGACCCCCCGAGCCGTCCTTCTGACAAGCCCCTCCGTCTGCCCCTCCAGGACGTCTACAAGATTGGTGGTATTGGCACGGTTCCCGTTGGTCGTGTCGAGACTGGTGTCATCAAGGCCGGTATGGTCGTCACCTTCGCCCCCGCTGGTGTCACCACTGAAGTCAAGTCCGTCGAGATGCACCACGAGCAGCTTGTTGAGGGTCTTCCCGGTGACAACGTTGGCTTCAACGTCAAGAACGTCTCCGTCAAGGAGATCCGTCGTGGCAACGTCGCCGGTGACTCCAAGAACGACCCGCCCAAGGGTGCCGAGTCCTTCAACGCCCAGGTCATCGTCCTTAACCACCCTGGTCAGGTCGGTGCTGGATACGCT
>Splanchospora_pseudomicrospora_KT_3681
TTTGTCGCGAGCATCCTGTTGCTGCCTCTGCGAGCTCAGCCATA--TTTTGGCTTATCGCTGAGGGGCAATTTGGATGGTGGGGTTGTGCGAACTTTTACGCGCTAGCGCTAGGCCCGATTAGGCTGGTCGCCAACATCGATCTCATGATGCACATTTGCACATTTTATTTCGTGTCTCTAACTTACTATCACGGCCTTC---------------------AGTTGTTGGCCTCTCATGTCGACCCTCAACAATGCTAACCTCCCTCTAGGAAGCCGCCGAACTCGGCAAGGGTTCCTTCAAGTATGCTTGGGTGCTCGACAAGCTCAAGGCCGAGCGTGAGCGTGGTATCACCATCGACATTGCCCTCTGGAAGTTCGAGACTCCGAAGTACTATGTTACCGTCATCGGTATGTTATCTCTTATGCATCGCTCAAGGTCGCTTGTTGACAATATACAGATGCCCCCGGTCACCGTGATTTCATCAAGAACATGATCACTGGTACCTCCCAGGCCGACTGCGCTATCCTCATTATCGCTGCCGGTACTGGTGAGTTCGAGGCTGGTATCTCCAAGGATGGCCAGACTCGTGAGCACGCCCTCCTCGCCTACACTCTTGGTGTCCGACAGATCATTGTCGCCATCAACAAGATGGACACCACCAAGTGGTCTGAGGATCGTTACCAGGAAATCATCAAGGAGACCTCCAACTTCATCAAGAAGGTTGGATACAACCCCAAGCACGTCCCCTTTGTCCCCATCTCCGGTTTCAACGGTGACAACATGATCGAGCCTTCTAGCAACTGCCCATGGTACAAGGGCTGGGAGAAGGAGACCAAGTCTAAGGCTACCGGCAAGACCCTCCTCGAGGCTATCGACGCCATCGACCCCCCGAGCCGTCCTTCTGACAAGCCCCTCCGTCTGCCCCTCCAGGACGTCTACAAGATTGGTGGTATTGGCACGGTTCCCGTTGGTCGTGTCGAGACTGGTGTCATCAAGGCCGGTATGGTCGTCACCTTCGCCCCCGCTGGTGTCACCACTGAAGTCAAGTCCGTCGAGATGCACCACGAGCAGCTTGTTGAGGGTCTTCCCGGTGACAACGTTGGCTTCAACGTCAAGAACGTCTCCGTCAAGGAGATCCGTCGTGGCAACGTCGCCGGTGACTCCAAGAACGACCCGCCCAAGGGTGCCGAGTCCTTCAACGCCCAGGTCATCGTCCTTAACCACCCTGGTCAGGTCGGTGCTGGATACGCT
>Splanchospora_pseudomicrospora_KT_4246
TTTGTCGCGAGCATCCTGTTGCTGCCTCTGCGAGCTCAGCCATA--TTTTGGCTTATCGCTGAGGGGCAATTTGGATGGTGGGGTTGTGCGAACTTTTACGCGCTAGCGCTAGGCCCGATTAGGCTGGTCGCCAACATCGATCTCATGATGCACATTTGCACATTTTATTTCGTGCCTCTAACTTACTATCACGGCCTTC---------------------AGTTGTTGGCCTCTCATGTCGACCCTCAACAATGCTAACCTCCCTCTAGGAAGCCGCCGAACTCGGCAAGGGTTCCTTCAAGTATGCTTGGGTGCTCGACAAGCTCAAGGCCGAGCGTGAGCGTGGTATCACCATCGACATTGCCCTCTGGAAGTTCGAGACTCCGAAGTACTATGTTACCGTCATCGGTATGTTATCTCTTATGCATCGCTCAAGGTCGCTTGTTGACAATATACAGATGCCCCCGGTCACCGTGATTTCATCAAGAACATGATCACTGGTACCTCCCAGGCCGACTGCGCTATCCTCATTATCGCTGCCGGTACTGGTGAGTTCGAGGCTGGTATCTCCAAGGATGGCCAGACTCGTGAGCACGCCCTCCTCGCCTACACTCTTGGTGTCCGACAGATCATTGTCGCCATCAACAAGATGGACACCACCAAGTGGTCTGAGGATCGTTACCAGGAAATCATCAAGGAGACCTCCAACTTCATCAAGAAGGTTGGATACAACCCCAAGCACGTCCCCTTTGTCCCCATCTCCGGTTTCAACGGTGACAACATGATCGAGCCTTCTAGCAACTGCCCATGGTACAAGGGCTGGGAGAAGGAGACCAAGTCTAAGGCTACCGGCAAGACCCTCCTCGAGGCTATCGACGCCATCGACCCCCCGAGCCGTCCTTCTGACAAGCCCCTCCGTCTGCCCCTCCAGGACGTCTACAAGATTGGTGGTATTGGCACGGTTCCCGTTGGTCGTGTCGAGACTGGTGTCATCAAGGCCGGTATGGTCGTCACCTTCGCCCCCGCTGGTGTCACCACTGAAGTCAAGTCCGTCGAGATGCACCACGAGCAGCTTGTTGAGGGTCTTCCCGGTGACAACGTTGGCTTCAACGTCAAGAACGTCTCCGTCAAGGAGATCCGTCGTGGCAACGTCGCCGGTGACTCCAAGAACGACCCGCCCAAGGGTGCCGAGTCCTTCAACGCCCAGGTCATCGTCCTTAACCACCCTGGTCAGGTCGGTGCTGGATACGCT
>Splanchospora_pseudomicrospora_KT_4247
TTTGTCGCGAGCATCCTGTTGCTGCCTCTGCGAGCTCAGCCATA--TTTTGGCTTATCGCTGAGGGGCAATTTGGATGGTGGGGTTGTGCGAACTTTTACGCGCTAGCGCTAGGCCCGATTAGGCTGGTCGCCAACATCGATCTCATGATGCACATTTGCACATTTTATTTCGTGTCTCTAACTTACTATCACGGCCTTC---------------------AGTTGTTGGCCTCTCATGTCGACCCTCAACAATGCTAACCTCCCTCTAGGAAGCCGCCGAACTCGGCAAGGGTTCCTTCAAGTATGCTTGGGTGCTCGACAAGCTCAAGGCCGAGCGTGAGCGTGGTATCACCATCGACATTGCCCTCTGGAAGTTCGAGACTCCGAAGTACTATGTTACCGTCATCGGTATGTTATCTCTTATGCATCGCTCAAGGTCGCTTGTTGACAATATACAGATGCCCCCGGTCACCGTGATTTCATCAAGAACATGATCACTGGTACCTCCCAGGCCGACTGCGCTATCCTCATTATCGCTGCCGGTACTGGTGAGTTCGAGGCTGGTATCTCCAAGGATGGCCAGACTCGTGAGCACGCCCTCCTCGCCTACACTCTTGGTGTCCGACAGATCATTGTCGCCATCAACAAGATGGACACCACCAAGTGGTCTGAGGATCGTTACCAGGAAATCATCAAGGAGACCTCCAACTTCATCAAGAAGGTTGGATACAACCCCAAGCACGTCCCCTTTGTCCCCATCTCCGGTTTCAACGGTGACAACATGATCGAGCCTTCTAGCAACTGCCCATGGTACAAGGGCTGGGAGAAGGAGACCAAGTCTAAGGCTACCGGCAAGACCCTCCTCGAGGCTATCGACGCCATCGACCCCCCGAGCCGTCCTTCTGACAAGCCCCTCCGTCTGCCCCTCCAGGACGTCTACAAGATTGGTGGTATTGGCACGGTTCCCGTTGGTCGTGTCGAGACTGGTGTCATCAAGGCCGGTATGGTCGTCACCTTCGCCCCCGCTGGTGTCACCACTGAAGTCAAGTCCGTCGAGATGCACCACGAGCAGCTTGTTGAGGGTCTTCCCGGTGACAACGTTGGCTTCAACGTCAAGAACGTCTCCGTCAAGGAGATCCGTCGTGGCAACGTCGCCGGTGACTCCAAGAACGACCCGCCCAAGGGTGCCGAGTCCTTCAACGCCCAGGTCATCGTCCTTAACCACCCTGGTCAGGTCGGTGCTGGATACGCT
>Splanchospora_pseudomicrospora_KT_4283
TTTGTCGCGAGCATCCTGTTGCTGCCTCTGCGAGCTCAGCCATA--TTTTGGCTTATCGCTGAGGGGCAATTTGGATGGTGGGGTTGTGCGAACTTTTACGCGCTAGCGCTAGTCCCGATTAGGCTGGTCGCCAACATCGATCCCATGATGCACATTTGCACATTTTATTTCGTGTCTCTAACTTACTATCACGGCCTTC---------------------AGTTGTTGGCCTCTCATGTCGACCCTCAACAATGCTAACCTCCCTCTAGGAAGCCGCCGAACTCGGCAAGGGTTCCTTCAAGTATGCTTGGGTGCTCGACAAGCTCAAGGCCGAGCGTGAGCGTGGTATCACTATCGACATTGCCCTCTGGAAGTTCGAGACTCCGAAGTACTATGTTACCGTCATCGGTATGTTATCTCTTATGCATCGCTCAAGGTCGCTTGTTGACAATATACAGATGCCCCCGGTCACCGTGATTTCATCAAGAACATGATCACTGGTACCTCCCAGGCCGACTGCGCTATCCTCATTATCGCTGCCGGTACTGGTGAGTTCGAGGCTGGTATCTCCAAGGATGGCCAGACTCGTGAGCACGCCCTCCTCGCCTACACTCTTGGTGTCCGACAGATCATTGTCGCCATCAACAAAATGGACACCACCAAGTGGTCTGAGGATCGTTACCAGGAAATCATCAAGGAGACCTCCAACTTCATCAAGAAGGTTGGATACAACCCCAAGCACGTCCCCTTTGTCCCCATCTCCGGTTTCAACGGTGACAACATGATCGAGCCTTCTAGCAACTGCCCATGGTACAAGGGCTGGGAGAAGGAGACCAAGTCTAAGGCTACCGGCAAGACCCTCCTCGAGGCTATCGACGCCATCGACCCCCCGAGCCGTCCTTCTGACAAGCCCCTCCGTCTGCCCCTCCAGGACGTCTACAAGATTGGTGGTATTGGCACGGTTCCCGTTGGTCGTGTCGAGACTGGTGTCATCAAGGCCGGTATGGTCGTCACCTTCGCCCCCGCTGGTGTCACCACTGAAGTCAAGTCCGTCGAGATGCACCACGAGCAGCTTGTTGAGGGTCTTCCCGGTGACAACGTTGGCTTCAACGTCAAGAACGTCTCCGTCAAGGAGATCCGTCGTGGCAACGTCGCCGGTGACTCCAAGAACGACCCGCCCAAGGGTGCCGAGTCCTTCAACGCCCAGGTCATCGTCCTTAACCACCCTGGTCAGGTCGGTGCTGGATACGCT
>Splanchospora_pseudomicrospora_KT_4324
TTTGTCGCGAGCATCCTGTTGCTGCCTCTGCGAGCTCAGCCATA--TTTTGGCTTATCGCTGAGGGGCAATTTGGATGGTGGGGTTGTGCGAACTTTTACGCGCTAGCGCTAGGCCCGATTAGGCTGGTCGCCAACATCGATCTCATGATGCACATTTGCACATTTTATTTCGTGCCTCTAACTTACTATCACGGCCTTC---------------------AGTTGTTGGCCTCTCATGTCGACCCTCAACAATGCTAACCTCCCTCTAGGAAGCCGCCGAACTCGGCAAGGGTTCCTTCAAGTATGCTTGGGTGCTCGACAAGCTCAAGGCCGAGCGTGAGCGTGGTATCACCATCGACATTGCCCTCTGGAAGTTCGAGACTCCGAAGTACTATGTTACCGTCATCGGTATGTTATCTCTTATGCATCGCTCAAGGTCGCTTGTTGACAATATACAGATGCCCCCGGTCACCGTGATTTCATCAAGAACATGATCACTGGTACCTCCCAGGCCGACTGCGCTATCCTCATTATCGCTGCCGGTACTGGTGAGTTCGAGGCTGGTATCTCCAAGGATGGCCAGACTCGTGAGCACGCCCTCCTCGCCTACACTCTTGGTGTCCGACAGATCATTGTCGCCATCAACAAGATGGACACCACCAAGTGGTCTGAGGATCGTTACCAGGAAATCATCAAGGAGACCTCCAACTTCATCAAGAAGGTTGGATACAACCCCAAGCACGTCCCCTTTGTCCCCATCTCCGGTTTCAACGGTGACAACATGATCGAGCCTTCTAGCAACTGCCCATGGTACAAGGGCTGGGAGAAGGAGACCAAGTCTAAGGCTACCGGCAAGACCCTCCTCGAGGCTATCGACGCCATCGACCCCCCGAGCCGTCCTTCTGACAAGCCCCTCCGTCTGCCCCTCCAGGACGTCTACAAGATTGGTGGTATTGGCACGGTTCCCGTTGGTCGTGTCGAGACTGGTGTCATCAAGGCCGGTATGGTCGTCACCTTCGCCCCCGCTGGTGTCACCACTGAAGTCAAGTCCGTCGAGATGCACCACGAGCAGCTTGTTGAGGGTCTTCCCGGTGACAACGTTGGCTTCAACGTCAAGAACGTCTCCGTCAAGGAGATCCGTCGTGGCAACGTCGCCGGTGACTCCAAGAACGACCCGCCCAAGGGTGCCGAGTCCTTCAACGCCCAGGTCATCGTCCTTAACCACCCTGGTCAGGTCGGTGCTGGATACGCT
>Splanchospora_pseudomicrospora_RY_50
TTTGTCGCGAGCATCCTGTTGCTGCCTCTGCGAGCTCAGCCATA--TTTTGGCTTATCGCTGAGGGGCAATTTGGATGGTGGGGTTGTGCGAACTTTTACGCGCTAGCGCTAGGCCCGATTAGGCTGGTCGCCAACATCGATCTCATGATGCACATTTGCACATTTTATTTCGTGTCTCTAACTTACTATCACGGCCTTC---------------------AGTTGTTGGCCTCTCATGTCGACCCTCAACAATGCTAACCTCCCTCTAGGAAGCCGCCGAACTCGGCAAGGGTTCCTTCAAGTATGCTTGGGTGCTCGACAAGCTCAAGGCCGAGCGTGAGCGTGGTATCACCATCGACATTGCCCTCTGGAAGTTCGAGACTCCGAAGTACTATGTTACCGTCATCGGTATGTTATCTCTTATGCATCGCTCAAGGTCGCTTGTTGACAATATACAGATGCCCCCGGTCACCGTGATTTCATCAAGAACATGATCACTGGTACCTCCCAGGCCGACTGCGCTATCCTCATTATCGCTGCCGGTACTGGTGAGTTCGAGGCTGGTATCTCCAAGGATGGCCAGACTCGTGAGCACGCCCTCCTCGCCTACACTCTTGGTGTCCGACAGATCATTGTCGCCATCAACAAGATGGACACCACCAAGTGGTCTGAGGATCGTTACCAGGAAATCATCAAGGAGACCTCCAACTTCATCAAGAAGGTTGGATACAACCCCAAGCACGTCCCCTTTGTCCCCATCTCCGGTTTCAACGGTGACAACATGATCGAGCCTTCTAGCAACTGCCCATGGTACAAGGGCTGGGAGAAGGAGACCAAGTCTAAGGCTACCGGCAAGACCCTCCTCGAGGCTATCGACGCCATCGACCCCCCGAGCCGTCCTTCTGACAAGCCCCTCCGTCTGCCCCTCCAGGACGTCTACAAGATTGGTGGTATTGGCACGGTTCCCGTTGGTCGTGTCGAGACTGGTGTCATCAAGGCCGGTATGGTCGTCACCTTCGCCCCCGCTGGTGTCACCACTGAAGTCAAGTCCGTCGAGATGCACCACGAGCAGCTTGTTGAGGGTCTTCCCGGTGACAACGTTGGCTTCAACGTCAAGAACGTCTCCGTCAAGGAGATCCGTCGTGGCAACGTCGCCGGTGACTCCAAGAACGACCCGCCCAAGGGTGCCGAGTCCTTCAACGCCCAGGTCATCGTCCTTAACCACCCTGGTCAGGTCGGTGCTGGATACGCT
>Splanchospora_sp_L181
TTTGTCGCGAGCATCCTGTTGCTGCCTCTGCGAGCTCAGCCATA--TTTTGGCTTATCGCTGAGGGGCAATTTGGATGGTGGGGTTGTGCGAACTTTTACGCGCTAGCGCTAGGCCTGATTAGGCTGGTCGCCAACATCGATCCCATGATGCACATTTGCACATTTTCTTTCGTGTCTCTAATTTACTATCACGGCCTTC---------------------AGTTGTTGGCCTCTCATGTCGACCCTCAACAATGCTGACCTTCCTCTAGGAAGCCGCCGAACTCGGCAAGGGTTCCTTCAAGTATGCTTGGGTGCTCGACAAGCTCAAGGCCGAGCGTGAGCGTGGTATCACCATCGACATTGCCCTCTGGAAGTTCGAGACTCCGAAGTACTATGTTACCGTCATCGGTATGTTATCTCTAATGCATCGCTCAAAGCCGCTTGTTGACAATATACAGATGCCCCCGGTCACCGTGATTTCATCAAGAACATGATCACTGGTACCTCCCAGGCCGACTGCGCTATCCTCATTATCGCTGCCGGTACTGGTGAGTTCGAGGCTGGTATCTCCAAGGATGGCCAGACTCGTGAGCACGCCCTCCTCGCCTACACTCTTGGTGTCCGACAGATCATTGTCGCCATCAACAAGATGGACACCACCAAGTGGTCTGAGGATCGTTACCAGGAAATCATCAAGGAGACCTCCAACTTCATCAAGAAGGTTGGATACAACCCCAAGCACGTCCCCTTTGTCCCCATCTCCGGTTTCAACGGTGACAACATGATCGAGCCTTCTGCCAACTGCCCATGGTACAAGGGCTGGGAGAAGGAGACCAAGTCTAAGGCTACCGGCAAGACCCTCCTCGAGGCTATCGACGCCATCGACCCCCCGAGCCGTCCTTCTGACAAGCCCCTCCGTCTGCCCCTCCAGGACGTCTACAAGATTGGTGGTATTGGCACGGTTCCCGTTGGTCGTGTCGAGACTGGTGTCATCAAGGCCGGTATGGTCGTCACCTTCGCCCCCGCTGGTGTCACCACTGAAGTCAAGTCCGTCGAGATGCACCACGAGCAACTTGTTGAGGGTCTTCCCGGTGACAACGTCGGCTTCAACGTCAAGAACGTCTCCGTCAAGGAGATCCGTCGTGGCAACGTCGCCGGCGACTCCAAGAACGACCCGCCCAAGGGTGCCGAGTCCTTCAACGCCCAGGTTATCGTCCTTAACCACCCTGGTCAGGTCGGTGCTGGATACGCT
